# Supplementary material for: Applicability of transferable multipole pseudo-atoms for restoring inner-crystal electronic force density fields. Chemical bonding and binding features in the crystal and dimer of 1,3-bis­(2-hy­droxy­ethyl)-6-methyl­uracil
Source: IUCrJ. 2023 Sep 1;10(Pt 5):584–602. doi: 10.1107/S2052252523007108 (PMC10478519; doi:10.1107/S2052252523007108)
Supplement: Supplementary file 1 [file m-10-00584-sup1.cif]

data_I
#==============================================================================

# PROCESSING SUMMARY (IUCr Office Use Only)

_journal_date_recd_electronic      2023-06-14
_journal_date_to_coeditor         ?
_journal_date_from_coeditor       ?
_journal_date_accepted     ?
_journal_date_printers_first      ?
_journal_date_printers_final      ?
_journal_date_proofs_out          ?
_journal_date_proofs_in           ?
_journal_coeditor_name            ?
_journal_coeditor_code      LT5061
_journal_coeditor_notes
; ?
;
_journal_paper_category      FA
_journal_techeditor_code      ?
_iucr_compatibility_tag          ACTA95
_journal_techeditor_notes  
;
;
_journal_coden_ASTM               ?
_journal_name_full                ?
_journal_year                     ?
_journal_volume                   ?
_journal_issue                    ?
_journal_page_first               ?
_journal_page_last                ?
_journal_suppl_publ_number        ?
_journal_suppl_publ_pages         ?

#==============================================================================


loop_
_publ_author_name
_publ_author_address
'Saifina, Alina F.'
;
Laboratory of Diffraction Research Methods,
Arbuzov Institute of Organic and Physical Chemistry,
FRC Kazan Scientific Center, Russian Academy of Sciences,
8 Arbuzov Street, 420088 Kazan, Russian Federation
;
'Kartashov, Sergey V.'
;
Laboratory of Diffraction Research Methods,
Arbuzov Institute of Organic and Physical Chemistry,
FRC Kazan Scientific Center, Russian Academy of Sciences,
8 Arbuzov Street, 420088 Kazan, Russian Federation
;
'Saifina, Liliya F.'
;
Laboratory of Nucleotide Base Chemistry,
Arbuzov Institute of Organic and Physical Chemistry,
FRC Kazan Scientific Center, Russian Academy of Sciences,
8 Arbuzov Street, 420088 Kazan, Russian Federation
;
'Fayzullin, Robert R.'
;
Laboratory of Diffraction Research Methods,
Arbuzov Institute of Organic and Physical Chemistry,
FRC Kazan Scientific Center, Russian Academy of Sciences,
8 Arbuzov Street, 420088 Kazan, Russian Federation
robert.fayzullin@gmail.com
;

# start Validation Reply
_vrf_PLAT992_I           
;
PROBLEM: Repd & Actual _reflns_number_gt Values Differ by       1669 Check 
RESPONSE: In the fcf file, sigma(Iobs) is replaced by sigmaw(Iobs) 
;
# end Validation Reply

_audit_creation_method           MoPro

#----------------------------------------------------------------------------#
#                   CHEMICAL INFORMATION                                     #
#----------------------------------------------------------------------------#

_chemical_name_systematic        
1,3-bis(2-hydroxyethyl)-6-methylpyrimidine-2,4(1H,3H)-dione
_chemical_formula_moiety         'C9 H14 N2 O4'
_chemical_formula_sum            'C9 H14 N2 O4'
_chemical_formula_weight         214.22

#----------------------------------------------------------------------------#
#                   UNIT CELL INFORMATION                                    #
#----------------------------------------------------------------------------#

_space_group_crystal_system      monoclinic
_space_group_IT_number           14
_space_group_name_H-M_alt        'P 21/n'
_space_group_name_Hall           '-P 2yn'
_chemical_absolute_configuration .

loop_
_symmetry_equiv_pos_as_xyz
' x , y , z '
' -x+1/2 , y+1/2 , -z+1/2 '
' -x , -y , -z '
' x+1/2 , -y+1/2 , z+1/2 '

_cell_length_a                   7.8840(3)
_cell_length_b                   7.2121(3)
_cell_length_c                   16.7362(6)
_cell_angle_alpha                90
_cell_angle_beta                 94.4437(3)
_cell_angle_gamma                90
_cell_volume                     948.76(6)
_cell_formula_units_Z            4
_cell_measurement_temperature    100.0(2)
_cell_measurement_reflns_used    97902
_cell_measurement_theta_min      2.59
_cell_measurement_theta_max      78.46

#----------------------------------------------------------------------------#
#                   CRYSTAL INFORMATION                                      #
#----------------------------------------------------------------------------#

_chemical_melting_point          384
_exptl_crystal_description       prism
_exptl_crystal_colour            colorless
_diffrn_ambient_temperature      100.0(2)
_exptl_crystal_size_max          0.457
_exptl_crystal_size_mid          0.402
_exptl_crystal_size_min          0.340
_exptl_crystal_density_diffrn    1.500
_exptl_crystal_density_meas      ?
_exptl_crystal_density_method    'not measured'
_exptl_crystal_F_000             456

loop_
_exptl_crystal_face_index_h
_exptl_crystal_face_index_k
_exptl_crystal_face_index_l
_exptl_crystal_face_perp_dist
0.00 -1.00 0.00 0.2440
0.00 -1.00 -2.00 0.1780
0.00 -1.00 -3.00 0.1910
1.00 -3.00 -2.00 0.2140
1.00 -2.00 -2.00 0.2040
1.00 -1.00 -3.00 0.1790
1.00 0.00 -3.00 0.2050
1.00 0.00 0.00 0.1710
-3.00 0.00 -2.00 0.2370
3.00 1.00 -3.00 0.2420
-3.00 -1.00 -3.00 0.2420
2.00 1.00 -1.00 0.2340
1.00 1.00 1.00 0.2090
0.00 2.00 1.00 0.1490
-1.00 4.00 3.00 0.1590
-1.00 2.00 -4.00 0.1910
-3.00 -1.00 -4.00 0.2390
1.00 -2.00 4.00 0.1910
-1.00 0.00 0.00 0.1690

#----------------------------------------------------------------------------#
#                      ABSORPTION CORRECTION                                 #
#----------------------------------------------------------------------------#

_exptl_absorpt_process_details   
;
SADABS-2016/2 (Krause et al., 2015, 10.1107/S1600576714022985)

 Equivalent reflections defined by point group 2/m for scaling and error model
 Mean and maximum errors in direction cosine check function =   0.000   0.004
 Restraint esd for equal adjacent scale factors =  0.0050
 Maximum odd and even orders for spherical harmonics =   1   4
 509697 reflections employed for parameter determination
 Effective data to parameter ratio =   20.44
 wR2(int) =  0.1115 (selected reflections only, before parameter refinement)
 wR2(int) =  0.0569 (selected reflections only, after parameter refinement)

  597067 total and  21411 unique reflections assuming Friedel's law
 plus   8840 total and  1437 unique reflections in fast scans
 Reflections rejected for which |I-<I>|/su >   4.00
 where:  su^2 = sigma(I)^2 + (  0.04000 <I>)^2  (sigma(I) from SAINT)

  592439 total and  21410 unique reflections left after |I-<I>|/su test
 plus   8822 total and  1437 unique reflections in fast scans
 su^2 = [K*sigma(I)]^2 + [g<I>]^2  where sigma(I) is from SAINT

 Error model 5: refine all K and overall g

 Run 2theta R(int) Incid. factors Diffr. factors    K      g   I/s(lim) Total I>2sig(I)
   1f  0.0  0.0575  2.612 - 3.713  0.995 - 1.019  1.027  0.0321  31.1    4443    3175
   2f  0.0  0.0856  2.699 - 3.789  0.995 - 1.019  0.870  0.0321  31.1    4379    2900
   3   0.0  0.0617  2.456 - 3.985  0.995 - 1.016  0.903  0.0321  31.1    5233    3639
   4  21.9  0.0328  0.261 - 0.331  0.995 - 1.021  1.062  0.0321  31.1    6567    5389
   5  21.9  0.0337  0.283 - 0.409  0.995 - 1.020  0.995  0.0321  31.1    6542    5301
   6  21.9  0.0348  0.266 - 0.419  0.995 - 1.019  0.991  0.0321  31.1    6560    5303
   7  21.9  0.0335  0.246 - 0.335  0.995 - 1.022  1.096  0.0321  31.1    5168    4317
   8  21.9  0.0378  0.273 - 0.438  0.995 - 1.017  0.996  0.0321  31.1    6548    5278
   9  21.9  0.0369  0.263 - 0.427  0.995 - 1.022  1.120  0.0321  31.1    5562    4581
  10  21.9  0.0320  0.237 - 0.324  0.995 - 1.017  0.971  0.0321  31.1    6547    5387
  11  21.9  0.0343  0.235 - 0.421  0.995 - 1.016  1.000  0.0321  31.1    6570    5305
  12  31.2  0.0280  0.262 - 0.329  0.995 - 1.022  1.145  0.0321  31.1    7612    6824
  13  37.9  0.0289  0.239 - 0.314  0.995 - 1.020  1.095  0.0321  31.1    5456    4991
  14  37.9  0.0313  0.254 - 0.336  0.995 - 1.023  1.143  0.0321  31.1    5620    5069
  15  41.4  0.0336  0.249 - 0.438  0.995 - 1.023  1.105  0.0321  31.1   11473   10207
  16  46.2  0.0293  0.260 - 0.329  0.995 - 1.021  1.032  0.0321  31.1   10480    9133
  17  56.4  0.0295  0.239 - 0.435  0.995 - 1.023  1.020  0.0321  31.1   12425   11113
  18  61.2  0.0265  0.279 - 0.431  0.995 - 1.019  0.974  0.0321  31.1   12672   11128
  19  61.2  0.0261  0.267 - 0.435  0.995 - 1.018  0.991  0.0321  31.1   12599   10913
  20  71.4  0.0247  0.232 - 0.431  0.995 - 1.022  0.992  0.0321  31.1   14109   12576
  21  71.4  0.0267  0.279 - 0.428  0.995 - 1.020  0.948  0.0321  31.1   13804   11916
  22  71.4  0.0245  0.233 - 0.435  0.995 - 1.022  0.952  0.0321  31.1   14110   12622
  23  86.4  0.0278  0.279 - 0.429  0.995 - 1.020  0.917  0.0321  31.1   14458   12242
  24  86.4  0.0302  0.249 - 0.326  0.995 - 1.021  0.931  0.0321  31.1   14470   12275
  25  86.4  0.0247  0.232 - 0.415  0.995 - 1.023  0.921  0.0321  31.1   15259   13375
  26  86.4  0.0285  0.265 - 0.405  0.995 - 1.019  0.907  0.0321  31.1   14433   12100
  27  86.4  0.0258  0.234 - 0.292  0.995 - 1.018  0.933  0.0321  31.1    8876    7894
  28 101.4  0.0324  0.241 - 0.321  0.995 - 1.021  0.884  0.0321  31.1   13906   11511
  29 101.4  0.0301  0.260 - 0.395  0.995 - 1.022  0.893  0.0321  31.1    7811    6618
  30 101.4  0.0327  0.276 - 0.429  0.995 - 1.019  0.926  0.0321  31.1   13833   11298
  31 101.4  0.0339  0.265 - 0.392  0.995 - 1.018  0.915  0.0321  31.1   13912   11246
  32 101.4  0.0332  0.244 - 0.321  0.995 - 1.016  0.924  0.0321  31.1   13862   11483
  33 116.4  0.0397  0.233 - 0.311  0.995 - 1.020  0.912  0.0321  31.1   12105    9616
  34 116.4  0.0417  0.273 - 0.422  0.995 - 1.020  0.914  0.0321  31.1   12106    9652
  35 116.4  0.0397  0.220 - 0.268  0.995 - 1.019  0.915  0.0321  31.1   12144    9663
  36 116.4  0.0422  0.230 - 0.393  0.995 - 1.016  0.949  0.0321  31.1   12196    9684
  37 116.4  0.0393  0.244 - 0.411  0.995 - 1.016  0.924  0.0321  31.1   12072    9695
  38 116.4  0.0401  0.226 - 0.307  0.995 - 1.017  0.946  0.0321  31.1   12095    9583
  39 116.4  0.0430  0.256 - 0.402  0.995 - 1.020  0.951  0.0321  31.1   12264    9436
  40 116.4  0.0405  0.240 - 0.316  0.995 - 1.016  0.913  0.0321  31.1   12086    9779
  41 116.4  0.0994  0.439 - 0.654  0.995 - 1.020  2.071  0.0321  31.1   12881    8159
  42 116.4  0.0990  0.489 - 0.712  0.995 - 1.016  1.973  0.0321  31.1   12298    7720
  43 116.4  0.1074  0.439 - 0.705  0.995 - 1.022  1.938  0.0321  31.1   12493    7387
  44 116.4  0.0431  0.246 - 0.357  0.995 - 1.016  0.974  0.0321  31.1   12163    9818
  45 116.4  0.0973  0.487 - 0.679  0.995 - 1.021  2.001  0.0321  31.1   12900    8199
  46 116.4  0.0421  0.261 - 0.427  0.995 - 1.019  0.929  0.0321  31.1   12162    9677
  47 116.4  0.0399  0.248 - 0.334  0.995 - 1.016  0.940  0.0321  31.1   12152    9814
  48 116.4  0.0424  0.236 - 0.378  0.995 - 1.018  0.927  0.0321  31.1   12178    9708
  49 116.4  0.0385  0.209 - 0.276  0.995 - 1.020  0.932  0.0321  31.1    7051    5762
  50 116.4  0.0975  0.422 - 0.693  0.995 - 1.016  1.881  0.0321  31.1   12837    8444
  51 116.4  0.0416  0.251 - 0.387  0.995 - 1.020  0.922  0.0321  31.1   12192    9569
  52 116.4  0.0427  0.258 - 0.399  0.996 - 1.022  0.922  0.0321  31.1   12248    9418
  53 116.4  0.0396  0.249 - 0.423  0.995 - 1.017  0.892  0.0321  31.1   12096    9730
  54 116.4  0.0403  0.247 - 0.394  0.995 - 1.016  0.952  0.0321  31.1   12144    9817
  55 101.4  0.0286  0.232 - 0.398  0.995 - 1.023  0.878  0.0321  31.1   14833   12737
  56   0.0  0.0342  0.281 - 0.397  0.995 - 1.020  1.212  0.0321  31.1    5070    4356
  57  53.0  0.0339  0.322 - 0.367  0.995 - 1.015  1.188  0.0321  31.1     548     456
  58  89.0  0.0328  0.324 - 0.363  0.995 - 1.016  0.931  0.0321  31.1     648     518

       1 Overloads replaced by fast scan measurements
  592440 Corrected reflections written to file hkl
 Estimated minimum and maximum transmission:  0.8642  0.9253
 Additional spherical absorption correction applied with mu*r =  0.0480
 3lambda correction factor = 0.00150
;
_exptl_absorpt_coefficient_mu    0.119
_exptl_absorpt_correction_type   numerical
_exptl_absorpt_correction_T_min  0.8642
_exptl_absorpt_correction_T_max  0.9253

#----------------------------------------------------------------------------#
#                   DATA COLLECTION                                          #
#----------------------------------------------------------------------------#

_diffrn_radiation_probe          x-ray
_diffrn_radiation_type           MoK\a
_diffrn_radiation_wavelength     0.71073
_diffrn_source                   'microfocus Mo X-ray tube'
_diffrn_source_type              'I\mS DIAMOND'
_diffrn_radiation_monochromator  'multilayer optics'
_diffrn_detector                 'PHOTON III'
_diffrn_measurement_device_type  'Bruker D8 QUEST'
_diffrn_measurement_method       '\f and \w scans'
_diffrn_reflns_number            580996
_diffrn_reflns_av_unetI/netI     0.0107
_diffrn_reflns_av_R_equivalents  0.0357
_diffrn_reflns_limit_h_min       -21
_diffrn_reflns_limit_h_max       21
_diffrn_reflns_limit_k_min       -19
_diffrn_reflns_limit_k_max       19
_diffrn_reflns_limit_l_min       -44
_diffrn_reflns_limit_l_max       41
_diffrn_reflns_theta_min         2.778
_diffrn_reflns_theta_max         78.721
_diffrn_measured_fraction_theta_max 0.988
_diffrn_reflns_point_group_measured_fraction_max 0.988
_reflns_number_total             20648
_reflns_number_gt                19363
_reflns_threshold_expression     'I > 2\s(I)'
_reflns_Friedel_coverage         0.000
_reflns_Friedel_fraction_full    .
_reflns_Friedel_fraction_max     .

#----------------------------------------------------------------------------#
#                   COMPUTER PROGRAMS USED                                   #
#----------------------------------------------------------------------------#

_computing_data_collection       'APEX4 v2021.10-0 (Bruker AXS)'
_computing_cell_refinement       'APEX4 v2021.10-0 (Bruker AXS)'
_computing_data_reduction        'APEX4 v2021.10-0 (Bruker AXS)'
_computing_structure_solution    
'SHELXT-2018/2 (Sheldrick, 2015, 10.1107/S2053273314026370)'
_computing_structure_refinement  
'MoPro (Jelsch et al., 2005, 10.1107/S0021889804025518)'
_computing_molecular_graphics    
;
MoProViewer (Jelsch et al., 2005, 10.1107/S0021889804025518); 
WinXPRO, 3DPlot, TrajPlot (Stash & Tsirelson, 2022, 10.1107/S1600576722002321); 
WinGX, ORTEP (Farrugia, 2012) 
;
_computing_publication_material  
;
WinXPRO (Stash & Tsirelson, 2022, 10.1107/S1600576722002321); 
VMoPro (Jelsch et al., 2005, 10.1107/S0021889804025518)
;

#----------------------------------------------------------------------------#
#                   STRUCTURE SOLUTION                                       #
#----------------------------------------------------------------------------#

_atom_sites_solution_primary     direct
_atom_sites_solution_secondary   difmap
_atom_sites_solution_hydrogens   difmap
_refine_ls_hydrogen_treatment    refxyz

#----------------------------------------------------------------------------#
#                   REFINEMENT INFORMATION                                   #
#----------------------------------------------------------------------------#

_refine_special_details          
;
The multipole refinement was performed against F^1^ with the reflections that 
satisfy the I > 2\s(I) condition. The unit cell electroneutrality constraint 
was imposed. The C-H and O-H bond distances were constrained and restrained 
to the theoretical values obtained from the optimized crystal structure, 
respectively. The same deformation valence expansion/contraction parameter \k' 
was used for all multipole levels of each pseudo-atom. The multipole expansion 
was truncated at the hexadecapolar level for the nonhydrogen pseudo-atoms; 
the multipole population P00 was fixed at zero. Reasonable local symmetry 
constraints were applied: mm2 for O4, three-fold axis 3 for C61, and mirror 
symmetry m for the other pseudo-atoms. For each hydrogen pseudo-atom, only a 
monopole population Pv as well as a bond-oriented dipole population P10 (C-H) 
or bond-oriented dipole and quadrupole populations P10 and P20 (H1 and H3 in 
O-H) were refined. Anisotropic displacement parameters for the hydrogen pseudo-
atoms were calculated using the SHADE3 (Madsen, 2006, 10.1107/S0021889806026379) 
algorithm and inserted multiple times between the refinement steps until no 
further change was achieved.
;

_refine_ls_structure_factor_coef F
_refine_ls_matrix_type           full
_refine_ls_weighting_scheme      calc
_refine_ls_weighting_details     'calc w =1/[4.3924*\s^2^(Fo^2^)]'
_refine_ls_extinction_method     none
_refine_ls_number_reflns         19363
_refine_ls_number_parameters     436
_refine_ls_number_restraints     34
## RF factor = 1.816 % RI factor = 2.858%
## wR2F factor = 1.485 % wR2I factor = 2.859%
## g.o.f.(F**1) = 1.005 Nvar= 436 Nref= 19363 Nfree= 0 0.07<sinT/l< 1.38
# R_factor is R(F)  &  wR_factor is wR2(I)
## Refinement was performed using a cutoff  I/sigmaI >    2.00
## R_factor_gt is computed  for  I/sigmaI > 2
_refine_ls_R_factor_all          0.0182
_refine_ls_R_factor_gt           0.0182
_refine_ls_wR_factor_ref         0.0286
_refine_ls_wR_factor_gt          0.0286
_refine_ls_goodness_of_fit_ref   1.005
# GOF(F) computed assuming all  709 parameters refined:     1.012
_refine_ls_restrained_S_all      2.144
_refine_ls_shift/su_max          -0.007
_refine_ls_shift/su_mean         0.000
# FFT PROGRAM:                 a         b         c      alpha     beta    gamma
# Unit cell parameters       7.884     7.212    16.736     90.0     94.4     90.0
# Number of grid points       nx        ny        nz
# in Fourier map              27        24        60
# Stucture factors and phases read from FCF file - type = 3
#                              h         k         l
# Maximum indices             12        11        29
# 19363 reflections have been expanded to 16322 reflections
# Function values in the map range from    -0.312 to      0.154
_refine_diff_density_max         0.154
_refine_diff_density_min         -0.312

_refine_diff_density_rms         0.052

#----------------------------------------------------------------------------#
#              ATOMIC TYPES, COORDINATES AND THERMAL PARAMETERS              #
#----------------------------------------------------------------------------#

loop_
_atom_type_symbol
_atom_type_description
_atom_type_scat_dispersion_real
_atom_type_scat_dispersion_imag
_atom_type_scat_source
C C 0.0033 0.0016 'Su & Coppens, 1997, 10.1107/S0108767397004558'
H H 0.0000 0.0000 'Su & Coppens, 1997, 10.1107/S0108767397004558'
N N 0.0061 0.0033 'Su & Coppens, 1997, 10.1107/S0108767397004558'
O O 0.0106 0.0060 'Su & Coppens, 1997, 10.1107/S0108767397004558'

loop_
_atom_site_type_symbol
_atom_site_label
_atom_site_fract_x
_atom_site_fract_y
_atom_site_fract_z
_atom_site_U_iso_or_equiv
_atom_site_adp_type
_atom_site_occupancy
_atom_site_calc_flag
_atom_site_refinement_flags_posn
_atom_site_refinement_flags_adp
_atom_site_disorder_assembly
_atom_site_disorder_group
O O1 0.753940(11) 0.305602(3) 0.720590(4) 0.014122(6) Uani 1 d . . . .
O O2 0.748358(10) 0.049441(8) 0.500361(4) 0.013132(5) Uani 1 d . . . .
O O3 0.733663(14) 0.20035(2) 0.268067(6) 0.019024(10) Uani 1 d . . . .
O O4 0.549348(9) 0.551372(9) 0.355991(4) 0.012875(5) Uani 1 d . . . .
N N1 0.824642(7) 0.336084(7) 0.547390(3) 0.007894(4) Uani 1 d . . . .
N N3 0.644500(7) 0.298125(8) 0.428550(3) 0.008153(4) Uani 1 d . . . .
C C2 0.739298(8) 0.218081(8) 0.492678(3) 0.008293(4) Uani 1 d . . . .
C C4 0.630834(8) 0.488762(9) 0.416366(4) 0.008686(5) Uani 1 d . . . .
C C5 0.715825(9) 0.602020(9) 0.477366(4) 0.009551(5) Uani 1 d . . . .
C C6 0.809999(8) 0.526427(8) 0.540867(4) 0.008268(4) Uani 1 d . . . .
C C11 0.933291(9) 0.243458(9) 0.611229(4) 0.009403(5) Uani 1 d . . . .
C C12 0.833457(10) 0.164780(11) 0.677568(4) 0.011111(6) Uani 1 d . . . .
C C31 0.547306(10) 0.170439(10) 0.373676(4) 0.010788(6) Uani 1 d . . . .
C C32 0.655282(13) 0.068275(13) 0.316828(5) 0.014289(7) Uani 1 d . . . .
C C61 0.897312(11) 0.647132(10) 0.604128(5) 0.011917(6) Uani 1 d . . . .
H H1 0.6502(4) 0.3446(6) 0.6897(2) 0.02354 Uani 1 d D U . .
H H3 0.8087(5) 0.1311(6) 0.2357(2) 0.02958 Uani 1 d D U . .
H H5 0.7017(6) 0.7506(5) 0.4706(3) 0.02835 Uani 1 d D U . .
H H11A 1.0273(5) 0.3438(6) 0.6346(3) 0.02573 Uani 1 d D U . .
H H11B 1.0021(7) 0.1327(6) 0.5830(2) 0.02717 Uani 1 d D U . .
H H12A 0.9265(5) 0.0975(7) 0.7200(2) 0.03054 Uani 1 d D U . .
H H12B 0.7451(6) 0.0560(5) 0.6557(3) 0.02949 Uani 1 d D U . .
H H31A 0.4842(7) 0.0710(6) 0.4107(2) 0.02919 Uani 1 d D U . .
H H31B 0.4515(5) 0.2553(6) 0.3409(2) 0.02777 Uani 1 d D U . .
H H32A 0.7475(6) -0.0235(6) 0.3489(2) 0.03149 Uani 1 d D U . .
H H32B 0.5691(6) -0.0205(6) 0.2802(2) 0.03393 Uani 1 d D U . .
H H61A 0.8487(7) 0.6187(8) 0.6624(2) 0.03253 Uani 1 d D U . .
H H61B 1.0354(5) 0.6295(9) 0.6105(4) 0.03362 Uani 1 d D U . .
H H61C 0.8708(8) 0.7919(6) 0.5890(3) 0.03617 Uani 1 d D U . .

loop_
_atom_site_aniso_label
_atom_site_aniso_U_11
_atom_site_aniso_U_22
_atom_site_aniso_U_33
_atom_site_aniso_U_12
_atom_site_aniso_U_13
_atom_site_aniso_U_23
O1 0.01389(2) 0.01929(2) 0.009201(17) 0.003334(19) 0.001016(14) 0.000298(16)
O2 0.02080(2) 0.006595(13) 0.011191(16) -0.000549(12) -0.003942(15) 0.000572(9)
O3 0.01927(3) 0.02388(4) 0.01466(2) 0.00137(2) 0.00598(2) -0.00134(2)
O4 0.013949(19) 0.013522(18) 0.010643(15) 0.003053(13) -0.002329(13)
0.003350(12)
N1 0.009500(14) 0.007104(13) 0.006841(13) -0.000060(10) -0.000881(10)
0.000139(9)
N3 0.009052(14) 0.008068(14) 0.007088(13) -0.000172(10) -0.000987(10)
0.000365(9)
C2 0.010689(17) 0.006757(14) 0.007169(15) -0.000288(11) -0.000997(10)
0.000356(9)
C4 0.009112(17) 0.008897(16) 0.007947(15) 0.001188(11) 0.000001(10)
0.001481(10)
C5 0.011678(19) 0.007204(15) 0.009679(17) 0.000669(12) 0.000235(12)
0.000751(11)
C6 0.009596(17) 0.007307(14) 0.007889(15) -0.000405(11) 0.000603(10)
-0.000468(10)
C11 0.009174(17) 0.010652(17) 0.008157(16) 0.000590(12) -0.000768(11)
0.000787(11)
C12 0.01290(2) 0.011902(19) 0.008339(17) -0.000433(14) -0.000409(13)
0.002015(12)
C31 0.010851(19) 0.012190(19) 0.008989(17) -0.002058(14) -0.001372(12)
-0.000621(13)
C32 0.01784(3) 0.01370(2) 0.01090(2) 0.001822(19) -0.001668(17) -0.003352(16)
C61 0.01396(2) 0.010518(19) 0.011164(19) -0.001925(15) 0.000262(14)
-0.002907(13)
H1 0.01946 0.03242 0.01824 0.00268 -0.00168 -0.00038
H3 0.03207 0.03577 0.02148 0.00680 0.00574 -0.00681
H5 0.04048 0.01213 0.03144 0.00279 -0.00359 0.00228
H11A 0.02448 0.02777 0.02399 -0.00657 -0.00418 -0.00162
H11B 0.03303 0.02417 0.02444 0.01184 0.00307 -0.00217
H12A 0.03217 0.03650 0.02180 0.00829 -0.00515 0.00807
H12B 0.03315 0.02706 0.02786 -0.01005 -0.00006 -0.00065
H31A 0.03668 0.02608 0.02500 -0.01185 0.00353 0.00230
H31B 0.02699 0.03133 0.02362 0.00486 -0.00680 0.00085
H32A 0.03638 0.02960 0.02760 0.00972 -0.00318 0.00055
H32B 0.03909 0.03492 0.02662 -0.00896 -0.00502 -0.01151
H61A 0.03962 0.03884 0.01990 -0.00959 0.00717 -0.00419
H61B 0.01941 0.04137 0.03947 -0.00194 -0.00167 -0.01138
H61C 0.05215 0.01545 0.03905 0.00050 -0.00835 -0.00050

#----------------------------------------------------------------------------#
#                       MOLECULAR GEOMETRY                                   #
#----------------------------------------------------------------------------#

loop_
_geom_bond_atom_site_label_1
_geom_bond_atom_site_label_2
_geom_bond_distance
_geom_bond_site_symmetry_2
_geom_bond_publ_flag
O1 C12 1.41876(11) . ?
O1 H1 0.975(3) . ?
O2 C2 1.22453(10) . ?
O3 C32 1.42592(18) . ?
O3 H3 0.971(3) . ?
O4 C4 1.23978(9) . ?
N1 C2 1.38564(9) . ?
N1 C6 1.38123(10) . ?
N1 C11 1.47639(10) . ?
N3 C2 1.38543(9) . ?
N3 C4 1.39288(10) . ?
N3 C31 1.47295(10) . ?
C4 C5 1.43263(11) . ?
C5 C6 1.36224(10) . ?
C5 H5 1.08222 . ?
C6 C61 1.49657(10) . ?
C11 C12 1.51974(12) . ?
C11 H11A 1.08699 . ?
C11 H11B 1.09321 . ?
C12 H12B 1.09309 . ?
C12 H12A 1.09394 . ?
C31 C32 1.51601(13) . ?
C31 H31B 1.08733 . ?
C31 H31A 1.09258 . ?
C32 H32B 1.08733 . ?
C32 H32A 1.09258 . ?
C61 H61C 1.09107 . ?
C61 H61B 1.09306 . ?
C61 H61A 1.09416 . ?

loop_
_geom_angle_atom_site_label_1
_geom_angle_atom_site_label_2
_geom_angle_atom_site_label_3
_geom_angle
_geom_angle_site_symmetry_1
_geom_angle_site_symmetry_2
_geom_angle_site_symmetry_3
_geom_angle_publ_flag
C12 O1 H1 108.8(2) . . . ?
C32 O3 H3 106.6(3) . . . ?
C2 N1 C6 121.659(5) . . . ?
C2 N1 C11 115.158(5) . . . ?
C6 N1 C11 123.172(5) . . . ?
C2 N3 C4 123.757(5) . . . ?
C2 N3 C31 116.478(5) . . . ?
C4 N3 C31 119.686(6) . . . ?
O2 C2 N3 121.251(5) . . . ?
O2 C2 N1 121.282(6) . . . ?
N3 C2 N1 117.464(5) . . . ?
O4 C4 N3 120.541(5) . . . ?
O4 C4 C5 123.873(6) . . . ?
N3 C4 C5 115.586(6) . . . ?
C4 C5 C6 121.622(6) . . . ?
C4 C5 H5 116.8(3) . . . ?
C6 C5 H5 121.6(3) . . . ?
N1 C6 C5 119.775(5) . . . ?
N1 C6 C61 119.417(6) . . . ?
C5 C6 C61 120.807(6) . . . ?
N1 C11 C12 113.163(5) . . . ?
N1 C11 H11A 107.5(3) . . . ?
N1 C11 H11B 107.29(18) . . . ?
C12 C11 H11A 111.3(3) . . . ?
C12 C11 H11B 110.2(3) . . . ?
H11A C11 H11B 107.1(4) . . . ?
O1 C12 C11 112.192(6) . . . ?
O1 C12 H12B 112.9(2) . . . ?
O1 C12 H12A 106.79(19) . . . ?
C11 C12 H12B 112.1(3) . . . ?
C11 C12 H12A 106.3(2) . . . ?
H12B C12 H12A 106.1(3) . . . ?
N3 C31 C32 113.882(6) . . . ?
N3 C31 H31B 105.7(3) . . . ?
N3 C31 H31A 107.13(18) . . . ?
C32 C31 H31B 111.03(16) . . . ?
C32 C31 H31A 109.8(3) . . . ?
H31B C31 H31A 109.1(4) . . . ?
O3 C32 C31 108.895(8) . . . ?
O3 C32 H32B 110.51(17) . . . ?
O3 C32 H32A 112.6(3) . . . ?
C31 C32 H32B 106.4(3) . . . ?
C31 C32 H32A 111.78(17) . . . ?
H32B C32 H32A 106.4(4) . . . ?
C6 C61 H61C 108.9(3) . . . ?
C6 C61 H61B 113.6(3) . . . ?
C6 C61 H61A 110.4(2) . . . ?
H61C C61 H61B 107.8(5) . . . ?
H61C C61 H61A 108.2(5) . . . ?
H61B C61 H61A 107.8(4) . . . ?

loop_
_geom_torsion_atom_site_label_1
_geom_torsion_atom_site_label_2
_geom_torsion_atom_site_label_3
_geom_torsion_atom_site_label_4
_geom_torsion_site_symmetry_1
_geom_torsion_site_symmetry_2
_geom_torsion_site_symmetry_3
_geom_torsion_site_symmetry_4
_geom_torsion
_geom_torsion_publ_flag
O1 C12 C11 N1 . . . . -65.011(11) ?
O1 C12 C11 H11A . . . . 56.1(3) ?
O1 C12 C11 H11B . . . . 174.9(3) ?
O2 C2 N3 C4 . . . . -179.402(12) ?
O2 C2 N3 C31 . . . . 3.842(11) ?
O2 C2 N1 C6 . . . . -177.512(11) ?
O2 C2 N1 C11 . . . . 3.615(11) ?
O3 C32 C31 N3 . . . . -60.994(13) ?
O3 C32 C31 H31B . . . . 58.1(2) ?
O3 C32 C31 H31A . . . . 178.9(3) ?
O4 C4 N3 C2 . . . . 177.114(11) ?
O4 C4 N3 C31 . . . . -6.229(11) ?
O4 C4 C5 C6 . . . . -177.080(11) ?
O4 C4 C5 H5 . . . . 2.9(3) ?
N1 C2 N3 C4 . . . . 0.048(10) ?
N1 C2 N3 C31 . . . . -176.709(9) ?
N1 C6 C5 C4 . . . . -0.131(10) ?
N1 C6 C5 H5 . . . . 179.9(3) ?
N1 C6 C61 H61C . . . . -179.7(4) ?
N1 C6 C61 H61B . . . . 60.2(3) ?
N1 C6 C61 H61A . . . . -61.1(3) ?
N1 C11 C12 H12B . . . . 63.2(3) ?
N1 C11 C12 H12A . . . . 178.6(3) ?
N3 C2 N1 C6 . . . . 3.038(10) ?
N3 C2 N1 C11 . . . . -175.834(9) ?
N3 C4 C5 C6 . . . . 2.948(10) ?
N3 C4 C5 H5 . . . . -177.1(3) ?
N3 C31 C32 H32B . . . . 179.9(3) ?
N3 C31 C32 H32A . . . . 64.0(2) ?
C2 N3 C4 C5 . . . . -2.914(10) ?
C2 N3 C31 C32 . . . . -76.411(11) ?
C2 N3 C31 H31B . . . . 161.5(2) ?
C2 N3 C31 H31A . . . . 45.2(3) ?
C2 N1 C6 C5 . . . . -3.008(10) ?
C2 N1 C6 C61 . . . . 176.646(10) ?
C2 N1 C11 C12 . . . . -78.478(10) ?
C2 N1 C11 H11A . . . . 158.2(3) ?
C2 N1 C11 H11B . . . . 43.3(3) ?
C4 N3 C31 C32 . . . . 106.694(11) ?
C4 N3 C31 H31B . . . . -15.4(2) ?
C4 N3 C31 H31A . . . . -131.7(3) ?
C4 C5 C6 C61 . . . . -179.779(11) ?
C5 C4 N3 C31 . . . . 173.743(10) ?
C5 C6 N1 C11 . . . . 175.774(11) ?
C5 C6 C61 H61C . . . . -0.1(4) ?
C5 C6 C61 H61B . . . . -120.2(3) ?
C5 C6 C61 H61A . . . . 118.6(4) ?
C6 N1 C11 C12 . . . . 102.668(10) ?
C6 N1 C11 H11A . . . . -20.6(3) ?
C6 N1 C11 H11B . . . . -135.6(3) ?
C11 N1 C6 C61 . . . . -4.573(10) ?
C11 C12 O1 H1 . . . . 79.7(2) ?
C31 C32 O3 H3 . . . . 175.4(3) ?
C61 C6 C5 H5 . . . . 0.3(3) ?
H1 O1 C12 H12B . . . . -48.1(5) ?
H1 O1 C12 H12A . . . . -164.3(5) ?
H3 O3 C32 H32B . . . . -68.0(4) ?
H3 O3 C32 H32A . . . . 50.8(5) ?
H11A C11 C12 H12B . . . . -175.7(5) ?
H11A C11 C12 H12A . . . . -60.2(4) ?
H11B C11 C12 H12B . . . . -56.9(5) ?
H11B C11 C12 H12A . . . . 58.5(5) ?
H31A C31 C32 H32B . . . . 59.7(5) ?
H31A C31 C32 H32A . . . . -56.1(5) ?
H31B C31 C32 H32B . . . . -61.0(5) ?
H31B C31 C32 H32A . . . . -176.8(6) ?

loop_
_geom_hbond_atom_site_label_D
_geom_hbond_atom_site_label_H
_geom_hbond_atom_site_label_A
_geom_hbond_distance_DH
_geom_hbond_distance_HA
_geom_hbond_distance_DA
_geom_hbond_angle_DHA
_geom_hbond_site_symmetry_A
O1 H1 O4 0.975(3) 1.854(3) 2.81945(15) 170.41(9) 3_666
O3 H3 O4 0.971(3) 2.050(3) 2.99035(17) 162.43(16) 2_645

#----------------------------------------------------------------------------#
#                   MULTIPOLE PARAMETERS                                     #
#----------------------------------------------------------------------------#

# Multipole parameters #17 & #24 have opposite sign in XD2016/WinXPRO and MoPro
##  octapole(3,-3)       #17  P3-3        y3-3yx2
##  hexadecapole(4,-3)   #24  P4-3      z(y3-3yx2)

loop_
_atom_rho_multipole_atom_label
_atom_rho_multipole_coeff_Pv
_atom_rho_multipole_coeff_P00
_atom_rho_multipole_coeff_P11
_atom_rho_multipole_coeff_P1-1
_atom_rho_multipole_coeff_P10
_atom_rho_multipole_coeff_P20
_atom_rho_multipole_coeff_P21
_atom_rho_multipole_coeff_P2-1
_atom_rho_multipole_coeff_P22
_atom_rho_multipole_coeff_P2-2
_atom_rho_multipole_coeff_P30
_atom_rho_multipole_coeff_P31
_atom_rho_multipole_coeff_P3-1
_atom_rho_multipole_coeff_P32
_atom_rho_multipole_coeff_P3-2
_atom_rho_multipole_coeff_P33
_atom_rho_multipole_coeff_P3-3
_atom_rho_multipole_coeff_P40
_atom_rho_multipole_coeff_P41
_atom_rho_multipole_coeff_P4-1
_atom_rho_multipole_coeff_P42
_atom_rho_multipole_coeff_P4-2
_atom_rho_multipole_coeff_P43
_atom_rho_multipole_coeff_P4-3
_atom_rho_multipole_coeff_P44
_atom_rho_multipole_coeff_P4-4
_atom_rho_multipole_kappa
_atom_rho_multipole_kappa_prime1
_atom_rho_multipole_radial_slater_n0
_atom_rho_multipole_radial_slater_zeta0
_atom_rho_multipole_radial_slater_n1
_atom_rho_multipole_radial_slater_zeta1
_atom_rho_multipole_radial_slater_n2
_atom_rho_multipole_radial_slater_zeta2
_atom_rho_multipole_radial_slater_n3
_atom_rho_multipole_radial_slater_zeta3
_atom_rho_multipole_radial_slater_n4
_atom_rho_multipole_radial_slater_zeta4
O1 6.124(16) 0. -0.049(3) -0.044(3) 0. 0.089(4) 0. 0. -0.036(3) 0.017(3) 0.
0.001(3) 0.021(3) 0. 0. 0.039(3) -0.003(3) 0.014(4) 0. 0. -0.001(4) 0.010(4) 0.
0. 0.016(4) 0.014(3) 0.9877(12) 1.112 2 4.497 2 4.497 2 4.497 3 4.497 4 4.497
O2 6.086(17) 0. -0.085(2) 0.0003(9) 0. -0.045(3) 0. 0. -0.070(2) 0.0002(9) 0.
0.018(2) 0.0005(10) 0. 0. 0.009(2) -0.0002(9) 0.005(3) 0. 0. -0.003(3)
0.0003(10) 0. 0. 0.007(2) -0.0001(9) 0.9917(13) 1.087 2 4.497 2 4.497 2 4.497 3
4.497 4 4.497
O3 6.124(16) 0. 0.009(4) -0.017(4) 0. 0.096(4) 0. 0. -0.036(4) 0.030(4) 0.
0.046(4) 0.060(4) 0. 0. 0.040(4) -0.039(4) 0.005(5) 0. 0. -0.009(5) 0.023(5) 0.
0. 0.018(4) 0.017(4) 0.9900(12) 1.111 2 4.497 2 4.497 2 4.497 3 4.497 4 4.497
O4 6.209(16) 0. -0.084(2) 0. 0. -0.045(3) 0. 0. -0.071(2) 0. 0. 0.017(2) 0. 0.
0. 0.008(2) 0. 0.005(3) 0. 0. -0.003(3) 0. 0. 0. 0.008(2) 0. 0.9849(12) 1.103 2
4.497 2 4.497 2 4.497 3 4.497 4 4.497
N1 4.89(2) 0. -0.001(4) -0.001(4) 0. 0.034(4) 0. 0. -0.005(4) 0.010(4) 0.
0.009(4) -0.006(4) 0. 0. 0.123(4) 0.017(4) 0.008(6) 0. 0. 0.005(5) 0.009(5) 0.
0. 0.009(4) -0.001(5) 0.9964(19) 1.074 2 3.811 2 3.811 2 3.811 3 3.811 4 3.811
N3 4.93(2) 0. -0.022(4) -0.003(5) 0. 0.023(4) 0. 0. -0.012(4) 0.013(4) 0.
0.010(4) -0.016(4) 0. 0. 0.129(4) 0.024(4) 0.020(6) 0. 0. -0.005(5) 0.004(5) 0.
0. 0.003(5) -0.007(5) 1.0010(19) 1.062 2 3.811 2 3.811 2 3.811 3 3.811 4 3.811
C2 4.34(3) 0. -0.048(7) -0.084(8) 0. -0.305(8) 0. 0. -0.066(6) 0.111(7) 0.
0.015(8) 0.007(9) 0. 0. 0.509(9) 0.030(8) 0.044(12) 0. 0. -0.002(10) 0.015(11)
0. 0. 0.030(10) 0.018(11) 0.981(3) 0.860 2 3.130 2 3.130 2 3.130 3 3.130 4
3.130
C4 4.21(3) 0. -0.107(9) 0.000(8) 0. -0.341(7) 0. 0. -0.101(7) 0.029(7) 0.
0.023(9) 0.026(8) 0. 0. 0.462(10) 0.030(9) 0.046(11) 0. 0. 0.021(10) -0.031(11)
0. 0. -0.009(11) 0.030(11) 0.986(3) 0.877 2 3.130 2 3.130 2 3.130 3 3.130 4
3.130
C5 3.89(4) 0. -0.077(9) -0.034(9) 0. -0.117(7) 0. 0. -0.039(7) 0.010(7) 0.
0.009(8) 0.055(8) 0. 0. 0.248(9) -0.062(9) 0.036(10) 0. 0. 0.005(10) 0.010(10)
0. 0. -0.017(11) -0.024(10) 1.011(3) 0.951 2 3.130 2 3.130 2 3.130 3 3.130 4
3.130
C6 4.18(3) 0. -0.057(9) 0.057(10) 0. -0.262(8) 0. 0. -0.085(8) -0.017(8) 0.
-0.031(9) 0.035(8) 0. 0. 0.375(10) 0.015(9) 0.040(11) 0. 0. -0.020(11)
-0.042(11) 0. 0. 0.067(11) -0.003(12) 0.990(3) 0.881 2 3.130 2 3.130 2 3.130 3
3.130 4 3.130
C11 4.21(4) 0. -0.097(7) -0.035(8) 0. 0.083(7) 0. 0. -0.124(7) 0.019(6) 0.
-0.194(8) -0.309(9) 0. 0. 0.276(8) 0.044(7) 0.027(11) 0. 0. -0.132(11)
0.175(11) 0. 0. 0.047(9) 0.039(9) 0.988(3) 0.890 2 3.130 2 3.130 2 3.130 3
3.130 4 3.130
C12 4.07(3) 0. -0.036(8) -0.094(7) 0. 0.097(7) 0. 0. 0.005(7) 0.074(6) 0.
-0.156(8) -0.299(8) 0. 0. 0.241(8) 0.068(7) 0.067(10) 0. 0. -0.027(10)
0.192(10) 0. 0. 0.022(9) 0.066(9) 0.997(3) 0.928 2 3.130 2 3.130 2 3.130 3
3.130 4 3.130
C31 4.13(4) 0. -0.087(7) -0.025(8) 0. 0.064(7) 0. 0. -0.085(7) 0.015(6) 0.
-0.161(8) -0.284(9) 0. 0. 0.253(8) 0.026(7) 0.008(11) 0. 0. -0.102(11)
0.140(10) 0. 0. 0.055(9) 0.047(9) 0.995(3) 0.915 2 3.130 2 3.130 2 3.130 3
3.130 4 3.130
C32 4.10(4) 0. -0.034(8) -0.083(7) 0. 0.075(7) 0. 0. 0.028(7) 0.065(7) 0.
-0.172(9) -0.261(9) 0. 0. 0.252(9) 0.063(8) 0.053(11) 0. 0. -0.035(11)
0.163(11) 0. 0. 0.084(10) 0.094(10) 0.998(3) 0.916 2 3.130 2 3.130 2 3.130 3
3.130 4 3.130
C61 4.11(4) 0. 0. 0. -0.099(9) -0.064(8) 0. 0. 0. 0. 0.302(10) 0. 0. 0. 0.
-0.262(9) 0.015(11) 0.033(12) 0. 0. 0. 0. 0.154(11) -0.008(11) 0. 0. 1.006(4)
0.900 2 3.130 2 3.130 2 3.130 3 3.130 4 3.130
H1 0.879(8) 0. 0. 0. 0.188(6) 0.096(7) 0. 0. 0. 0. 0. 0. 0. 0. 0. 0. 0. 0. 0.
0. 0. 0. 0. 0. 0. 0. 1.110 1.302 1 2.000 1 2.000 2 2.000 2 2.000 2 2.000
H3 0.880(8) 0. 0. 0. 0.188(6) 0.092(7) 0. 0. 0. 0. 0. 0. 0. 0. 0. 0. 0. 0. 0.
0. 0. 0. 0. 0. 0. 0. 1.123 1.307 1 2.000 1 2.000 2 2.000 2 2.000 2 2.000
H5 0.954(13) 0. 0. 0. 0.153(8) 0. 0. 0. 0. 0. 0. 0. 0. 0. 0. 0. 0. 0. 0. 0. 0.
0. 0. 0. 0. 0. 1.113 1.179 1 2.000 1 2.000 2 2.000 2 2.000 2 2.000
H11A 0.841(12) 0. 0. 0. 0.156(8) 0. 0. 0. 0. 0. 0. 0. 0. 0. 0. 0. 0. 0. 0. 0.
0. 0. 0. 0. 0. 0. 1.138 1.084 1 2.000 1 2.000 2 2.000 2 2.000 2 2.000
H11B 0.831(12) 0. 0. 0. 0.158(9) 0. 0. 0. 0. 0. 0. 0. 0. 0. 0. 0. 0. 0. 0. 0.
0. 0. 0. 0. 0. 0. 1.135 0.989 1 2.000 1 2.000 2 2.000 2 2.000 2 2.000
H12A 0.895(11) 0. 0. 0. 0.104(7) 0. 0. 0. 0. 0. 0. 0. 0. 0. 0. 0. 0. 0. 0. 0.
0. 0. 0. 0. 0. 0. 1.152 1.199 1 2.000 1 2.000 2 2.000 2 2.000 2 2.000
H12B 0.880(11) 0. 0. 0. 0.120(7) 0. 0. 0. 0. 0. 0. 0. 0. 0. 0. 0. 0. 0. 0. 0.
0. 0. 0. 0. 0. 0. 1.142 1.166 1 2.000 1 2.000 2 2.000 2 2.000 2 2.000
H31A 0.854(12) 0. 0. 0. 0.144(8) 0. 0. 0. 0. 0. 0. 0. 0. 0. 0. 0. 0. 0. 0. 0.
0. 0. 0. 0. 0. 0. 1.138 1.116 1 2.000 1 2.000 2 2.000 2 2.000 2 2.000
H31B 0.891(11) 0. 0. 0. 0.145(7) 0. 0. 0. 0. 0. 0. 0. 0. 0. 0. 0. 0. 0. 0. 0.
0. 0. 0. 0. 0. 0. 1.143 1.147 1 2.000 1 2.000 2 2.000 2 2.000 2 2.000
H32A 0.884(12) 0. 0. 0. 0.124(8) 0. 0. 0. 0. 0. 0. 0. 0. 0. 0. 0. 0. 0. 0. 0.
0. 0. 0. 0. 0. 0. 1.134 1.166 1 2.000 1 2.000 2 2.000 2 2.000 2 2.000
H32B 0.908(12) 0. 0. 0. 0.101(8) 0. 0. 0. 0. 0. 0. 0. 0. 0. 0. 0. 0. 0. 0. 0.
0. 0. 0. 0. 0. 0. 1.139 1.134 1 2.000 1 2.000 2 2.000 2 2.000 2 2.000
H61A 0.918(12) 0. 0. 0. 0.136(7) 0. 0. 0. 0. 0. 0. 0. 0. 0. 0. 0. 0. 0. 0. 0.
0. 0. 0. 0. 0. 0. 1.110 1.217 1 2.000 1 2.000 2 2.000 2 2.000 2 2.000
H61B 0.883(12) 0. 0. 0. 0.156(7) 0. 0. 0. 0. 0. 0. 0. 0. 0. 0. 0. 0. 0. 0. 0.
0. 0. 0. 0. 0. 0. 1.120 1.211 1 2.000 1 2.000 2 2.000 2 2.000 2 2.000
H61C 0.902(13) 0. 0. 0. 0.157(7) 0. 0. 0. 0. 0. 0. 0. 0. 0. 0. 0. 0. 0. 0. 0.
0. 0. 0. 0. 0. 0. 1.121 1.199 1 2.000 1 2.000 2 2.000 2 2.000 2 2.000

loop_
_atom_local_axes_atom_label
_atom_local_axes_atom0
_atom_local_axes_ax1
_atom_local_axes_ax2
_atom_local_axes_atom1
_atom_local_axes_atom2
O1 C12 X Y O1 H1
O2 C2 X Y O2 N3
O3 C32 X Y O3 H3
O4 C4 X Y O4 N3
N1 C2 X Y N1 C11
N3 C2 X Y N3 C31
C2 N3 X Y C2 N1
C4 N3 X Y C4 C5
C5 C4 X Y C5 C6
C6 N1 X Y C6 C5
C11 N1 X Y C11 C12
C12 C11 X Y C12 O1
C31 N3 X Y C31 C32
C32 C31 X Y C32 O3
C61 C6 Z X C61 N1
H1 O1 Z X H1 C12
H3 O3 Z X H3 C32
H5 C5 Z X H5 C4
H11A C11 Z X H11A N1
H11B C11 Z X H11B N1
H12A C12 Z X H12A C11
H12B C12 Z X H12B C11
H31A C31 Z X H31A N3
H31B C31 Z X H31B N3
H32A C32 Z X H32A C31
H32B C32 Z X H32B C31
H61A C61 Z X H61A C6
H61B C61 Z X H61B C6
H61C C61 Z X H61C C6

#----------------------------------------------------------------------------#
#                   MERGED HKL DATA                                          #
#----------------------------------------------------------------------------#

_iucr_refine_reflections_details 
;
!   h    k     l       Fobs^2     sigma
!    1    0    0        0.4462      0.1252     EXTIN Fc=      0.0000340 
     2    0    0     9280.4102    304.6760                              
!    0    1    0        0.1681      0.0410     EXTIN Fc=      0.0000175 
     1    1    0       22.9469      0.2427                              
     2    1    0       66.9805      0.4557                              
     0    2    0     1037.8600     17.3981                              
!   -2    0    1        0.3430      0.0552     EXTIN Fc=      0.0000116 
    -1    0    1      100.3080      0.9470                              
     1    0    1      295.1020      2.8234                              
!    2    0    1        0.2492      0.0924     EXTIN Fc=      0.0000115 
    -2    1    1        1.8086      0.0766                              
    -1    1    1     6593.4902    219.0360                              
     0    1    1     1803.9900     42.8100                              
     1    1    1      630.2240      4.5969                              
     2    1    1      217.0740      1.2821                              
     0    2    1     1425.2400     24.8764                              
!   -1    0    2        0.2436      0.1048     EXTIN Fc=      0.0000190 
!    1    0    2        0.1917      0.0334     EXTIN Fc=      0.0000017 
     2    0    2     9453.0898    310.4440                              
    -1    1    2       15.9764      0.1647                              
     0    1    2        5.8950      0.0826                              
     1    1    2       75.6720      0.6294                              
     0    2    2     1152.1400     11.2480                              
!   -2    0    3        0.5404      0.1147     EXTIN Fc=      0.0000057 
    -1    0    3      564.9230      4.4197                              
!    0    0    3        0.2509      0.0461     EXTIN Fc=      0.0000010 
     1    0    3      752.3300      8.4118                              
    -1    1    3       80.4392      0.7070                              
     0    1    3      145.8750      0.7344                              
     1    1    3     1564.2600     44.4265                              
!   -1    0    4        0.2459      0.0586     EXTIN Fc=      0.0000141 
     0    0    4      269.8090      2.3538                              
!    1    0    4        0.3825      0.0691     EXTIN Fc=      0.0000372 
    -1    1    4      530.0980      2.8110                              
     0    1    4      524.1860      2.6749                              
!    0    0    5        0.3513      0.0617     EXTIN Fc=      0.0000167 
!    3    0    0        0.2379      0.1771     EXTIN Fc=      0.0000069 
     1    2    0     3216.9600     62.9040                              
     2    2    0      333.0260      1.9566                              
    -3    0    1       50.0837      0.6945                              
    -2    2    1      187.5580      1.0768                              
    -1    2    1        4.3910      0.0984                              
     1    2    1     2242.3401     44.7113                              
    -2    1    2      170.9080      0.8930                              
     2    1    2       48.4954      0.3817                              
    -1    2    2     2565.4099     50.7531                              
     1    2    2     1715.9500     34.9069                              
!    2    0    3        0.3925      0.1352     EXTIN Fc=      0.0000037 
    -2    1    3     5596.9800    131.9090                              
     2    1    3     1106.4600      8.5518                              
    -1    2    3     1079.7100      7.7438                              
     0    2    3      594.3870      3.2877                              
     1    2    3      761.7210      4.3019                              
     2    0    4     9737.7100    319.5300                              
    -2    1    4      214.1740      1.1701                              
     1    1    4        3.0402      0.0762                              
    -1    2    4      109.2580      0.6928                              
     0    2    4       83.1812      0.5495                              
!   -2    0    5        0.3100      0.0596     EXTIN Fc=      0.0000067 
    -1    0    5        0.3486      0.0731                              
     1    0    5      112.8870      1.0270                              
    -1    1    5     2456.1101     47.8611                              
     0    1    5     2416.6299     56.3850                              
     1    1    5     1861.2700     31.1766                              
!   -1    0    6        0.4326      0.0944     EXTIN Fc=      0.0000229 
     0    0    6       70.9666      0.6887                              
     3    1    0      249.1900      1.3973                              
!    0    3    0        0.6146      0.1675     EXTIN Fc=      0.0000160 
     1    3    0      659.5870      4.9713                              
     3    0    1      392.7500      3.3173                              
    -3    1    1      717.5880      4.0650                              
     3    1    1       79.2854      0.5832                              
     2    2    1      308.1630      1.7222                              
     0    3    1       94.7865      0.6849                              
!   -3    0    2        0.2525      0.0694     EXTIN Fc=      0.0000028 
!    3    0    2        0.4648      0.1912     EXTIN Fc=      0.0000406 
    -3    1    2      401.3520      2.7331                              
     3    1    2      176.1320      1.4381                              
    -2    2    2     1668.3101     14.4749                              
     2    2    2     2586.8501     55.5181                              
     0    3    2        0.8828      0.1058                              
    -3    0    3      355.2680      2.8083                              
     3    0    3       48.3604      0.6284                              
    -3    1    3        5.8415      0.1977                              
    -2    2    3      955.0280      5.3261                              
     2    2    3      244.1680      2.1590                              
!   -3    0    4        0.3305      0.1699     EXTIN Fc=      0.0000033 
     2    1    4       44.1246      0.3605                              
    -2    2    4     1421.5500     13.4371                              
     1    2    4     1124.5699      6.7189                              
!    2    0    5        0.5135      0.1577     EXTIN Fc=      0.0000087 
    -2    1    5      155.7820      0.9307                              
     2    1    5     1594.3300     16.3757                              
    -1    2    5      210.3940      1.3816                              
     0    2    5      281.7300      1.5224                              
     1    2    5     1461.3700     16.2718                              
    -2    0    6     1524.9100     20.3621                              
!    1    0    6        0.3716      0.1400     EXTIN Fc=      0.0000196 
    -1    1    6      854.5150      5.3435                              
     0    1    6      558.8080      3.1131                              
     1    1    6      374.6680      2.5752                              
    -1    0    7      855.2280      7.1961                              
!    0    0    7        0.8208      0.1922     EXTIN Fc=      0.0000039 
     3    2    0        8.5497      0.2015                              
    -3    2    1      237.3200      1.3323                              
     3    2    1      715.6100      4.0737                              
    -1    3    1     1636.6500     18.2810                              
     1    3    1        2.3063      0.1110                              
    -3    2    2      518.1760      3.1988                              
    -1    3    2       60.3473      0.4610                              
     1    3    2      297.8810      1.6435                              
     3    1    3        2.8433      0.1256                              
    -1    3    3      791.4380      5.4471                              
     0    3    3      783.8670      5.9302                              
     1    3    3      484.8050      3.1271                              
!    3    0    4        0.8505      0.3465     EXTIN Fc=      0.0000176 
    -3    1    4       64.0513      0.5452                              
     2    2    4       43.3743      0.4890                              
     0    3    4       33.1267      0.4147                              
    -3    0    5      294.6200      3.0217                              
    -2    2    5     1032.7500      7.9253                              
     2    0    6       11.1652      0.2460                              
    -2    1    6      106.1060      0.6843                              
     2    1    6     1353.8700      7.8743                              
    -1    2    6      390.4640      2.3418                              
     0    2    6     2074.8401     28.0010                              
     1    2    6     4116.5200     79.5133                              
!   -2    0    7        0.3959      0.2042     EXTIN Fc=      0.0000149 
     1    0    7        0.6134      0.1092                              
    -1    1    7     1225.7700     10.2553                              
     0    1    7      480.8390      3.0719                              
     1    1    7     1101.1801      6.3733                              
     0    0    8      806.2980      8.7644                              
     4    0    0     1029.0100     13.1803                              
     2    3    0        0.9383      0.1275                              
!   -4    0    1        0.3344      0.2530     EXTIN Fc=      0.0000035 
!    4    0    1        0.2317      0.2461     EXTIN Fc=      0.0000096 
    -2    3    1      152.6400      0.9425                              
     2    3    1      984.3700      6.1421                              
    -4    0    2       94.5178      1.0770                              
     3    2    2     1211.0900      8.0839                              
    -2    3    2       64.7169      0.5598                              
     2    3    2       12.8742      0.2558                              
    -3    2    3       36.9535      0.3657                              
     3    2    3      725.3700      4.7730                              
    -2    3    3       11.4410      0.2228                              
     3    1    4        3.6352      0.1496                              
    -3    2    4      160.7320      1.3478                              
    -1    3    4      650.0110      4.8665                              
     1    3    4      835.4870      5.5595                              
     3    0    5      129.3070      1.2999                              
    -3    1    5     3607.1599     89.8542                              
     2    2    5     3760.0500    136.6210                              
     0    3    5      101.0980      0.7056                              
!   -3    0    6        0.7588      0.4682     EXTIN Fc=      0.0000157 
    -2    2    6      563.7160      4.1255                              
!    2    0    7        0.3195      0.1235     EXTIN Fc=      0.0000242 
    -2    1    7     2049.2300     16.5711                              
    -1    2    7       49.4094      0.4814                              
     0    2    7      142.3020      0.8710                              
!   -1    0    8        0.3111      0.1174     EXTIN Fc=      0.0000080 
!    1    0    8        0.2344      0.1007     EXTIN Fc=      0.0000160 
    -1    1    8        1.2354      0.1103                              
     0    1    8      449.6460      4.2994                              
     4    1    0        0.7719      0.1503                              
    -4    1    1     1321.6100      7.8845                              
     4    1    1      232.0000      1.9235                              
     4    0    2       13.1884      0.3868                              
    -4    1    2       26.2843      0.3762                              
     4    1    2      583.7730      3.5325                              
!   -4    0    3        0.3995      0.2400     EXTIN Fc=      0.0000014 
    -4    1    3       60.2414      0.5406                              
     2    3    3      158.8970      1.1920                              
    -4    0    4     5903.1602    202.7430                              
     3    2    4     4947.0898    120.0680                              
    -2    3    4       99.3580      0.8544                              
     3    1    5      409.1770      2.6997                              
    -3    2    5        1.6394      0.1128                              
    -1    3    5      188.0680      1.3669                              
     1    3    5       69.4939      0.5581                              
!    3    0    6        0.4480      0.1040     EXTIN Fc=      0.0000163 
    -3    1    6       97.9683      0.7629                              
     2    2    6      159.7170      1.0247                              
     0    3    6       20.4603      0.2757                              
    -3    0    7       76.1667      0.8874                              
     2    1    7     1035.8700      6.0931                              
    -2    2    7      185.6890      1.2346                              
     1    2    7       79.8214      0.5708                              
    -2    0    8       12.1750      0.3492                              
    -2    1    8       40.7079      0.3488                              
     1    1    8        8.2799      0.1608                              
    -1    0    9      292.0900      2.2786                              
!    0    0    9        0.4652      0.1400     EXTIN Fc=      0.0000065 
     4    2    0      110.1560      0.8237                              
     3    3    0      251.9570      1.7897                              
     0    4    0      357.3900      3.4355                              
     1    4    0     1527.8600     10.3747                              
    -4    2    1      562.0830      3.5924                              
    -3    3    1      354.1290      2.4757                              
     3    3    1        2.4447      0.1857                              
    -1    4    1        5.4194      0.2099                              
     0    4    1       61.7988      0.5799                              
     1    4    1      455.9000      2.7120                              
    -3    3    2      498.7050      3.0958                              
    -1    4    2     1450.5200     11.0500                              
     0    4    2      103.4370      0.8291                              
!    4    0    3        0.3603      0.1048     EXTIN Fc=      0.0000222 
     4    1    3     1357.9900      9.6035                              
     4    0    4     1498.8199     14.8857                              
    -4    1    4       39.9364      0.4609                              
     2    3    4      723.4190      4.9155                              
!   -4    0    5        0.3120      0.2921     EXTIN Fc=      0.0000016 
     3    2    5      106.2310      0.7965                              
    -2    3    5      457.6500      2.9159                              
     3    1    6      405.5880      2.3910                              
    -3    2    6      478.7360      3.2523                              
    -1    3    6      123.6390      0.8984                              
     1    3    6        1.8133      0.1066                              
    -3    1    7      135.9270      1.2386                              
     2    2    7      257.0250      1.5491                              
     2    0    8       19.6163      0.3387                              
     2    1    8       51.9537      0.3766                              
    -1    2    8     1016.0100      6.9538                              
     0    2    8       66.7424      0.4533                              
     1    2    8      757.6860      4.6470                              
!   -2    0    9        0.3334      0.2262     EXTIN Fc=      0.0000131 
     1    0    9       29.6471      0.4618                              
    -1    1    9      244.2660      1.7660                              
     0    1    9      495.3380      3.5106                              
     1    1    9      490.4540      3.3724                              
     4    2    1     1150.5800      8.0126                              
    -4    2    2      954.8650      8.6614                              
     4    2    2      835.2230      5.4888                              
     3    3    2       64.1104      1.6352                              
     1    4    2      305.6850      1.7727                              
    -4    2    3      442.7340      2.9222                              
    -3    3    3      227.9960      1.3375                              
     3    3    3       11.2720      0.2926                              
    -1    4    3      126.7310      0.9193                              
     0    4    3      658.3420      4.2868                              
     1    4    3        3.9323      0.1710                              
     4    1    4      185.5850      1.2450                              
    -3    3    4      821.7750      5.3243                              
     0    4    4       60.0102      0.5271                              
    -4    1    5     2464.4900     19.4691                              
     2    3    5      333.9480      2.0650                              
    -4    0    6     9108.7500    305.9630                              
    -2    3    6       31.0271      0.3391                              
     3    0    7     1250.4000     10.3126                              
     3    1    7      951.3960      5.7459                              
    -1    3    7      551.7970      3.3195                              
     0    3    7      389.4550      2.4561                              
!   -3    0    8        0.4185      0.2224     EXTIN Fc=      0.0000161 
    -3    1    8        0.6004      0.1512                              
    -2    2    8      202.4100      1.2537                              
    -2    1    9        1.4816      0.1040                              
     0    2    9     1556.0100      9.6025                              
!   -1    0   10        0.3868      0.1528     EXTIN Fc=      0.0000230 
     0    0   10      129.5490      1.6568                              
     2    4    0       88.8422      0.7197                              
    -2    4    1     1273.0900      8.4379                              
     2    4    1      314.2530      1.9722                              
    -2    4    2      108.9140      0.8258                              
     2    4    2        1.5363      0.1670                              
     4    2    3      592.9470      4.1269                              
    -2    4    3     1271.3199      8.2694                              
    -4    2    4       18.4409      0.3332                              
     3    3    4       10.8327      0.3475                              
    -1    4    4      453.9880      2.8972                              
     1    4    4      180.8600      1.1385                              
!    4    0    5        0.4725      0.3608     EXTIN Fc=      0.0000057 
     4    1    5      512.0030      3.3134                              
    -3    3    5     2561.5500     26.1329                              
     0    4    5     1511.0000     11.1109                              
    -4    1    6       37.4770      0.4804                              
     3    2    6        7.4807      0.2304                              
     2    3    6        0.9070      0.2132                              
    -3    2    7      130.4290      0.9714                              
    -2    3    7       82.3023      0.7389                              
     1    3    7        2.4255      0.1591                              
     2    2    8       79.7631      0.5934                              
!    2    0    9        0.5118      0.2381     EXTIN Fc=      0.0000205 
     2    1    9      407.6750      2.2180                              
    -1    2    9      546.0670      3.3867                              
     1    2    9      149.9170      0.9427                              
!    1    0   10        0.6971      0.1566     EXTIN Fc=      0.0000013 
    -1    1   10       27.5405      0.3073                              
     0    1   10      147.4700      4.5577                              
!    5    0    0        0.9877      0.4083     EXTIN Fc=      0.0000375 
     5    1    0      110.4890      2.7682                              
    -5    0    1       53.3580      0.8437                              
     5    0    1       40.9632      0.6961                              
    -5    1    1      218.2060      1.5944                              
!   -5    0    2        0.2278      0.0927     EXTIN Fc=      0.0000003 
    -5    1    2      145.1360      1.1946                              
    -5    0    3       32.1175      0.5498                              
     2    4    3       81.8177      0.6879                              
     4    2    4      608.3350      3.9812                              
    -2    4    4      655.9700      4.6431                              
    -4    2    5        0.8813      0.0784                              
     3    3    5        0.3606      0.0823                              
    -1    4    5       10.0854      0.3063                              
     1    4    5        1.7510      0.1472                              
     4    0    6     1176.4100     11.8989                              
    -3    3    6     2640.1699     31.4203                              
!   -4    0    7        0.5706      0.3915     EXTIN Fc=      0.0000016 
    -4    1    7       57.9762      0.6673                              
     3    2    7       40.3199      1.0315                              
!    3    0    8        0.4052      0.2435     EXTIN Fc=      0.0000289 
     3    1    8       25.2443      0.2694                              
    -3    2    8       68.5535      0.6119                              
    -1    3    8     2333.1101     14.8405                              
     0    3    8      443.9140      2.5924                              
    -3    0    9      131.8650      1.3307                              
    -3    1    9      223.7010      1.2988                              
    -2    2    9        9.4404      0.2719                              
    -2    0   10       30.4684      0.5181                              
    -2    1   10      166.4930      0.9495                              
     1    1   10      513.7930      3.3602                              
     4    3    0        5.1912      0.2470                              
     3    4    0      156.6400      1.1043                              
     5    1    1      103.2780      0.8587                              
    -4    3    1        1.0202      0.2283                              
     4    3    1       75.3264      0.7173                              
    -3    4    1      135.3110      1.0228                              
!    5    0    2        0.5128      0.4137     EXTIN Fc=      0.0000118 
     5    1    2        0.5071      0.3070                              
    -4    3    2        1.4119      0.2551                              
     5    0    3       11.6347      0.3813                              
    -5    1    3       21.4362      0.4621                              
    -4    3    3      266.2430      1.7509                              
!   -5    0    4        0.4025      0.4561     EXTIN Fc=      0.0000096 
     2    4    4        0.7197      0.2096                              
     4    2    5      460.4140      2.9388                              
    -2    4    5      473.9660      4.0686                              
     4    1    6      146.4690      0.9867                              
    -4    2    6      102.4780      1.0244                              
    -1    4    6      460.2200      3.2526                              
     0    4    6       64.9315      0.5833                              
     2    3    7       63.4776      0.5776                              
    -4    0    8     5488.3501    189.3500                              
    -2    3    8       82.1172      0.6931                              
     1    3    8       22.3575      0.3142                              
     2    2    9        8.8451      0.2020                              
     2    0   10      264.0620      2.1285                              
    -1    2   10      733.3130      4.7119                              
     0    2   10       37.4944      0.3331                              
    -1    0   11       45.7884      0.5818                              
!    0    0   11        0.5091      0.1606     EXTIN Fc=      0.0000256 
     0    1   11     1245.7500      8.1638                              
     5    2    0      703.3070      4.5509                              
!    0    5    0        2.3865      1.3443     EXTIN Fc=      0.0000330 
    -5    2    1      194.7930      1.4324                              
     3    4    1       60.6634      1.5205                              
     4    3    2      365.4210      2.2065                              
    -3    4    2      550.0100      3.1985                              
     3    4    2       35.9789      0.5200                              
     5    1    3        0.8680      0.2710                              
     4    3    3      197.2460      4.3190                              
    -3    4    3        0.6809      0.1011                              
    -5    1    4        4.7511      0.2560                              
    -4    3    4      158.7940      1.1585                              
    -5    0    5      191.0920      1.6663                              
     2    4    5      371.3870      2.6389                              
     3    3    6      118.0230      0.9617                              
     1    4    6        0.7052      0.1327                              
!    4    0    7        0.2348      0.1220     EXTIN Fc=      0.0000204 
    -4    2    7        0.9719      0.2195                              
    -3    3    7      428.8050      2.9034                              
    -4    1    8       31.0320      0.4366                              
     3    2    8        3.0437      0.1619                              
     3    0    9      407.1070      3.2475                              
    -3    2    9       52.6870      0.4976                              
    -1    3    9      850.6720      5.4029                              
     0    3    9       25.1298      0.6575                              
!   -3    0   10        0.9228      0.4047     EXTIN Fc=      0.0000126 
     2    1   10       18.8615      0.2219                              
    -2    2   10       89.6574      0.6004                              
     1    2   10       38.4062      0.3663                              
!   -2    0   11        0.5343      0.1886     EXTIN Fc=      0.0000134 
     1    0   11      467.0950      4.2891                              
    -1    1   11       97.1963      0.7207                              
     1    5    0       32.4826      0.4484                              
     5    2    1       66.3860      0.7197                              
    -1    5    1        1.1811      0.2053                              
     0    5    1       32.4888      0.4518                              
     1    5    1      130.8580      0.9622                              
    -5    2    2      671.2970      4.2644                              
     5    2    2      812.5470      5.6435                              
    -1    5    2        1.0299      0.2000                              
     0    5    2       82.0968      0.8016                              
    -5    2    3       90.3830      0.8597                              
     3    4    3      103.1600      0.8459                              
!    5    0    4        0.6024      0.1641     EXTIN Fc=      0.0000220 
     5    1    4      101.6020      2.4581                              
     4    3    4        1.1301      0.1769                              
    -3    4    4      912.3700      5.7359                              
    -5    1    5      200.2630      1.3673                              
    -4    3    5       70.6849      1.8020                              
!   -5    0    6        0.9342      0.5195     EXTIN Fc=      0.0000033 
     4    2    6      383.2410      2.6225                              
    -2    4    6       19.0582      0.5571                              
     4    1    7       47.0343      1.1927                              
    -1    4    7       19.5948      0.3305                              
     0    4    7      181.7820      1.1287                              
     1    4    7      147.7430      0.9782                              
     2    3    8        7.6978      0.2115                              
!   -4    0    9        0.2234      0.1569     EXTIN Fc=      0.0000018 
     3    1    9     1216.0900      7.5646                              
    -2    3    9        1.2625      0.2330                              
     1    3    9       11.3249      0.2038                              
    -3    1   10      314.3590      1.8385                              
    -2    1   11      598.7790      3.4818                              
     1    1   11       66.1927      0.5490                              
     1    5    2        7.9446      0.2659                              
     5    2    3       25.9321      0.4117                              
    -1    5    3       87.3646      2.2477                              
     0    5    3        4.0492      0.2054                              
     1    5    3      104.1520      0.8023                              
    -5    2    4        4.8503      0.3065                              
     3    4    4      190.7110      1.5930                              
     5    0    5      170.6500      1.9989                              
    -3    4    5        5.0118      0.2571                              
    -5    1    6      101.6200      0.9243                              
    -4    3    6      127.8640      0.9862                              
     2    4    6        1.1643      0.1204                              
     3    3    7      382.0470      2.4342                              
    -2    4    7       20.5260      0.6172                              
     4    0    8     1204.3101     14.2905                              
    -4    2    8       65.8898      0.6991                              
    -3    3    8      400.4170      2.5586                              
    -4    1    9       31.2267      0.4691                              
     2    2   10      252.5520      1.4670                              
     0    3   10       57.9126      0.5703                              
!    2    0   11        0.3278      0.1774     EXTIN Fc=      0.0000076 
    -1    2   11        1.0394      0.1322                              
     0    2   11      141.2810      1.0603                              
!   -1    0   12        0.5143      0.2135     EXTIN Fc=      0.0000040 
     0    0   12       33.1701      0.5804                              
     2    5    0        8.5873      0.3471                              
    -2    5    1       10.5789      0.2472                              
     2    5    1       19.7147      0.3868                              
    -2    5    2      563.0740      3.6279                              
    -1    5    4      200.7190      1.4431                              
     0    5    4        5.8266      0.2413                              
     1    5    4        1.0712      0.2074                              
     5    1    5       37.8155      0.5701                              
    -5    2    5      104.6330      0.9137                              
     4    3    5      282.7450      1.8093                              
    -5    0    7        0.5426      0.6674                              
    -5    1    7       10.6316      0.3977                              
     4    2    7      622.5600      4.3630                              
     4    1    8      352.6720      2.2863                              
    -1    4    8        0.6668      0.1768                              
     0    4    8       59.8530      0.5540                              
     3    2    9      135.5120      1.0618                              
     2    3    9       92.1773      0.8081                              
!    3    0   10        0.4136      0.1083     EXTIN Fc=      0.0000046 
     3    1   10      230.3860      1.4919                              
    -3    2   10        0.5467      0.1388                              
    -1    3   10      855.4480      5.4195                              
    -3    0   11      117.0370      1.1452                              
     2    1   11      162.1770      0.9850                              
    -2    2   11      999.9300      7.2268                              
     1    2   11      153.3890      0.9607                              
    -2    0   12      459.0360      4.5198                              
!    1    0   12        0.6315      0.3331     EXTIN Fc=      0.0000045 
    -1    1   12       96.0733      0.6909                              
     0    1   12       26.5178      0.3013                              
     6    0    0      292.4940      3.2358                              
     5    3    0       41.2983      0.6220                              
     4    4    0       60.6248      0.6764                              
!   -6    0    1        0.5704      0.5035     EXTIN Fc=      0.0000128 
    -5    3    1      104.8580      1.0716                              
    -4    4    1      455.9540      2.7873                              
     4    4    1     1190.7600      8.1338                              
    -6    0    2        4.6806      0.4303                              
    -5    3    2      629.9950      4.1883                              
    -4    4    2      105.4000      0.8952                              
     2    5    2      906.1150      6.2867                              
    -4    4    3      363.6320      2.8573                              
    -2    5    3       13.6443      0.4336                              
     5    2    4       38.0798      0.5430                              
     3    4    5      368.2940      2.2784                              
    -1    5    5       94.2104      0.8994                              
     0    5    5      143.1730      1.0809                              
!    5    0    6        0.3712      0.1565     EXTIN Fc=      0.0000243 
    -5    2    6       72.3098      0.7676                              
    -3    4    6      486.9670      2.8790                              
    -4    3    7        1.8624      0.2036                              
     2    4    7       77.7949      0.6878                              
     3    3    8      176.0420      1.2396                              
    -2    4    8        1.0139      0.1765                              
     1    4    8      687.0210      4.4392                              
    -4    2    9        3.5419      0.2508                              
    -3    3    9       36.4800      0.3775                              
    -4    0   10      113.5490      1.4429                              
    -2    3   10      407.6770      2.6539                              
     1    3   10      483.0230      2.8930                              
    -3    1   11      742.3290      4.8206                              
    -2    1   12      186.3670      1.2654                              
     1    1   12      218.6620      1.3585                              
     6    1    0      205.0360      1.6959                              
!    6    0    1        0.3999      0.1815     EXTIN Fc=      0.0000295 
    -6    1    1      138.1050      1.1668                              
     5    3    1       77.7762      0.9041                              
    -6    1    2       83.8712      2.0631                              
     5    3    2      115.2570      2.7863                              
     4    4    2        0.5288      0.1655                              
!   -6    0    3        0.3364      0.1302     EXTIN Fc=      0.0000069 
    -5    3    3      598.2040      3.7845                              
     2    5    3      732.3600      4.5520                              
    -4    4    4      210.0020      1.5381                              
    -2    5    4      406.3430      2.7215                              
     5    2    5        2.6781      0.1755                              
     1    5    5        1.4519      0.2473                              
     5    1    6       23.5165      0.4509                              
     4    3    6      201.8550      1.5039                              
     3    4    6      222.8450      1.5506                              
    -3    4    7       22.0234      0.4004                              
!   -5    0    8        0.4170      0.3645     EXTIN Fc=      0.0000150 
    -5    1    8      274.9550      1.9293                              
     4    2    8       10.1934      0.3106                              
!    4    0    9        0.3573      0.2764     EXTIN Fc=      0.0000466 
    -1    4    9       27.7489      0.3282                              
     0    4    9      397.7430      2.4744                              
    -4    1   10        4.8184      0.2353                              
     2    2   11       34.8128      0.3407                              
     0    3   11        5.7919      0.1826                              
    -1    2   12      751.5000      4.7060                              
     0    2   12      113.8110      0.7872                              
    -1    0   13      114.5120      1.2050                              
!    0    0   13        0.4629      0.1958     EXTIN Fc=      0.0000026 
     3    5    0       38.4655      1.0482                              
     6    1    1      267.8800      1.8314                              
    -3    5    1      126.2870      0.9761                              
     6    0    2      227.3380      2.0687                              
     6    1    2      130.4590      1.1259                              
    -6    1    3      766.7110      4.7881                              
     5    3    3      281.6390      1.7155                              
     4    4    3       19.3828      0.4839                              
    -6    0    4      144.8280      1.6390                              
    -6    1    4       52.3600      0.6313                              
    -5    3    4      847.5410      5.1048                              
     2    5    4      459.7880      2.7100                              
    -2    5    5       15.3436      0.3623                              
    -1    5    6      203.9230      1.5006                              
     0    5    6     1895.2200     12.9328                              
     5    0    7      640.3030      5.5998                              
    -5    2    7       68.4131      0.6957                              
    -4    3    8        5.7365      0.2858                              
     2    4    8      259.7930      1.5699                              
     4    1    9      418.8590      2.6099                              
     1    4    9      346.4220      2.0471                              
     3    2   10       72.3155      0.6580                              
     2    3   10       24.5442      0.3657                              
     3    0   11     1949.7400     16.7936                              
    -3    2   11      272.1410      1.5681                              
    -1    3   11      424.3140      2.4709                              
!   -3    0   12        0.3362      0.2444     EXTIN Fc=      0.0000344 
     2    0   12      130.4440      1.2391                              
     2    1   12       63.4093      0.4950                              
    -2    2   12        4.6749      0.2074                              
     1    2   12       56.2626      0.4861                              
    -1    1   13      268.1290      1.6700                              
     0    1   13       20.0277      0.2739                              
     3    5    1        9.2937      0.3179                              
    -3    5    2       80.2758      1.8592                              
     3    5    2      390.7790      2.4948                              
!    6    0    3        1.6900      0.8555     EXTIN Fc=      0.0000031 
     6    1    3      423.6880      2.8934                              
    -3    5    3       28.9955      0.4893                              
     4    4    4       24.8237      0.6905                              
!   -6    0    5        0.1696      0.1512     EXTIN Fc=      0.0000044 
    -5    3    5      274.3280      1.8103                              
    -4    4    5      168.3520      1.2109                              
     2    5    5      666.7130      3.9122                              
     5    2    6       75.9228      0.8445                              
     1    5    6      851.7380      5.3686                              
     5    1    7       61.8325      0.6602                              
     4    3    7        5.4536      0.2975                              
     3    4    7      191.0930      1.4182                              
    -3    4    8      124.0870      0.9540                              
    -5    0    9      176.5150      2.2671                              
     3    3    9        1.2471      0.1902                              
    -2    4    9       39.7514      0.4687                              
    -4    2   10        3.5752      0.2877                              
    -3    3   10       12.2964      0.3009                              
!   -4    0   11        0.5740      0.3722     EXTIN Fc=      0.0000135 
     3    1   11      156.0840      1.3850                              
    -2    3   11       74.0136      1.8293                              
     1    3   11      563.2980      3.1523                              
    -3    1   12       45.9066      0.4439                              
!   -2    0   13        0.3388      0.1052     EXTIN Fc=      0.0000115 
     1    0   13     1544.4100     17.1166                              
     6    2    0      157.9030      1.2769                              
    -6    2    1      157.9170      1.3848                              
     6    2    1      971.1960      6.2753                              
    -6    2    2      178.6220      1.4437                              
    -6    2    3       68.2384      1.7993                              
     3    5    3       96.0586      0.8244                              
     6    0    4      570.1890      5.5781                              
     5    3    4      122.9990      1.0069                              
    -3    5    4      224.4230      1.5576                              
    -6    1    5       37.6027      0.5579                              
    -6    0    6       16.9777      0.6489                              
    -5    3    6       27.3259      0.7263                              
    -4    4    6      200.7010      4.6536                              
    -2    5    6       67.8771      1.7654                              
    -1    5    7        0.5770      0.2095                              
     0    5    7     1060.7900      8.3200                              
    -5    2    8      728.2290      5.5333                              
    -5    1    9     2114.2200     14.7778                              
     4    2    9      103.2450      0.8326                              
     4    0   10      332.7460      2.6551                              
    -1    4   10       72.4572      0.6457                              
     0    4   10       14.1097      0.3017                              
    -4    1   11       27.0324      0.4022                              
    -2    1   13      675.9460      4.3642                              
     1    1   13      637.6150      3.8359                              
     0    6    0      288.8840      2.7837                              
     0    6    1      445.4420      2.8216                              
     6    2    2      167.6070      1.3041                              
     6    1    4       84.7377      0.7888                              
    -6    2    4       10.4166      0.4368                              
     3    5    4      414.4540      2.4897                              
     5    3    5       19.7469      0.4014                              
     4    4    5       32.9239      0.4919                              
    -3    5    5        5.0118      0.3354                              
    -6    1    6        2.0622      0.2124                              
     2    5    6       21.2369      0.3712                              
     5    2    7       11.2394      0.3887                              
     1    5    7      656.2910     16.7359                              
!    5    0    8        0.2878      0.3963     EXTIN Fc=      0.0000430 
     4    3    8      317.2290      2.0896                              
    -4    3    9      207.5540      1.3985                              
     2    4    9      442.0510      2.6229                              
     4    1   10      132.3470      0.8402                              
     1    4   10        9.0301      0.2678                              
     3    2   11      175.4030      1.1468                              
     2    3   11      108.9130      0.7945                              
    -3    2   12     1571.6700     10.3331                              
     2    2   12        0.4017      0.1841                              
    -1    3   12       67.1861      0.5595                              
     0    3   12      376.2220      2.1334                              
    -1    2   13        5.1252      0.1879                              
     0    2   13      245.2020      1.5091                              
     5    4    0        9.3846      0.3512                              
     1    6    0      145.3120      1.1142                              
    -5    4    1        3.1599      0.3999                              
     5    4    1      269.9260      1.8670                              
    -1    6    1       66.5585      0.6982                              
     1    6    1      119.4390      0.9508                              
    -5    4    2        2.6493      0.2491                              
    -1    6    2      137.4550      1.1552                              
     0    6    2       16.1680      0.5975                              
     6    2    3      153.8640      1.1564                              
!    6    0    5        0.3960      0.4407     EXTIN Fc=      0.0000058 
    -6    2    5       40.8056      1.0439                              
!   -6    0    7        0.3889      0.1905     EXTIN Fc=      0.0000006 
    -5    3    7      142.3500      1.1518                              
    -4    4    7       39.4943      0.4577                              
    -2    5    7       60.9208      0.5902                              
     5    1    8      902.9350      5.6508                              
     3    4    8       10.8879      0.3067                              
    -1    5    8       61.7095      0.6407                              
     0    5    8      119.8710      0.8753                              
    -5    2    9      181.4440      1.4468                              
    -3    4    9       23.9024      0.6750                              
!   -5    0   10        1.6758      0.2562     EXTIN Fc=      0.0000108 
     3    3   10       89.4590      0.7275                              
    -2    4   10        2.8434      0.1735                              
    -4    2   11       22.3095      0.6277                              
    -3    3   11       49.8264      0.4779                              
    -4    0   12        2.3390      0.4092                              
!    3    0   12        0.7210      0.4256     EXTIN Fc=      0.0000175 
     1    3   12      557.7660      3.1128                              
    -3    0   13      147.9400      1.8977                              
!    2    0   13        0.7878      0.4369     EXTIN Fc=      0.0001000 
     2    1   13      277.5880      1.5980                              
    -2    2   13      134.3340      0.8992                              
     1    2   13        0.5222      0.0855                              
!   -1    0   14        0.2988      0.1860     EXTIN Fc=      0.0000072 
     0    0   14       85.5712      1.0466                              
    -1    1   14       33.2877      0.3890                              
     4    5    0     1820.3400     12.7145                              
    -4    5    1      262.8190      1.7333                              
     5    4    2      148.9050      1.1400                              
    -4    5    2      110.6350      0.8852                              
     1    6    2       48.9811      1.2098                              
    -5    4    3       96.6869      2.4937                              
    -1    6    3        1.0438      0.2537                              
     0    6    3      401.9910      2.5436                              
     1    6    3        2.5465      0.2454                              
     6    1    5        1.4927      0.2819                              
     3    5    5     1162.9600      7.6656                              
     5    3    6        6.1465      0.3187                              
     4    4    6      141.4670      1.0919                              
    -3    5    6      249.0700      1.6788                              
    -6    1    7      292.5400      2.0758                              
     2    5    7      277.3740      2.2071                              
     1    5    8      237.1010      1.3994                              
    -5    1   10       26.8145      0.4038                              
     4    2   10      105.8020      0.9231                              
    -4    3   10       16.7325      0.3635                              
     0    4   11      162.1140      1.0780                              
    -4    1   12       47.6602      0.5361                              
     3    1   12     1040.6400      6.3096                              
    -2    3   12      122.9780      0.8965                              
    -3    1   13      580.4870      3.4354                              
    -2    0   14       58.5116      0.6734                              
!    1    0   14        0.4029      0.1479     EXTIN Fc=      0.0000196 
     0    1   14       53.8511      0.5025                              
     6    3    0      149.1720      1.2205                              
     2    6    0       29.6203      0.4865                              
    -6    3    1      141.5550      1.0456                              
     4    5    1      604.0170      3.6589                              
    -2    6    1      125.3460      1.0160                              
     2    6    1        0.7885      0.2880                              
    -6    3    2        2.0160      0.2319                              
     4    5    2        0.5465      0.0947                              
     5    4    3      436.6210      2.5676                              
    -4    5    3        5.2489      0.3112                              
     6    2    4       38.5320      0.5611                              
    -5    4    4      208.8140      1.4537                              
    -1    6    4       37.6615      0.5622                              
     0    6    4       26.4388      0.4515                              
    -6    2    6      160.0680      1.2415                              
    -6    0    8     5029.0098     50.9099                              
     5    2    8      166.0620      1.4429                              
    -5    3    8       46.2185      0.6683                              
    -4    4    8       39.5794      1.0538                              
    -2    5    8     1149.8300      8.4787                              
     5    0    9     3961.3601     42.6728                              
     4    3    9       50.2764      0.5053                              
     2    4   10       79.9938      0.6493                              
!    4    0   11        0.3519      0.1291     EXTIN Fc=      0.0000587 
     4    1   11      520.4260      3.0232                              
    -1    4   11      328.7870      1.9836                              
    -2    1   14        9.7108      0.2069                              
     1    1   14      837.2790      5.2023                              
     6    3    1      144.1480      1.2077                              
     6    3    2       12.1390      0.3920                              
    -2    6    2        2.4289      0.2696                              
     2    6    2      462.3440      2.9485                              
    -6    3    3      138.5960      1.1226                              
     4    5    3      591.9770      3.5843                              
    -2    6    3       58.6680      0.6944                              
    -6    3    4       84.8694      0.8934                              
    -4    5    4      418.0020      2.6832                              
     1    6    4      715.5020      4.6052                              
     6    2    5        7.3129      0.3680                              
    -5    4    5       23.6756      0.4518                              
     0    6    5      189.5080      1.4342                              
     6    1    6       69.1470      0.8218                              
     3    5    6      663.9070      4.1489                              
    -6    2    7       35.6468      0.5450                              
     4    4    7        6.1962      0.1773                              
    -3    5    7      132.8570      0.9865                              
    -6    1    8        1.2753      0.3418                              
     5    1    9     2076.0300     13.5019                              
     3    4    9       28.7625      0.4323                              
    -1    5    9       67.1899      0.6389                              
     0    5    9      365.3790      2.2867                              
    -5    2   10       47.2030      0.6498                              
    -3    4   10      228.0000      1.5666                              
    -5    0   11       30.4529      0.7258                              
    -2    4   11      269.9460      1.5892                              
     1    4   11       46.8957      0.5328                              
     3    2   12        5.9141      0.2328                              
     2    3   12      266.8230      1.7101                              
    -3    2   13       36.4966      0.4937                              
     2    2   13        9.7726      0.2503                              
    -1    3   13        0.3465      0.2170                              
     0    3   13        1.8660      0.1836                              
    -1    2   14      120.7220      0.9210                              
     0    2   14        9.9965      0.2752                              
!    7    0    0        0.9582      0.4426     EXTIN Fc=      0.0000050 
    -7    0    1       14.6795      0.7310                              
     7    0    1      109.2920      1.5502                              
    -7    1    1        3.8100      0.3411                              
!   -7    0    2        0.6722      0.9287     EXTIN Fc=      0.0000091 
    -7    0    3        1.2119      0.6670                              
     2    6    3     1154.3300      7.4905                              
     5    4    4       91.1271      0.8191                              
    -2    6    4      110.9890      0.9594                              
    -4    5    5       19.0105      0.4245                              
    -1    6    5       43.2309      0.5718                              
     1    6    5      373.7230      2.3015                              
    -5    4    6      425.9820      2.6718                              
     5    3    7       39.2512      1.0263                              
     2    5    8      296.8280      1.8566                              
     1    5    9     1693.4000     10.5587                              
    -5    1   11      191.2400      1.3488                              
     3    3   11       45.6198      0.4989                              
    -4    2   12      456.6730      3.0919                              
    -3    3   12      221.0950      1.4176                              
!   -4    0   13        0.9913      0.4803     EXTIN Fc=      0.0000099 
     3    0   13     2189.1799     20.9105                              
!   -3    0   14        0.5826      0.4590     EXTIN Fc=      0.0000133 
     2    0   14       61.0322      0.7291                              
    -1    0   15        0.6072      0.1633                              
!    0    0   15        0.9956      0.3986     EXTIN Fc=      0.0000406 
     7    1    0        7.9225      0.4639                              
     7    1    1       36.7579      0.6812                              
!    7    0    2        0.4615      0.1785     EXTIN Fc=      0.0000141 
    -7    1    2        3.6559      0.1566                              
    -7    1    3        4.8375      0.3699                              
     6    3    3        0.7286      0.3007                              
!   -7    0    4        0.6402      0.6886     EXTIN Fc=      0.0000003 
     4    5    4       76.0560      0.7246                              
     2    6    4      194.6380      1.3651                              
    -6    3    5      170.1900      1.3354                              
     0    6    6      374.7900      2.3065                              
!    6    0    7        0.2490      0.1569     EXTIN Fc=      0.0000013 
     6    1    7      521.7860      3.4028                              
     3    5    7     1271.9100      8.7630                              
    -3    5    8      384.8180      2.5530                              
!   -6    0    9        0.3984      0.5813     EXTIN Fc=      0.0000003 
     5    2    9       10.6653      0.3554                              
    -5    3    9      443.1560      3.1339                              
    -4    4    9       30.3113      0.5414                              
    -2    5    9      414.9160      2.9303                              
!    5    0   10        0.9408      0.3769     EXTIN Fc=      0.0000140 
     4    2   11       42.4394      1.0167                              
    -4    3   11       39.0953      0.4967                              
    -1    4   12      414.4110      2.3455                              
     0    4   12      101.3260      0.8486                              
    -4    1   13      399.8170      2.5357                              
     3    1   13      736.5080      4.3722                              
    -2    3   13        0.2888      0.1074                              
     1    3   13      106.1920      0.6595                              
    -3    1   14      135.2430      0.8880                              
     2    1   14      337.3380      1.8928                              
    -2    2   14      116.8710      0.7511                              
     1    2   14      115.5140      0.8077                              
    -1    1   15       61.8249      0.5748                              
     0    1   15      153.0320      1.0619                              
     3    6    0      163.2820      1.1933                              
    -3    6    1       71.3362      1.8698                              
     3    6    1      451.4930      2.6622                              
     7    1    2       26.4700      0.5224                              
    -3    6    2       72.9709      0.7456                              
    -7    1    4      176.2330      1.3648                              
     6    3    4       22.9109      0.4627                              
    -7    0    5       14.4674      0.5726                              
     5    4    5        1.2143      0.5756                              
    -2    6    5       21.1518      0.5031                              
     6    2    6       68.4671      0.7217                              
    -6    3    6        7.6217      0.3627                              
    -4    5    6       86.6003      0.8411                              
    -1    6    6      274.2120      1.8537                              
     1    6    6      551.0540      3.9795                              
    -5    4    7        0.7907      0.4715                              
    -6    2    8       63.8552      0.8877                              
     4    4    8      148.8610      1.0965                              
    -6    1    9      240.3300      1.9014                              
     5    1   10      121.5380      0.8592                              
     4    3   10      234.8710      1.4455                              
     3    4   10      298.4930      1.9423                              
    -1    5   10     1881.0699     14.3904                              
     0    5   10      334.4350      2.1096                              
    -3    4   11       41.5654      0.5133                              
     2    4   11      347.9690      2.1196                              
     4    0   12       66.1053      0.7639                              
!   -2    0   15        0.6448      0.3770     EXTIN Fc=      0.0000074 
     1    0   15     1863.1000     18.6485                              
    -7    2    1        5.2057      0.4304                              
    -7    2    2      614.4130      3.7642                              
     3    6    2      640.9710      4.0932                              
     7    0    3       39.0564      0.9201                              
    -3    6    3      124.4250      3.0735                              
    -7    1    5      240.3260      5.7561                              
     4    5    5        0.4229      0.2337                              
     2    6    5      157.1020      3.5452                              
     0    6    7      125.9360      0.9901                              
     5    3    8        0.5996      0.4110                              
     2    5    9       59.4467      0.6008                              
     1    5   10      930.1470      5.6745                              
    -5    2   11        5.3155      0.3460                              
!   -5    0   12        0.6265      0.4840     EXTIN Fc=      0.0000213 
     4    1   12      112.1020      0.8075                              
    -2    4   12        1.7867      0.2564                              
     1    4   12       21.4250      0.3715                              
    -2    1   15        0.5340      0.1208                              
     1    1   15      234.1740      1.4835                              
     7    2    0        1.2182      0.5281                              
     5    5    0      371.3900      2.9323                              
     7    2    1        5.2300      0.3700                              
    -6    4    1      103.4750      1.0753                              
    -5    5    1        0.8951      0.4072                              
    -5    5    2       68.9387      0.8108                              
     7    1    3      202.8850      1.4161                              
    -7    2    3       40.3690      1.0739                              
     3    6    3       44.7014      0.6096                              
!    7    0    4        0.9160      0.8151     EXTIN Fc=      0.0000323 
    -3    6    4       97.8657      0.9154                              
     6    3    5        0.5602      0.1542                              
!   -7    0    6        0.5716      0.2314     EXTIN Fc=      0.0000010 
     5    4    6      128.4810      1.1316                              
    -2    6    6       27.5244      0.5461                              
     6    2    7       14.2043      0.5207                              
    -6    3    7       31.6842      0.5368                              
    -4    5    7        3.2762      0.2560                              
    -1    6    7      539.7510      3.4448                              
     6    0    8      637.6010      5.9101                              
     6    1    8      383.2520      2.5220                              
     3    5    8        6.6475      0.3387                              
    -6    2    9       31.5547      0.8855                              
    -3    5    9        0.5323      0.3644                              
    -6    0   10     3333.3799     33.7111                              
    -5    3   10      368.6250      2.5694                              
    -4    4   10        3.5298      0.1612                              
    -2    5   10      267.8340      6.2341                              
    -5    1   12        3.6147      0.2879                              
     3    3   12      157.8770      1.0659                              
    -4    2   13       47.6650      0.5528                              
     3    2   13      320.2330      1.9707                              
    -3    3   13       23.9376      0.3837                              
     2    3   13       55.4271      0.4925                              
    -3    2   14      156.2530      1.0732                              
     2    2   14      437.1360      2.5930                              
    -1    3   14       26.9872      0.3509                              
     0    3   14      195.0150      1.2736                              
    -1    2   15       34.4477      0.3842                              
     0    2   15       41.8290      0.4576                              
     6    4    0      119.7700      1.1428                              
     6    4    1      592.5840      3.6995                              
     5    5    1      387.5020      2.4116                              
     7    2    2       83.0847      0.8569                              
    -6    4    2        4.0177      0.4184                              
    -6    4    3      328.2080      2.0593                              
    -5    5    3       60.5250      0.7488                              
     7    1    4      173.0630      4.0070                              
    -7    2    4      537.5780      3.3046                              
    -7    1    6       20.2383      0.5041                              
     4    5    6        9.6173      0.3729                              
     2    6    6      244.1040      1.5602                              
     1    6    7      582.7680      3.5982                              
    -5    4    8      240.1150      2.0872                              
     4    4    9       19.3596      0.5335                              
    -6    1   10        6.0328      0.3579                              
     5    2   10       49.0445      1.2430                              
     5    0   11      108.1380      1.2008                              
    -4    3   12       51.8812      0.6353                              
    -4    0   14      785.6390      7.2934                              
!    3    0   14        0.5171      0.2131     EXTIN Fc=      0.0000168 
    -2    3   14       60.5535      0.5780                              
    -3    0   15      239.2730      1.9741                              
!    2    0   15        0.3918      0.1578     EXTIN Fc=      0.0000237 
     6    4    2        4.6996      0.4531                              
     5    5    2      912.1110      5.3976                              
     7    2    3        3.3032      0.3026                              
    -6    4    4        0.8658      0.3970                              
    -5    5    4      127.7290      1.0641                              
     3    6    4      365.4000      2.1858                              
     7    0    5     1436.6801     14.0810                              
    -7    2    5      291.9170      1.8460                              
    -3    6    5       27.5554      0.5776                              
     6    3    6      298.9580      2.1226                              
    -7    0    7        9.6461      0.3359                              
    -2    6    7      389.6250      2.5407                              
     0    6    8      184.9520      1.2505                              
     5    3    9        0.6699      0.4734                              
     2    5   10       13.5073      0.3600                              
     5    1   11       45.9507      0.5339                              
     4    3   11       81.4714      0.7174                              
     3    4   11       67.9907      0.6867                              
    -1    5   11     1239.2500      8.8789                              
     0    5   11        3.5468      0.2674                              
    -5    2   12        5.8162      0.3745                              
     4    2   12      230.7030      5.6235                              
    -3    4   12       62.4539      1.4348                              
     2    4   12       87.1511      0.7926                              
!    4    0   13        0.2439      0.1285     EXTIN Fc=      0.0000204 
    -1    4   13       79.3867      0.6682                              
     0    4   13      236.4940      1.3941                              
    -4    1   14       90.2698      0.7759                              
     3    1   14        5.0335      0.1861                              
     1    3   14      142.8650      3.1693                              
    -3    1   15      115.6370      0.8538                              
     2    1   15      613.9280      3.5131                              
    -2    2   15        3.4463      0.1749                              
     1    2   15       29.7956      0.3533                              
!   -1    0   16        0.5803      0.2220     EXTIN Fc=      0.0000232 
     0    0   16       16.8709      0.4633                              
!    0    7    0        0.4755      0.4605     EXTIN Fc=      0.0000244 
     0    7    1      219.1610      1.5299                              
     6    4    3      222.7840      1.5756                              
     5    5    3     1281.0100      8.5099                              
     7    1    5      482.1310      3.2106                              
    -6    4    5        3.1400      0.4780                              
    -5    5    5       31.4115      0.8367                              
     3    6    5      312.9320      1.8551                              
    -3    6    6       51.7435      0.8184                              
    -7    1    7      286.3520      1.8474                              
     5    4    7       61.1161      0.7611                              
     6    2    8      484.2120      3.3433                              
    -6    3    8       12.4469      0.5522                              
    -4    5    8       90.3202      0.8936                              
    -1    6    8      728.6960      4.6573                              
!    6    0    9        0.6913      0.5533     EXTIN Fc=      0.0000378 
!   -6    0   11        0.3441      0.2244     EXTIN Fc=      0.0000015 
    -5    3   11       29.6806      0.5720                              
     1    5   11      275.0990      6.4299                              
    -5    0   13       26.4297      0.7341                              
     4    1   13      111.6560      0.7636                              
     1    4   13      167.8450      1.0843                              
    -2    0   16       84.0286      0.9085                              
    -1    1   16      663.5400      4.1162                              
     0    1   16       86.1214      0.8678                              
     7    3    0       73.8138      0.8878                              
     4    6    0      121.6310      1.0556                              
     1    7    0       87.0301      0.8477                              
    -7    3    1       65.7569      1.8778                              
    -4    6    1      603.2480      4.3609                              
     4    6    1        0.4931      0.1420                              
    -1    7    1      260.3850      1.9036                              
     1    7    1      221.7800      5.2885                              
    -7    3    2      215.6680      1.5747                              
    -4    6    2       98.0058      0.9356                              
     0    7    2       33.0214      0.5436                              
     7    2    4        4.0560      0.1814                              
     5    5    4       25.3375      0.5658                              
    -7    2    6       24.7656      0.7561                              
     4    5    7        3.8219      0.3033                              
     2    6    7        6.2085      0.3237                              
!   -7    0    8        0.4605      0.9288     EXTIN Fc=      0.0000010 
     1    6    8       10.2304      0.3631                              
     6    1    9      429.3240      2.7036                              
    -5    4    9       82.6266      0.8372                              
     3    5    9       15.3414      0.3896                              
    -6    2   10       71.8516      1.0513                              
    -3    5   10      332.7300      2.4462                              
    -6    1   11       81.5577      2.2229                              
    -4    4   11      406.9570      2.8920                              
    -2    5   11      472.1190      2.9953                              
    -5    1   13       80.0939      0.8648                              
    -2    4   13       21.8685      0.3995                              
!    1    0   16        0.5041      0.2156     EXTIN Fc=      0.0000134 
    -2    1   16        9.7830      0.2217                              
     7    3    1      271.1070      2.0212                              
     4    6    2      583.3530      3.7654                              
    -1    7    2       14.5472      0.4809                              
     1    7    2       57.8118      1.4309                              
    -7    3    3        0.6061      0.3289                              
    -4    6    3        2.1052      0.2270                              
     0    7    3      117.7030      1.0883                              
     6    4    4      112.7490      1.0602                              
!    7    0    6        0.4785      0.7677     EXTIN Fc=      0.0000340 
    -6    4    6        9.0119      0.4146                              
    -5    5    6      239.1450      1.6985                              
     6    3    7       12.8574      0.4683                              
    -7    1    8        2.4784      0.3600                              
    -2    6    8      153.9930      1.2954                              
    -6    3    9        4.1652      0.5361                              
     0    6    9       54.6963      0.5739                              
     4    4   10       11.4881      0.3199                              
     5    2   11        0.8244      0.1215                              
    -4    3   13      107.6310      0.8537                              
     3    3   13        6.1863      0.2774                              
    -4    2   14       89.2914      0.7502                              
     3    2   14       29.1047      0.3318                              
    -3    3   14       33.9781      0.4956                              
     2    3   14      644.5240      3.5784                              
    -3    2   15        6.3237      0.2845                              
     2    2   15      110.2490      0.7029                              
    -1    3   15       42.8119      0.4396                              
     0    3   15        5.0635      0.2777                              
     1    1   16      194.5270      1.1981                              
     7    3    2       18.4742      0.5492                              
     4    6    3       21.7899      0.4502                              
    -1    7    3       21.0293      0.5046                              
     1    7    3       13.0208      0.3597                              
    -7    3    4        7.7778      0.2762                              
    -4    6    4       34.9760      0.5956                              
     0    7    4      279.2660      1.8526                              
     7    2    5        2.1149      0.3179                              
     7    1    6      542.7580      3.6196                              
     3    6    6       61.8646      0.6742                              
    -7    2    7       85.4209      0.9466                              
    -3    6    7       17.5554      0.5361                              
     5    4    8       32.2164      0.6652                              
    -4    5    9        9.5247      0.4813                              
    -1    6    9      289.2960      1.9731                              
     5    3   10        1.7742      0.1473                              
!    5    0   12        0.2648      0.1274     EXTIN Fc=      0.0000057 
    -1    5   12       53.3979      0.5694                              
     0    5   12       14.5275      0.3049                              
!   -4    0   15        0.4067      0.1945     EXTIN Fc=      0.0000021 
    -1    2   16       32.1103      0.4103                              
     0    2   16       24.2996      0.3363                              
     2    7    0       67.8402      0.7869                              
    -2    7    1      252.6150      1.8821                              
     2    7    1       38.4455      1.0629                              
    -2    7    2      110.0790      1.1532                              
    -1    7    4      626.3080      4.0777                              
     1    7    4       76.9838      1.9028                              
    -7    3    5       15.3115      0.5908                              
     6    4    5        2.1166      0.4258                              
     5    5    5      257.5510      2.0033                              
    -4    6    5       35.3349      0.7182                              
    -6    4    7      108.9050      2.8396                              
    -5    5    7        2.4564      0.3294                              
     4    5    8       17.0624      0.3468                              
     2    6    8       58.7611      0.6211                              
    -7    0    9       25.8206      1.0540                              
     6    2    9      117.3500      0.9560                              
     1    6    9       37.4117      0.4031                              
     6    0   10      120.3210      1.1679                              
    -5    4   10       96.4697      2.7970                              
     3    5   10       20.0448      0.5411                              
    -6    2   11       17.1381      0.5640                              
    -3    5   11        0.7984      0.4179                              
     2    5   11        0.5506      0.2613                              
    -6    0   12        5.3658      0.9143                              
     5    1   12       35.4520      0.4011                              
     4    3   12      119.8800      0.8609                              
     3    4   12       63.2068      0.5234                              
    -5    2   13      211.6190      1.5381                              
     4    2   13       13.1961      0.2503                              
    -3    4   13       51.2497      0.5596                              
     2    4   13      154.3290      1.0663                              
    -1    4   14      105.8570      2.4567                              
     0    4   14      222.2480      1.3345                              
     3    0   15        2.8913      0.3150                              
    -4    1   15       91.8675      0.9140                              
    -2    3   15       82.5297      0.6939                              
     1    3   15      141.1540      0.9312                              
!   -3    0   16        0.8114      0.6530     EXTIN Fc=      0.0000152 
     2    0   16       46.2878      0.6214                              
     8    0    0       26.9937      0.9938                              
!   -8    0    1        0.3502      0.2304     EXTIN Fc=      0.0000172 
    -8    0    2      180.0830      2.1104                              
     2    7    2       19.0199      0.5815                              
!   -8    0    3        0.3291      0.2205     EXTIN Fc=      0.0000048 
     7    3    3       40.3818      0.6908                              
    -2    7    3      139.4360      1.1976                              
     4    6    4       22.1659      0.5594                              
     0    7    5       22.2558      0.5823                              
     7    0    7     1488.5100     16.6158                              
     3    6    7        7.2643      0.3628                              
    -7    2    8       57.8469      0.8150                              
    -3    6    8      112.3960      0.9616                              
    -7    1    9      528.9390      3.6291                              
    -2    6    9      150.3800      1.2548                              
     6    1   10        7.8267      0.2025                              
    -6    1   12       34.8485      0.7065                              
    -5    3   12       44.1416      0.7315                              
    -4    4   12       30.3337      0.5805                              
    -2    5   12       12.2616      0.4831                              
     1    5   12      308.4180      1.8015                              
!   -5    0   14        0.3567      0.2374     EXTIN Fc=      0.0000102 
     4    0   14      257.8840      2.1236                              
     3    1   15        2.2527      0.1505                              
    -3    1   16       27.3876      0.3613                              
    -2    2   16      326.9800      1.9159                              
     1    2   16       95.8353      0.6634                              
    -1    0   17     2225.6899     26.2064                              
!    0    0   17        0.4464      0.2128     EXTIN Fc=      0.0000274 
     8    1    0        6.3961      0.3712                              
!    8    0    1        0.6581      0.3019     EXTIN Fc=      0.0000172 
    -8    1    1       38.9326      0.7622                              
    -8    1    2      215.7610      1.6757                              
    -8    1    3      148.9620      1.2516                              
     2    7    3        6.0240      0.3975                              
    -8    0    4      548.0410      4.9202                              
     7    3    4       44.0587      0.8308                              
    -2    7    4       44.0267      1.2682                              
    -1    7    5      416.9640      2.6967                              
     1    7    5      110.8980      0.9102                              
     7    2    6       27.2540      0.6506                              
    -7    3    6      102.2600      1.0163                              
     5    5    6       58.5402      0.8641                              
    -4    6    6       41.2493      0.5758                              
     7    1    7      213.5360      5.1316                              
     6    3    8      330.7050      2.2279                              
     5    4    9       15.9463      0.2752                              
    -6    3   10        5.8528      0.4019                              
    -4    5   10      194.9460      1.5124                              
    -1    6   10       62.5448      0.6322                              
     0    6   10      105.0350      0.8622                              
     4    4   11      282.1200      1.7297                              
    -5    1   14       28.9649      0.5353                              
     4    1   14       36.3894      0.3898                              
    -2    4   14      152.3680      1.1737                              
     1    4   14      128.2760      0.9338                              
     2    1   16       36.3793      0.3393                              
    -1    1   17      878.3850      5.3685                              
     0    1   17      868.0090      5.1751                              
     6    5    0       43.9385      0.7115                              
     8    1    1      145.4530      1.2478                              
    -6    5    1      660.9480      4.6466                              
     6    5    1       41.9878      0.7100                              
     8    0    2      111.1060      1.6577                              
    -6    5    2      765.7140      4.7375                              
    -6    5    3      326.3190      2.0930                              
    -8    1    4       29.8214      0.8174                              
     2    7    4        1.6281      0.4615                              
     4    6    5      238.1730      1.6668                              
     6    4    6      132.6320      1.1131                              
     0    7    6       14.5260      0.3216                              
    -6    4    8       37.5448      0.7125                              
    -5    5    8      217.8980      5.8655                              
     4    5    9        6.7467      0.2952                              
     2    6    9        0.9383      0.1496                              
!   -7    0   10        0.6486      0.3124     EXTIN Fc=      0.0000132 
     5    2   12       14.3619      0.3156                              
    -4    3   14      161.2810      4.1514                              
     3    3   14       66.8889      0.5665                              
    -4    2   15      472.3820      2.7871                              
    -3    3   15       11.9409      0.3611                              
!   -2    0   17        0.5666      0.1916     EXTIN Fc=      0.0000498 
     1    0   17      674.5270      5.6503                              
     3    7    0       15.3880      0.5337                              
    -5    6    1      556.6760      3.4725                              
    -3    7    1      377.9940      2.4696                              
     3    7    1        1.4729      0.1399                              
     8    1    2       55.3414      1.3303                              
     6    5    2      179.5710      1.4617                              
    -6    5    4      279.2080      1.9755                              
!   -8    0    5        0.6189      1.2334     EXTIN Fc=      0.0000017 
    -2    7    5      192.9040      1.4024                              
    -1    7    6        7.9934      0.3250                              
     1    7    6      119.2910      2.7892                              
    -7    3    7       61.6171      0.8575                              
    -4    6    7       13.2153      0.5804                              
!    7    0    8        0.5712      0.2752     EXTIN Fc=      0.0000134 
    -7    2    9       43.4171      0.7113                              
    -7    1   10        1.2157      0.5786                              
     6    2   10       19.1979      0.3214                              
    -2    6   10      210.2860      1.5125                              
     1    6   10       28.0078      0.4326                              
     5    3   11       65.5150      0.5806                              
    -5    4   11        0.8027      0.4710                              
    -6    2   12        1.2850      0.4701                              
     2    5   12       42.4127      0.4356                              
     5    0   13        1.1029      0.7280                              
    -1    5   13      698.3620      4.3449                              
     0    5   13        4.5407      0.2362                              
     3    2   15        3.5003      0.1480                              
     2    3   15      253.5590      1.4599                              
    -3    2   16        1.3414      0.2171                              
    -1    3   16        0.4901      0.1660                              
     0    3   16      440.8120      2.6389                              
    -2    1   17      223.1710      1.4276                              
     1    1   17      355.0950      2.0859                              
     7    4    0       40.6511      0.8002                              
     5    6    0      385.1200      8.5554                              
    -8    2    1        0.5557      0.2058                              
    -7    4    1      310.4160      2.1445                              
     7    4    1      114.2790      1.0949                              
     5    6    1       18.6748      0.7941                              
    -8    2    2       21.7780      0.6861                              
    -7    4    2      104.5380      2.5649                              
    -5    6    2      382.9860      2.3785                              
    -3    7    2      491.7570      3.0308                              
     3    7    2        3.3167      0.3370                              
!    8    0    3        0.4398      0.2423     EXTIN Fc=      0.0000214 
    -7    4    3       74.7238      0.8873                              
    -5    6    3       80.4010      0.7979                              
    -3    7    3       26.3103      0.6733                              
    -8    1    5      226.4570      5.0858                              
     7    3    5       65.2890      0.7912                              
     2    7    5       27.0942      0.4140                              
    -8    0    6       39.0837      1.1204                              
     4    6    6       41.2762      1.0420                              
     7    2    7        8.4415      0.2418                              
     5    5    7        1.1128      0.1541                              
     7    1    8       59.8936      0.5320                              
     3    6    8       11.8752      0.3640                              
     6    3    9      277.8810      1.8457                              
    -3    6    9      102.2280      1.0380                              
!    6    0   11        0.3403      0.1934     EXTIN Fc=      0.0000100 
    -6    3   11       57.4321      0.8552                              
     3    5   11        0.4548      0.1398                              
    -3    5   12       63.3004      0.7161                              
!   -6    0   13        0.3107      0.3485     EXTIN Fc=      0.0000019 
     5    1   13       33.6112      0.4035                              
    -5    3   13        0.6334      0.5272                              
     4    3   13      394.5700      9.8717                              
    -4    4   13       15.6889      0.3873                              
     3    4   13        0.6743      0.1213                              
    -5    2   14      465.8410      3.2872                              
     4    2   14       44.3763      0.4122                              
    -3    4   14      226.2970      1.5098                              
     2    4   14       24.9464      0.2994                              
    -4    0   16      180.5960      1.9190                              
     2    2   16        0.4781      0.1582                              
    -1    2   17        7.2723      0.2157                              
     8    2    0       17.0142      0.6188                              
     8    2    1        0.6214      0.4225                              
     5    6    2       35.2566      0.7484                              
     8    1    3       88.8083      0.9921                              
    -8    2    3      524.5760      3.0930                              
     6    5    3        1.2566      0.2986                              
    -7    4    4        1.0641      0.8903                              
    -6    5    5       20.3972      0.5342                              
    -8    1    6        1.8809      0.1658                              
    -2    7    6      198.5690      1.4011                              
     6    4    7       98.0434      0.8232                              
    -1    7    7        0.8378      0.4066                              
     0    7    7        1.2943      0.1612                              
    -7    3    8      251.4090      1.8708                              
    -6    4    9      141.8030      1.6183                              
    -5    5    9       26.7110      0.5851                              
     6    1   11        3.3760      0.1953                              
    -4    5   11      107.0220      1.2234                              
    -1    6   11       42.1460      0.6253                              
     0    6   11       10.7818      0.3661                              
    -6    1   13       93.9680      1.0420                              
    -2    5   13      163.9860      1.4671                              
     1    5   13       10.5310      0.3077                              
    -5    0   15        3.1012      0.5809                              
    -1    4   15        7.8921      0.2204                              
     0    4   15        4.5419      0.2447                              
!    3    0   16        0.3324      0.1807     EXTIN Fc=      0.0000254 
    -4    1   16       56.4155      1.3588                              
    -2    3   16        0.9338      0.1831                              
     1    3   16       31.1470      0.3652                              
    -3    0   17        5.8948      0.2774                              
     0    2   17       18.0517      0.2965                              
     8    2    2       72.5649      0.9579                              
     7    4    2        7.1750      0.4171                              
     5    6    3        9.2607      0.4793                              
     3    7    3        8.3369      0.3963                              
     8    0    4      239.7940      2.6966                              
    -8    2    4       22.4689      0.6834                              
    -5    6    4       21.7247      0.6306                              
    -3    7    4        1.4181      0.5867                              
     7    3    6      143.2370      4.0916                              
!   -8    0    7        1.2495      1.1238     EXTIN Fc=      0.0000007 
     1    7    7       51.7737      0.6682                              
    -4    6    8       13.0406      0.5036                              
    -7    2   10      248.1500      7.7424                              
     5    4   10        0.6318      0.3817                              
     4    5   10        4.7361      0.2964                              
     2    6   10       13.3498      0.4238                              
    -7    0   11       32.1500      1.0409                              
     4    4   12       22.1767      0.3406                              
!    4    0   15        0.3335      0.1659     EXTIN Fc=      0.0000214 
    -5    1   15       87.3618      0.9830                              
    -2    4   15      237.7400      5.8996                              
     3    1   16       12.6339      0.2368                              
!    2    0   17        0.4284      0.1783     EXTIN Fc=      0.0000188 
    -3    1   17       56.7550      0.4929                              
    -2    2   17       55.4104      0.5417                              
     7    4    3       36.4259      0.6181                              
     8    1    4      181.2590      1.5206                              
     6    5    4      165.3120      1.3738                              
     3    7    4       50.3318      0.4580                              
    -8    2    5       51.8558      1.6844                              
    -7    4    5       24.1526      0.7011                              
    -5    6    5        5.7255      0.3710                              
    -3    7    5      168.6950      1.3122                              
    -6    5    6        5.3587      0.5511                              
     2    7    6       20.9142      0.4947                              
    -8    1    7       53.5874      1.0271                              
     4    6    7       70.2183      0.8111                              
     5    5    8       63.2949      0.5955                              
     7    0    9       27.6756      0.5039                              
     3    6    9        8.3441      0.2384                              
    -3    6   10      241.4280      1.9145                              
    -7    1   11       11.0377      0.4198                              
     1    6   11       69.2609      0.7553                              
    -5    4   12       92.1921      3.0208                              
     4    1   15       12.2477      0.2691                              
     1    4   15        1.9348      0.1417                              
     2    1   17        7.1717      0.1793                              
     1    2   17      102.7890      0.7332                              
!   -1    0   18        2.0055      0.8913     EXTIN Fc=      0.0000182 
     0    0   18      194.5940      1.9222                              
     8    2    3       51.1837      0.8961                              
     5    6    4       25.3716      0.4346                              
!    8    0    5        0.4386      0.2761     EXTIN Fc=      0.0000470 
    -7    4    6        9.2154      0.5112                              
    -2    7    7       63.9109      0.6955                              
     7    2    8        4.6191      0.3575                              
     6    4    8        9.8912      0.3642                              
    -1    7    8        0.5898      0.4756                              
     0    7    8       26.0359      0.4764                              
     7    1    9       58.8427      0.5666                              
    -6    4   10       95.4190      1.0160                              
     6    2   11      106.0550      3.0999                              
    -2    6   11        0.7876      0.1408                              
     5    3   12      191.6640      1.3536                              
    -6    2   13       19.5345      0.6938                              
     5    2   13      148.0780      1.0768                              
    -4    3   15        6.0750      0.3856                              
     3    3   15      222.2770      1.5276                              
    -4    2   16        2.3386      0.3266                              
    -3    3   16       16.3061      0.3387                              
    -1    1   18      293.7940      1.7255                              
     7    4    4       24.1718      0.5861                              
     8    1    5      105.9260      0.8176                              
     6    5    5       36.5634      0.5498                              
     3    7    5       74.6354      0.6189                              
    -8    2    6        2.0752      0.4033                              
    -5    6    6       29.4546      0.5868                              
    -3    7    6      147.0140      1.3826                              
    -6    5    7       16.5117      0.7523                              
     2    7    7      187.7210      5.4654                              
    -8    0    8        6.5706      0.3578                              
     1    7    8      210.4140      1.5422                              
    -7    3    9      202.4360      1.9122                              
     6    3   10        8.9455      0.3518                              
    -5    5   10       40.2822      0.7437                              
     6    0   12       39.0582      0.6953                              
    -6    3   12        0.9195      0.1711                              
     3    5   12      194.0980      1.3146                              
    -3    5   13      343.6020      2.5826                              
     2    5   13       23.6791      0.4161                              
    -6    0   14      227.7100      4.3085                              
!    5    0   14        0.2890      0.4161     EXTIN Fc=      0.0000151 
    -5    3   14       50.5321      0.8429                              
    -1    5   14      144.1330      1.1427                              
     0    5   14        1.4659      0.2986                              
     3    2   16      128.9830      0.8899                              
     2    3   16       23.6297      0.3498                              
    -2    0   18      514.8590      4.1384                              
     0    1   18      264.2290      1.6188                              
     8    3    0        9.3483      0.7852                              
     4    7    0        5.0995      0.5944                              
    -8    3    1      131.6430      1.2277                              
    -4    7    1       35.7572      0.9308                              
     4    7    1        9.6786      0.4461                              
    -8    3    2        3.8775      0.3529                              
    -4    7    2       55.1234      0.8425                              
    -8    3    3       24.6329      0.7936                              
     8    2    4      361.2360      2.4003                              
     5    6    5      185.5170      1.4076                              
     7    3    7      120.6880      1.0302                              
    -8    1    8        0.9940      0.5148                              
    -4    6    9       36.2947      0.6972                              
    -7    2   11       65.2829      1.1292                              
     5    4   11       28.1983      0.4810                              
!   -7    0   12        4.9226      2.9203     EXTIN Fc=      0.0000013 
     6    1   12        6.4761      0.2276                              
    -4    5   12      169.0040      1.5730                              
    -1    6   12        2.4454      0.3801                              
     0    6   12       41.1651      0.4675                              
    -6    1   14        1.4859      0.3970                              
     5    1   14       55.1732      0.5594                              
     4    3   14        0.6242      0.1391                              
    -4    4   14        4.7274      0.5670                              
     3    4   14       76.7324      0.7936                              
    -2    5   14        1.0427      0.1659                              
    -5    2   15        0.7245      0.4003                              
     4    2   15        0.9750      0.1435                              
    -3    4   15      104.8200      0.9734                              
     2    4   15       76.7669      0.7016                              
    -3    2   17        4.4122      0.1861                              
    -1    3   17       31.7878      0.4175                              
     0    3   17        3.5372      0.2420                              
!    1    0   18        0.7053      0.3242     EXTIN Fc=      0.0000444 
    -2    1   18      125.3470      0.8984                              
     0    8    0      368.1400      4.0083                              
     8    3    1        0.6974      0.6903                              
     4    7    2        2.7407      0.5713                              
    -4    7    3      134.5730      1.3665                              
    -8    3    4       24.4394      0.6850                              
     7    4    5       91.7531      0.9897                              
     8    0    6       77.5688      0.9326                              
    -8    2    7       16.0553      0.7752                              
    -7    4    7      122.8450      1.4495                              
    -5    6    7        5.4217      0.4379                              
     4    6    8        2.3352      0.1780                              
    -2    7    8       28.8970      0.5329                              
     5    5    9       40.7473      0.4712                              
     0    7    9      134.8000      1.1165                              
     3    6   10       56.8074      0.5348                              
     4    5   11       54.4852      0.6396                              
     2    6   11       11.3618      0.5186                              
    -7    1   12       56.8786      1.0263                              
     1    5   14       60.5512      0.6712                              
!   -5    0   16        0.1719      0.1690     EXTIN Fc=      0.0000201 
    -1    4   16       39.6666      0.4636                              
     0    4   16        0.7688      0.1468                              
!   -4    0   17        0.4420      0.4898     EXTIN Fc=      0.0000192 
     2    2   17       97.5769      0.6735                              
     1    1   18       12.1049      0.2679                              
     1    8    0        1.9688      0.3813                              
    -1    8    1       28.3382      0.7718                              
     0    8    1       33.8166      0.6144                              
     8    3    2        0.6116      0.6150                              
     0    8    2       79.7020      1.9483                              
     4    7    3      176.7520      1.2816                              
    -4    7    4      108.8020      1.3525                              
     8    2    5      179.1060      1.2176                              
     8    1    6        8.6966      0.2359                              
     6    5    6       18.2037      0.4510                              
     3    7    6       36.0560      0.3814                              
    -3    7    7      105.5080      1.1918                              
    -6    5    8        2.7766      0.2069                              
!   -8    0    9        1.1369      1.3457     EXTIN Fc=      0.0000001 
     7    2    9        6.3694      0.3867                              
     6    4    9       50.7303      0.6489                              
    -1    7    9        6.6585      0.5014                              
!    7    0   10        0.3612      0.2827     EXTIN Fc=      0.0000031 
    -7    3   10        1.0254      0.1803                              
    -6    4   11        0.8335      0.1850                              
    -3    6   11      136.2610      1.3277                              
    -2    6   12       99.3300      1.0747                              
     1    6   12      101.4640      0.8732                              
    -5    4   13       25.2742      0.6321                              
     4    4   13       17.2487      0.3067                              
    -5    1   16        1.5008      0.3648                              
     3    0   17       19.1212      0.3758                              
    -4    1   17       90.2599      2.1605                              
    -2    3   17       84.9790      0.6894                              
     1    3   17        4.9063      0.1654                              
!   -3    0   18        0.5778      0.1668     EXTIN Fc=      0.0000264 
    -1    2   18        2.7445      0.1428                              
     0    2   18      475.8370      3.0095                              
     1    8    1      140.7380      1.2788                              
    -1    8    2       23.1910      0.7184                              
     1    8    2      139.8820      1.1620                              
     0    8    3       22.0760      0.6736                              
    -8    3    5      106.1250      1.2178                              
     5    6    6        1.5544      0.1645                              
     7    3    8      146.5350      1.0717                              
    -7    4    8      175.9190      1.6731                              
     2    7    8      249.0690      1.6861                              
    -8    1    9        2.2663      0.2220                              
     1    7    9       93.3332      0.9064                              
     7    1   10       20.3476      0.3121                              
    -4    6   10       62.3558      0.8696                              
    -5    5   11       29.5162      0.5877                              
     6    2   12      214.9580      1.5399                              
     5    3   13       35.6230      0.4296                              
    -6    2   14       10.5375      0.7743                              
     4    0   16       56.2612      0.7366                              
    -2    4   16      119.1400      1.1024                              
     1    4   16       59.6672      0.5452                              
     3    1   17        5.1800      0.1707                              
    -3    1   18       93.6040      0.7429                              
    -2    2   18      100.9820      0.8495                              
     7    5    0      596.5960      3.7671                              
     6    6    0      143.5380      1.2630                              
    -7    5    1      467.6860      2.7722                              
    -6    6    1       56.9244      0.8771                              
    -7    5    2       65.7339      1.6072                              
    -6    6    2      298.6570      2.1623                              
     8    3    3      126.3990      1.0298                              
    -7    5    3       24.5324      0.8310                              
    -1    8    3      147.1920      1.1470                              
     1    8    3       66.2960      0.7272                              
     4    7    4       74.0821      0.6642                              
    -4    7    5      122.3800      1.2639                              
    -8    3    6       33.9906      0.7205                              
     7    4    6       34.9430      0.5654                              
!    8    0    7        0.3330      0.1868     EXTIN Fc=      0.0000181 
    -8    2    8       20.0411      0.7822                              
    -5    6    8       93.0586      1.3184                              
    -2    7    9        1.2607      0.4166                              
     6    3   11      120.3630      1.0311                              
!    6    0   13        0.5027      0.1921     EXTIN Fc=      0.0000104 
    -6    3   13       15.7548      0.6643                              
     3    5   13      304.9350      1.9697                              
     5    2   14       52.7256      0.6093                              
    -3    5   14      642.7740      4.5883                              
     2    5   14      135.7250      1.0173                              
     4    1   16       42.0435      0.4414                              
    -4    3   16        1.0011      0.5362                              
     2    0   18       98.3703      1.0993                              
     1    2   18       22.6759      0.3244                              
     2    8    0      154.2920      1.3470                              
     7    5    1      750.9790      4.7592                              
     6    6    1      146.6770      1.2761                              
    -2    8    1       58.5367      0.8681                              
    -6    6    3       44.4553      0.7615                              
    -7    5    4      354.5480      2.4558                              
    -1    8    4      104.8720      0.9180                              
     0    8    4       94.0751      0.8292                              
     8    2    6       16.6097      0.3108                              
     8    1    7      320.8820      1.9503                              
     6    5    7       29.2166      0.4925                              
     3    7    7        1.7677      0.1502                              
    -3    7    8       92.6959      1.0214                              
    -6    5    9        9.2132      0.6194                              
     4    6    9       43.0238      0.5616                              
    -7    2   12        1.7247      0.8847                              
    -7    0   13       21.7376      0.7612                              
    -4    5   13      409.2150      2.6095                              
     0    6   13        1.3764      0.1341                              
!   -6    0   15        0.5695      0.2721     EXTIN Fc=      0.0000034 
    -5    3   15        1.5868      0.5261                              
    -1    5   15       19.7450      0.4548                              
     0    5   15        7.8696      0.2540                              
     3    3   16      159.0450      1.1410                              
    -4    2   17        1.9603      0.1546                              
    -3    3   17        6.0668      0.2564                              
     2    1   18        0.8967      0.1364                              
    -1    0   19      772.1260      7.4958                              
!    0    0   19        0.6464      0.2833     EXTIN Fc=      0.0000084 
!    9    0    0        0.4818      0.3178     EXTIN Fc=      0.0000167 
    -9    0    1       14.6527      1.2908                              
     2    8    1      164.3230      1.3054                              
!   -9    0    2        0.3708      0.3346     EXTIN Fc=      0.0000238 
     7    5    2       25.6082      0.4215                              
     6    6    2       80.3139      0.7169                              
    -2    8    2        0.7906      0.6611                              
     2    8    2       39.5300      0.6202                              
    -9    0    3       33.7954      1.3425                              
     8    3    4      337.2450      2.0829                              
    -6    6    4       66.3056      0.8742                              
     1    8    4       46.9853      0.5712                              
     4    7    5       95.5363      0.9272                              
    -4    7    6        3.0838      0.5133                              
     5    6    7       49.6397      0.4884                              
    -8    0   10     1610.0000     21.8845                              
     7    2   10       30.9007      0.4131                              
     5    5   10        0.6766      0.1754                              
    -1    7   10       24.1014      0.4751                              
     0    7   10       83.9372      0.7596                              
    -7    3   11      170.9840      1.4921                              
     3    6   11       29.3838      0.3827                              
     5    4   12        0.5178      0.1520                              
     4    5   12       52.6861      0.5129                              
    -3    6   12      385.0120      2.5847                              
     2    6   12        1.7123      0.1687                              
    -7    1   13      443.5010      3.1538                              
     6    1   13       14.6822      0.2809                              
    -1    6   13       47.3834      0.6228                              
     5    0   15       58.5443      0.8066                              
    -6    1   15       44.8299      1.3720                              
     4    3   15        7.5563      0.2953                              
    -4    4   15       52.5924      0.6851                              
     3    4   15       54.1908      0.5230                              
    -5    2   16      151.6880      1.3342                              
    -1    1   19      115.5460      0.8685                              
     9    1    0        1.6054      0.5917                              
     9    0    1      358.9620      3.6845                              
    -9    1    1       13.8967      0.7288                              
    -9    1    2        1.4653      0.9548                              
    -9    1    3      182.4520      1.7089                              
     7    5    3        5.7778      0.4928                              
     6    6    3       23.4869      0.3369                              
    -2    8    3        2.3580      0.1917                              
!   -9    0    4        2.0736      1.8466     EXTIN Fc=      0.0000024 
    -7    5    5        9.2606      0.4257                              
    -6    6    5      235.6220      1.9364                              
    -1    8    5        2.2373      0.1880                              
     0    8    5       51.3400      0.7255                              
    -8    3    7        3.9468      0.6550                              
    -8    2    9       10.1200      0.7723                              
     7    3    9       11.8053      0.2997                              
    -7    4    9        0.7026      0.6083                              
     2    7    9       69.3207      0.6965                              
    -8    1   10        6.9195      0.6230                              
     6    4   10        1.0248      0.1499                              
     1    7   10       14.7233      0.5932                              
     7    0   11      254.9140      2.5496                              
    -6    4   12       20.1706      0.4908                              
    -5    5   12       16.3160      0.7665                              
     1    6   13        5.1263      0.3354                              
     5    1   15        8.9972      0.2939                              
    -2    5   15       33.7485      0.6180                              
     1    5   15      135.9980      1.0240                              
     4    2   16      277.7060      1.7137                              
    -3    4   16       31.3504      0.9040                              
     2    4   16        7.6151      0.2034                              
     3    2   17       12.7296      0.2860                              
     2    3   17        7.5772      0.2496                              
    -3    2   18       22.0864      0.3878                              
    -1    3   18       11.9472      0.3386                              
!   -2    0   19        0.2994      0.2348     EXTIN Fc=      0.0000341 
     0    1   19        0.5820      0.1922                              
     8    4    0       41.0022      0.9002                              
     5    7    0       19.1304      0.6782                              
     9    1    1      316.9070      2.1981                              
    -8    4    1       33.7663      0.9463                              
    -5    7    1        7.3066      0.5563                              
!    9    0    2        1.0561      1.2238     EXTIN Fc=      0.0000167 
    -8    4    2        1.1023      0.9578                              
    -8    4    3       14.6869      0.8168                              
     2    8    3        1.9954      0.1660                              
    -9    1    4       49.9272      1.0153                              
    -2    8    4       13.9665      0.6027                              
    -9    0    5       26.6754      1.5260                              
     8    3    5      236.9650      1.6888                              
     1    8    5      123.5000      1.1071                              
     7    4    7       31.2098      0.5534                              
    -4    7    7      167.0940      1.5849                              
     8    0    8      130.4360      1.3016                              
     3    7    8       20.2002      0.3526                              
    -5    6    9       19.5998      0.5511                              
    -3    7    9      120.9700      1.3225                              
    -2    7   10       34.7954      0.6665                              
     7    1   11      166.3550      1.1231                              
    -4    6   11      241.6790      1.8974                              
    -2    6   13       14.5322      0.4628                              
    -5    4   14       35.3776      0.7354                              
     4    4   14        1.5846      0.2785                              
    -5    0   17        3.5978      0.6433                              
    -1    4   17       47.1025      0.5477                              
     0    4   17      251.2550      1.5516                              
    -4    0   18      369.9510      2.6996                              
     2    2   18       51.2266      0.4659                              
     0    3   18       67.1502      0.5920                              
     1    0   19      163.4330      1.5687                              
    -2    1   19      276.5030      1.7119                              
     8    4    1      104.1220      1.0342                              
     5    7    1       51.8498      0.6119                              
    -5    7    2        1.7807      0.3154                              
    -5    7    3       62.7580      0.9484                              
    -8    4    4        2.5065      0.6843                              
     6    6    4       35.3410      0.4913                              
     2    8    4      363.2680      2.2366                              
    -7    5    6      114.1510      2.8981                              
    -6    6    6        1.5856      0.9656                              
     4    7    6       33.0535      0.4238                              
     0    8    6      107.9730      0.9170                              
     8    2    7        1.9275      0.1635                              
     8    1    8       19.4261      0.3335                              
    -8    3    8        3.9293      0.6281                              
     6    5    8       89.9704      0.8245                              
    -6    5   10        1.4000      0.5216                              
     4    6   10        3.5644      0.1810                              
     6    3   12       34.5693      0.4067                              
     6    2   13       10.5795      0.2580                              
    -6    3   14        1.1594      0.1685                              
    -6    2   15      106.5910      1.0557                              
    -5    1   17       17.6944      0.5496                              
    -4    1   18       30.2915      0.8309                              
    -2    3   18      268.5000      1.6180                              
     1    1   19      101.3510      0.8145                              
     3    8    0      108.8800      0.9615                              
    -3    8    1       29.4075      0.6316                              
     9    1    2      206.9210      1.4413                              
     8    4    2       21.6640      0.4672                              
     5    7    2      118.4270      0.9797                              
     9    0    3     1343.0100     12.7691                              
     7    5    4       55.3519      0.6565                              
    -9    1    5      141.7850      1.5665                              
    -2    8    5       20.0466      0.6171                              
!   -9    0    6        1.1117      2.1716     EXTIN Fc=      0.0000023 
    -1    8    6       42.6226      0.8052                              
     5    6    8      210.9370      1.3173                              
    -8    2   10       41.4397      0.5164                              
    -7    4   10      220.6220      6.5978                              
!   -8    0   11        0.2801      0.1830     EXTIN Fc=      0.0000043 
    -1    7   11        1.5846      0.1396                              
     0    7   11      182.7810      1.6147                              
    -7    2   13        8.7872      0.2389                              
     5    3   14      128.5140      0.9146                              
    -4    5   14      234.8960      1.5127                              
     5    2   15      140.5920      1.0163                              
!    4    0   17        0.3801      0.1949     EXTIN Fc=      0.0000283 
    -2    4   17      158.0880      4.0371                              
!    3    0   18        0.4535      0.2176     EXTIN Fc=      0.0000306 
     1    3   18       57.2042      0.5129                              
    -3    0   19      513.9530      4.0927                              
    -1    2   19       25.9006      0.3350                              
     0    2   19        1.4285      0.1632                              
     9    2    0        0.6458      0.2035                              
    -9    2    1       32.5600      0.7200                              
     3    8    1      197.4310      1.2233                              
    -9    2    2        9.7927      0.7023                              
    -3    8    2        7.7162      0.4256                              
     9    1    3      299.9380      1.7584                              
    -9    2    3       73.3088      1.0152                              
    -5    7    4      130.7920      1.1875                              
    -8    4    5      169.1900      1.5864                              
     8    3    6       75.9770      0.6085                              
     1    8    6       28.8972      0.5637                              
    -7    5    7       29.1357      0.5976                              
    -4    7    8       97.5997      0.9780                              
     2    7   10       48.1741      0.4414                              
    -8    1   11      354.7750      2.1676                              
     7    2   11        0.7624      0.1417                              
     5    5   11      236.1870      1.5143                              
    -7    3   12       16.9536      0.3255                              
     2    6   13        0.4347      0.1542                              
!   -7    0   14        1.4105      0.3830     EXTIN Fc=      0.0000074 
     6    0   14      488.4900      4.0311                              
     3    5   14       79.6565      0.6376                              
    -3    5   15      828.3810      6.2265                              
     2    5   15        0.5063      0.1635                              
    -6    0   16      130.6690      1.6552                              
    -4    3   17        0.8509      0.3473                              
     1    4   17       12.0629      0.2414                              
     3    1   18        1.6668      0.1403                              
    -3    1   19      136.6390      0.8735                              
    -2    2   19       96.9678      0.7280                              
     9    2    1        1.4008      0.1624                              
     3    8    2        6.9210      0.2109                              
     8    4    3      473.8180      2.7519                              
     5    7    3       67.9527      0.6246                              
    -3    8    3       59.9464      0.8414                              
!    9    0    4        0.5242      0.2197     EXTIN Fc=      0.0000062 
    -9    2    4      259.8540      1.8836                              
     7    5    5        0.8710      0.1482                              
     6    6    5       68.0658      0.5747                              
    -5    7    5      123.3580      1.0986                              
     2    8    5       27.8069      0.6415                              
    -9    1    6        2.6952      0.4817                              
    -2    8    6        4.9071      0.5760                              
    -6    6    7       11.1839      0.7084                              
     4    7    7        3.5411      0.1913                              
     0    8    7       37.6016      0.4115                              
     7    4    8        7.7415      0.2187                              
     3    7    9      311.9490      1.8712                              
     7    3   10        7.8071      0.2047                              
    -5    6   10        9.6832      0.2363                              
     6    4   11       18.1270      0.2785                              
     1    7   11       36.4850      0.4216                              
!    7    0   12        0.5720      0.2352     EXTIN Fc=      0.0000336 
     3    6   12       84.9255      0.6834                              
    -6    4   13       57.8108      0.5501                              
     5    4   13        0.7212      0.1450                              
     4    5   13        0.8498      0.1473                              
    -3    6   13      316.5000      2.0886                              
    -7    1   14       26.0317      0.3819                              
     6    1   14       11.9614      0.2635                              
    -1    6   14       14.1385      0.4324                              
     0    6   14        5.9957      0.3353                              
    -6    1   16      181.3310      4.8364                              
    -5    3   16       44.6830      0.5649                              
    -4    4   16       43.1512      0.4780                              
    -1    5   16       35.6189      0.4433                              
     0    5   16       49.1400      0.5655                              
     4    1   17        0.6055      0.1441                              
!    2    0   19        0.6864      0.2728     EXTIN Fc=      0.0000105 
     9    2    2       23.6188      0.3694                              
     3    8    3       31.4660      0.3776                              
    -3    8    4        1.0152      0.4201                              
    -9    2    5       48.5423      1.0361                              
    -8    4    6        7.3366      0.6921                              
    -9    0    7       20.6241      1.3367                              
    -1    8    7       96.6260      0.9771                              
     8    2    8        2.9139      0.1632                              
!    8    0    9        0.1991      0.1627     EXTIN Fc=      0.0000003 
    -8    3    9       12.3304      0.2886                              
     6    5    9        0.4289      0.1212                              
    -3    7   10       28.4492      0.5303                              
    -6    5   11        0.9212      0.1588                              
    -2    7   11       50.3992      0.4995                              
    -4    6   12      236.0930      1.6174                              
    -5    5   13       15.6492      0.2908                              
!    5    0   16        0.9444      0.5572     EXTIN Fc=      0.0000227 
    -5    2   17       71.8428      0.9727                              
     3    3   17        7.7984      0.3389                              
    -4    2   18        9.6043      0.3796                              
    -3    3   18        8.5689      0.2987                              
     2    1   19       34.0704      0.3838                              
     1    2   19        1.6840      0.1568                              
     9    1    4      319.0760      1.9343                              
     8    4    4      162.3630      1.1261                              
     5    7    4       23.9320      0.4358                              
    -5    7    6      124.5430      1.2522                              
     2    8    6       88.4523      2.5653                              
    -9    1    7       72.0947      1.0613                              
     1    8    7        7.8206      0.4740                              
    -7    5    8       15.8390      0.8941                              
     8    1    9       24.5960      0.3437                              
     5    6    9       67.2697      0.5661                              
     4    6   11        2.7765      0.1740                              
    -8    0   12      955.5860      9.5958                              
     7    1   12        0.4475      0.1508                              
    -2    6   14       15.2283      0.5273                              
     1    6   14        8.8091      0.2111                              
    -5    4   15        2.7712      0.1861                              
     5    1   16        1.4227      0.1670                              
     4    3   16        0.8942      0.1644                              
     3    4   16        0.6150      0.1995                              
    -2    5   16       80.8904      0.7670                              
     1    5   16       49.7481      0.5742                              
    -3    4   17       34.4672      0.5179                              
!   -1    0   20        2.1408      0.8751     EXTIN Fc=      0.0000198 
     0    0   20       38.8148      0.6988                              
     9    2    3       11.2499      0.2594                              
     3    8    4       11.7149      0.4281                              
     9    0    5      264.5650      2.1939                              
    -3    8    5        3.1496      0.1785                              
    -9    2    6      265.2990      7.3513                              
     7    5    6       18.6947      0.2979                              
     6    6    6       52.7972      0.4917                              
     8    3    7       87.0965      0.7916                              
    -8    4    7        1.6680      1.0292                              
    -2    8    7       17.9412      0.6750                              
!   -9    0    8        0.2898      0.2653     EXTIN Fc=      0.0000012 
    -6    6    8       51.8361      0.5795                              
    -4    7    9       95.4469      0.7501                              
    -8    2   11        1.9862      0.1507                              
    -7    4   11       82.9692      0.7487                              
     6    3   13       48.9233      1.6738                              
    -6    3   15        0.3382      0.2283                              
     4    4   15       31.7089      0.3855                              
     4    2   17        0.9494      0.2870                              
     2    4   17      295.5720      1.8704                              
     3    2   18       78.5323      2.0126                              
     2    3   18       16.3842      0.2894                              
    -3    2   19       97.6881      0.7800                              
    -2    0   20      154.2640      1.4850                              
    -1    1   20       17.0395      0.3253                              
     0    1   20        9.1580      0.3140                              
     9    1    5       26.6098      0.3148                              
     5    7    5      115.2610      1.0611                              
     4    7    8       61.4481      0.6116                              
    -1    8    8        7.8987      0.2351                              
     0    8    8        1.1995      0.1409                              
     7    4    9        0.2937      0.1203                              
    -5    6   11       13.0392      0.2770                              
     2    7   11       53.9269      0.6341                              
    -8    1   12        2.3391      0.2002                              
     5    5   12       47.2980      0.4301                              
    -1    7   12       33.8275      0.4017                              
     0    7   12      110.9320      0.7905                              
    -7    3   13       94.1270      0.8559                              
    -7    2   14        8.3790      0.2656                              
     6    2   14       75.4498      0.6607                              
    -6    2   16      132.5950      1.1050                              
!   -5    0   18        0.8526      0.5337     EXTIN Fc=      0.0000140 
    -1    4   18        6.0803      0.3320                              
     0    4   18        4.8195      0.2876                              
!   -4    0   19        0.3053      0.3336     EXTIN Fc=      0.0000038 
    -1    3   19        4.0729      0.1771                              
     0    3   19      335.6280      1.9524                              
    -2    1   20       15.5004      0.2891                              
     9    3    0       31.0099      0.4257                              
     7    6    0       28.8924      0.8088                              
    -9    3    1       14.4703      0.7180                              
    -7    6    1       33.1874      0.7977                              
    -4    8    1       76.6302      0.9729                              
    -9    3    2      111.9020      2.7363                              
    -7    6    2      176.1540      1.6494                              
    -9    3    3       68.2770      1.0902                              
     9    2    4      171.7420      1.1674                              
     8    4    5       15.1700      0.2743                              
     3    8    5      109.2510      0.9424                              
    -3    8    6        1.1802      0.5275                              
    -5    7    7       10.0738      0.9441                              
     2    8    7       25.3297      0.3333                              
    -9    1    8       45.4955      0.4950                              
     1    8    8       25.4573      0.3323                              
     8    2    9       13.7552      0.2826                              
    -8    3   10        3.5710      0.2146                              
     3    7   10      353.2530      2.1905                              
    -3    7   11       43.1750      0.4917                              
     7    2   12       65.8587      0.6921                              
    -7    0   15       44.3491      0.7572                              
     5    3   15      197.2010      1.5212                              
    -4    5   15      157.7280      1.3266                              
     3    5   15       78.8749      0.6489                              
    -5    1   18       65.9801      0.8196                              
    -4    1   19       45.8341      0.5544                              
     2    2   19        8.6369      0.2330                              
!    1    0   20        0.5190      0.3329     EXTIN Fc=      0.0000317 
     4    8    0      111.1480      1.2493                              
     9    3    1       11.0270      0.6145                              
     7    6    1        1.6566      0.5987                              
     4    8    1       44.6911      1.2712                              
    -4    8    2        3.2250      0.5023                              
    -7    6    3      162.2930      1.4324                              
    -9    3    4       27.0070      1.0690                              
    -9    2    7       96.8647      0.8228                              
     6    6    7       11.8157      0.3680                              
    -8    4    8        0.4185      0.1681                              
    -7    5    9        0.2487      0.1270                              
    -6    6    9        4.2654      0.2142                              
     8    0   10        3.7020      0.2662                              
     6    5   10       15.4860      0.2661                              
     7    3   11       88.1481      0.7456                              
     6    4   12        0.9184      0.1446                              
    -6    5   12       55.9634      0.5530                              
    -2    7   12        0.3938      0.1712                              
     1    7   12      112.1560      0.8425                              
    -4    6   13       88.5387      0.7344                              
     3    6   13      398.0340      2.3998                              
    -6    4   14       15.9576      0.3280                              
     5    4   14      146.6990      1.0271                              
    -3    6   14        4.6743      0.2203                              
     2    6   14       13.4347      0.3236                              
!    6    0   15        1.1015      1.1578     EXTIN Fc=      0.0000079 
    -7    1   15        3.8077      0.2410                              
    -1    6   15        5.5548      0.2305                              
     0    6   15       21.0566      0.4779                              
     5    2   16        1.3126      0.3759                              
    -3    5   16       99.0160      0.9543                              
     2    5   16        5.0070      0.1983                              
!   -6    0   17        0.4498      0.2696     EXTIN Fc=      0.0000042 
    -2    4   18       10.9944      0.2548                              
    -2    3   19       44.7981      0.4593                              
     1    1   20        4.6158      0.2246                              
     8    5    0       27.2123      0.7287                              
    -8    5    1       10.7192      0.4603                              
    -8    5    2       19.9444      0.8835                              
     7    6    2        1.5647      0.1840                              
     4    8    2       20.8487      0.6630                              
    -4    8    3        2.0280      0.1859                              
    -7    6    4      347.2620      2.3726                              
!    9    0    6        0.2818      0.1413     EXTIN Fc=      0.0000108 
     5    7    6      138.5410      0.9115                              
     7    5    7      212.9440      1.3470                              
     8    3    8        4.3428      0.1750                              
    -2    8    8       74.7289      0.6174                              
    -9    0    9        0.7099      0.2213                              
     8    1   10       15.1836      0.2767                              
     5    6   10        6.7105      0.1927                              
    -4    7   10      132.1530      0.9234                              
    -8    2   12       23.7932      0.3761                              
    -7    4   12       22.2013      0.3531                              
     7    0   13      165.5460      1.7425                              
    -5    5   14      186.1180      1.2889                              
     4    5   14       41.2440      0.4320                              
     6    1   15       39.5004      0.4338                              
    -5    3   17       18.4984      0.3290                              
    -1    5   17        3.6342      0.1646                              
     0    5   17       85.4523      0.6363                              
     4    0   18       70.0851      0.8562                              
    -4    3   18        4.1304      0.2238                              
     1    4   18       35.4316      0.4987                              
     3    0   19       19.3855      0.4993                              
     1    3   19        7.9039      0.3623                              
!   -3    0   20        0.6009      0.2504     EXTIN Fc=      0.0000035 
    -1    2   20       29.2982      0.3602                              
     0    2   20      141.6530      1.0648                              
     6    7    0       20.2098      0.5056                              
     8    5    1       41.7038      0.8750                              
    -6    7    1        3.5194      0.1999                              
     9    3    2        2.1605      0.1632                              
    -6    7    2        0.9707      0.2188                              
    -8    5    3      200.3530      1.8851                              
    -4    8    4       16.1611      0.6119                              
     9    2    5       23.1290      0.3344                              
    -9    3    5       59.1436      0.9082                              
    -7    6    5       43.7346      0.7884                              
     9    1    6        0.4536      0.1753                              
     8    4    6        0.4248      0.1356                              
     3    8    6        5.8368      0.1951                              
    -3    8    7       56.4858      0.5365                              
    -9    2    8        6.7605      0.2490                              
    -5    7    8      119.2350      0.8921                              
    -9    1    9      143.1680      1.0726                              
    -1    8    9       16.7624      0.3081                              
     0    8    9        0.6910      0.1495                              
     4    6   12       19.7039      0.3024                              
!   -8    0   13        0.5943      0.3057     EXTIN Fc=      0.0000022 
     7    1   13      532.4810      3.2772                              
    -2    6   15       23.4851      0.6083                              
     1    6   15      188.4990      1.3219                              
    -6    1   17       26.3427      0.3807                              
    -4    4   17       58.6886      0.5669                              
     4    1   18       34.5333      0.4044                              
     3    1   19       56.5337      0.5064                              
    -3    1   20      404.7460      2.2322                              
    -2    2   20       87.0768      0.6396                              
     6    7    1      103.5940      1.0477                              
     9    3    3       19.4124      0.3004                              
     7    6    3       93.0483      0.7418                              
    -6    7    3        1.4534      0.6585                              
     4    8    3       44.9891      0.8590                              
    -8    5    4       40.5894      0.8114                              
     2    8    8       46.0767      0.4581                              
     4    7    9       37.9651      0.4323                              
     1    8    9       22.8804      0.3356                              
     7    4   10       40.3263      0.4246                              
    -8    3   11        5.4418      0.2282                              
    -5    6   12      175.4390      1.1896                              
    -8    1   13      132.3870      1.0147                              
     0    7   13        9.4005      0.2141                              
    -5    4   16      242.3270      1.5596                              
     5    0   17       25.7290      0.6051                              
    -2    5   17        1.1509      0.1753                              
    -5    2   18       62.4401      0.6315                              
     3    3   18      130.2810      0.9628                              
    -4    2   19       14.0028      0.4517                              
    -3    3   19       40.0028      0.5610                              
     2    0   20       11.3672      0.4047                              
!    0    9    0        0.2586      0.2284     EXTIN Fc=      0.0000140 
     0    9    1       29.0895      0.3860                              
     8    5    2       46.7573      0.5374                              
     6    7    2       80.0863      0.9127                              
    -6    7    4       15.5187      0.8098                              
    -8    5    5      350.0030      2.6611                              
    -4    8    5       22.8580      0.6035                              
    -9    3    6       68.2352      0.6582                              
     9    0    7       17.6424      0.4167                              
     5    7    7       16.1499      0.4766                              
     6    6    8        5.2572      0.2220                              
    -8    4    9       34.9134      0.4995                              
!   -9    0   10        0.3548      0.2289     EXTIN Fc=      0.0000021 
    -7    5   10       11.1179      0.2704                              
    -6    6   10       54.2496      0.5349                              
     3    7   11       28.0275      0.4107                              
    -3    7   12      126.5230      0.9234                              
     2    7   12        6.3329      0.1994                              
    -1    7   13      100.4000      0.7445                              
    -7    3   14      116.3120      0.9296                              
     6    3   14       47.6646      0.4983                              
    -7    2   15        6.1472      0.2475                              
    -6    3   16       41.3044      0.4646                              
     4    4   16        1.6719      0.1710                              
     5    1   17      237.1860      1.5750                              
     4    3   17      145.0080      1.0257                              
     3    4   17       75.2636      0.6313                              
     1    5   17      149.0620      1.1407                              
    -3    4   18      109.6160      0.8356                              
     1    2   20        0.5259      0.1673                              
     1    9    0       69.9033      0.6356                              
    -1    9    1       55.8831      0.4860                              
     1    9    1        1.6898      0.1617                              
     0    9    2        5.2501      0.2690                              
     8    5    3       20.0691      0.3213                              
     6    7    3      112.1570      0.8358                              
     7    6    4       40.8836      0.4475                              
     4    8    4       11.0955      0.2455                              
    -7    6    6       46.2824      0.5600                              
     3    8    7        6.2345      0.1894                              
     7    5    8       98.2989      0.7433                              
    -3    8    8       88.1598      0.6906                              
    -2    8    9       62.1646      0.5459                              
     8    2   10      198.0090      1.3576                              
!    8    0   11        0.3927      0.2491     EXTIN Fc=      0.0000041 
     6    5   11        5.6235      0.1805                              
    -6    5   13       48.0081      0.5005                              
     5    5   13        0.4287      0.1610                              
     6    2   15      178.4240      1.2236                              
    -6    2   17       32.3127      0.4437                              
     2    4   18       26.8695      0.3693                              
     2    1   20       19.8620      0.3279                              
    -1    0   21        7.7842      0.3556                              
    -1    9    2        0.9614      0.1697                              
     1    9    2      169.7110      1.3673                              
     0    9    3        2.1241      0.5228                              
     9    3    4        0.5516      0.1538                              
    -6    7    5       63.8391      1.2535                              
     9    2    6        2.6011      0.1887                              
    -8    5    6      238.4310      1.6426                              
    -4    8    6        0.6156      0.1778                              
     9    1    7        4.1322      0.1915                              
    -9    3    7        5.1457      0.2257                              
     8    4    7       71.9665      0.6010                              
    -9    2    9        1.6248      0.1938                              
     8    3    9        9.9322      0.2312                              
    -5    7    9      304.0620      1.8795                              
    -9    1   10       23.6778      0.3823                              
     0    8   10       40.0157      0.4872                              
     8    1   11        4.8401      0.1876                              
    -4    7   11        0.8317      0.1532                              
     7    3   12       98.9177      0.7508                              
     7    2   13       23.9258      0.3676                              
     6    4   13        0.3122      0.1518                              
    -2    7   13      197.9680      1.3723                              
     1    7   13      119.9010      0.9062                              
    -4    6   14       11.4663      0.2620                              
     3    6   14       48.7506      0.4883                              
    -6    4   15       40.2820      0.5990                              
    -3    6   15       66.1195      0.6381                              
!   -7    0   16        0.2232      0.2470     EXTIN Fc=      0.0000056 
     5    3   16       41.9687      0.4392                              
    -4    5   16       19.4990      0.3775                              
     4    2   18        2.8297      0.2820                              
    -5    0   19       47.3854      0.8549                              
     3    2   19        0.4747      0.1710                              
     2    3   19        1.0446      0.1742                              
    -3    2   20       12.2656      0.2540                              
!    0    0   21        0.9306      0.3325     EXTIN Fc=      0.0000429 
    -1    9    3       12.4139      0.5477                              
     4    8    5      342.6680      2.1420                              
    -7    6    7      173.8780      1.2581                              
     2    8    9      206.1920      1.3490                              
    -8    4   10        2.2919      0.2028                              
     4    7   10        3.0528      0.1792                              
    -1    8   10        0.4140      0.1340                              
     5    6   11       62.4727      0.5198                              
    -8    2   13       30.9423      0.4873                              
    -7    4   13        0.4705      0.1961                              
    -8    0   14     1239.9301     12.8745                              
    -5    5   15       31.1115      0.4146                              
     2    6   15        0.8960      0.1777                              
    -7    1   16       12.2858      0.3136                              
     3    5   16       74.3461      0.6266                              
    -3    5   17      181.2100      1.3059                              
    -5    1   19       65.8009      0.8128                              
    -1    4   19        4.0339      0.2063                              
     0    4   19       11.9232      0.2306                              
    -4    0   20       63.2845      0.7943                              
    -1    3   20       18.4863      0.3715                              
!   -2    0   21        0.2628      0.2943     EXTIN Fc=      0.0000418 
    -1    1   21        2.9681      0.1978                              
     0    1   21        2.1638      0.1950                              
    10    0    0      631.6030      5.5607                              
     9    4    0       18.1269      0.8600                              
     2    9    0        2.7410      0.1704                              
!  -10    0    1        1.4429      3.0960     EXTIN Fc=      0.0000109 
    -9    4    1        2.1821      0.9539                              
   -10    0    2       62.5391      1.9691                              
    -9    4    2       89.6223      0.9741                              
!  -10    0    3        0.8864      0.5329     EXTIN Fc=      0.0000168 
    -9    4    3      131.3390      4.4230                              
     1    9    3       39.5622      1.0908                              
     8    5    4        7.2277      0.2415                              
     6    7    4       17.0931      0.2984                              
     0    9    4       22.5823      0.3934                              
     7    6    5       25.3396      0.3555                              
    -6    7    6       30.5574      0.5206                              
     1    8   10        0.4868      0.1512                              
    -7    5   11       11.5907      0.3033                              
    -8    3   12       10.7753      0.2919                              
     4    6   13       38.6254      0.4191                              
!    7    0   14        1.3246      0.3392     EXTIN Fc=      0.0000168 
     5    4   15       82.6982      0.6709                              
     4    5   15        3.7855      0.1785                              
     6    0   16        1.9167      0.2568                              
    -1    6   16      113.6060      0.9826                              
     0    6   16       17.5712      0.4000                              
     5    2   17       54.2616      0.6102                              
    -6    0   18      249.8860      2.3151                              
    -4    1   20       54.8083      0.5234                              
     0    3   20        0.4784      0.1755                              
    -2    1   21      112.8580      0.8036                              
    10    1    0      223.0800      1.4769                              
     5    8    0        1.3430      0.1845                              
!   10    0    1        0.3916      0.2504     EXTIN Fc=      0.0000219 
   -10    1    1       21.9517      0.7524                              
     9    4    1       46.5368      0.4889                              
    -5    8    1       49.3821      0.5822                              
    -2    9    1       81.1379      2.2387                              
     2    9    1        0.2578      0.1644                              
   -10    1    2        5.0593      0.7839                              
    -5    8    2        9.4894      0.2470                              
    -2    9    2        0.3637      0.1654                              
   -10    1    3       17.5672      0.4749                              
   -10    0    4        0.8775      0.3373                              
    -9    4    4       27.6962      0.5013                              
    -1    9    4      192.3090      1.3546                              
     1    9    4       86.3014      0.7977                              
     9    3    5       35.9197      0.3961                              
    -8    5    7      110.9070      0.9725                              
    -4    8    7       16.0680      0.3061                              
!    9    0    8        0.3744      0.2119     EXTIN Fc=      0.0000132 
    -9    3    8        2.5822      0.2378                              
     5    7    8        3.1226      0.1823                              
     3    8    8       17.9826      0.3043                              
     6    6    9        6.6156      0.1960                              
    -3    8    9        2.2277      0.1665                              
    -2    8   10       19.9396      0.3275                              
    -9    0   11       26.4010      0.5860                              
     7    4   11       28.3512      0.9431                              
    -6    6   11        1.8907      0.1707                              
    -5    6   13       13.5379      0.3676                              
    -8    1   14       69.0848      0.6452                              
     7    1   14      113.8340      0.8830                              
     6    1   16        3.1979      0.1837                              
     2    5   17       19.8931      0.3207                              
    -5    3   18      119.8200      0.9405                              
    -2    4   19       88.7025      0.7129                              
     2    2   20      288.2630      1.7767                              
    -2    3   20      138.7070      0.9719                              
     1    0   21        0.4516      0.2830                              
     5    8    1        1.2171      0.2409                              
     2    9    2       68.2276      0.9065                              
    -5    8    3       58.4887      0.6040                              
    -2    9    3        3.2833      0.8009                              
   -10    1    4       45.2115      0.5721                              
!  -10    0    5        0.4183      0.2756     EXTIN Fc=      0.0000099 
     6    7    5       78.8548      0.6202                              
     0    9    5       28.6692      0.4820                              
     4    8    6       69.0470      0.6083                              
     9    2    7        0.3772      0.1250                              
    -6    7    7       87.1083      0.8008                              
     9    1    8       16.5852      0.3025                              
     8    4    8       19.6540      0.3024                              
    -7    6    8       13.4218      0.2973                              
     7    5    9       13.8441      0.2513                              
    -9    2   10       34.1901      0.4538                              
    -5    7   10        0.7571      0.1674                              
    -9    1   11       46.8067      0.5366                              
     8    2   11       34.4102      0.4016                              
     3    7   12       19.4426      0.3225                              
    -3    7   13      114.6760      0.8443                              
     2    7   13        3.1668      0.1764                              
    -1    7   14      152.3200      1.1048                              
     0    7   14        3.4843      0.1811                              
    -7    3   15       44.5523      0.5185                              
    -2    6   16      125.5870      0.9223                              
     1    6   16      138.0460      1.1000                              
    -5    4   17       77.6549      0.6979                              
    -6    1   18        2.8504      0.2262                              
    -4    4   18      119.8750      0.9755                              
    -1    5   18       17.2556      0.2989                              
     0    5   18       14.6118      0.2864                              
!    4    0   19        0.2185      0.3117     EXTIN Fc=      0.0000153 
    -4    3   19        0.4668      0.2036                              
     1    4   19        1.8515      0.1826                              
     1    3   20       49.2342      0.5079                              
     1    1   21       70.4130      0.6160                              
    -1    2   21      106.4610      0.8262                              
    10    1    1      138.4270      0.9746                              
    10    0    2       10.8006      0.3390                              
     9    4    2        0.8377      0.1718                              
     5    8    2        0.7045      1.6869                              
     2    9    3        1.5008      0.2160                              
    -9    4    5      208.3800      1.5644                              
     8    5    5        4.1129      0.1877                              
    -1    9    5       21.1258      0.4117                              
     7    6    6       50.7259      0.4934                              
     8    3   10       35.0286      0.4067                              
     0    8   11      114.0950      0.9185                              
     8    0   12      252.7430      2.3174                              
     6    5   12       50.6009      0.4611                              
    -4    7   12        1.8451      0.1700                              
    -7    2   16       33.8370      0.4740                              
    -2    5   18        4.6956      0.2150                              
     4    1   19       45.2139      0.4794                              
    -5    2   19        0.5694      0.1794                              
!    3    0   20        0.5379      0.3828     EXTIN Fc=      0.0000349 
    -3    0   21      881.2530      7.4951                              
     0    2   21       35.0634      0.4335                              
    10    1    2        3.7848      0.2018                              
    -5    8    4       82.5776      0.7618                              
    -2    9    4        0.6155      0.2528                              
   -10    1    5      109.2120      0.8853                              
     1    9    5        3.6185      0.2052                              
   -10    0    6       23.6573      0.5407                              
     9    3    6        1.0733      0.1551                              
    -8    5    8      240.9800      1.7309                              
    -9    3    9        0.9955      0.2101                              
     2    8   10      217.2860      1.4654                              
    -8    4   11       13.5734      0.3235                              
    -1    8   11        2.8155      0.2000                              
     7    3   13       85.0071      0.6868                              
    -6    5   14      171.1750      1.2130                              
     5    5   14       85.8935      0.6548                              
    -2    7   14      101.3930      0.8522                              
     1    7   14       82.3613      0.7171                              
     6    3   15      161.4970      1.1526                              
    -6    3   17        9.1731      0.2626                              
!    5    0   18        0.5618      0.3727     EXTIN Fc=      0.0000075 
     4    3   18      179.9250      1.1847                              
     3    4   18       38.0320      0.4633                              
     3    1   20       40.8789      0.5937                              
    -4    2   20       95.4251      0.7799                              
    -3    1   21       62.4749      0.5450                              
    -2    2   21        9.7310      0.2352                              
    10    2    0       80.6293      0.7056                              
   -10    2    1       64.7674      0.8828                              
   -10    2    2       13.1742      0.3682                              
!   10    0    3        0.1291      0.0840     EXTIN Fc=      0.0000159 
   -10    2    3        2.4846      0.2379                              
     9    4    3       14.1327      0.2673                              
     5    8    3       62.4845      0.6347                              
     2    9    4       15.0982      0.3055                              
    -5    8    5       55.6342      0.5940                              
    -9    4    6       16.0917      0.3282                              
     0    9    6       22.6190      0.3462                              
    -4    8    8       27.3213      0.3944                              
     5    7    9      151.6060      1.0102                              
     4    7   11       13.0942      0.2909                              
     1    8   11       40.5992      0.4729                              
     8    1   12       77.7237      0.6513                              
    -7    5   12       68.9754      0.6490                              
     5    6   12      279.4840      1.6977                              
    -8    3   13        0.7622      0.2063                              
    -8    2   14      169.3330      1.2261                              
     7    2   14       29.3530      0.3828                              
    -7    4   14       75.1602      0.7069                              
     6    4   14       21.4891      0.3084                              
    -4    6   15      154.4990      1.0677                              
     6    2   16        5.9751      0.2063                              
    -7    0   17        7.6642      0.3717                              
     4    4   17       46.4793      0.4749                              
     5    1   18       55.3917      0.5457                              
     1    5   18        1.2311      0.1824                              
     3    3   19      179.5300      1.1768                              
    -3    4   19       50.5448      0.5422                              
    -3    3   20       30.4323      0.4457                              
     3    9    0       96.1758      0.7531                              
    -3    9    1       12.8865      0.2723                              
    10    1    3       69.6924      0.6184                              
   -10    2    4        5.2217      0.2858                              
    -2    9    5        6.0179      0.2578                              
   -10    1    6       30.7620      0.4154                              
     8    5    6      124.2900      0.8915                              
     6    7    6        0.7094      0.1679                              
    -1    9    6      157.7480      1.3082                              
     4    8    7      226.0840      1.4122                              
     9    2    8       42.0672      0.4504                              
    -6    7    8       35.8428      0.4686                              
     9    0    9        4.3563      0.3096                              
    -7    6    9        9.3340      0.3117                              
     3    8    9       61.1655      0.5629                              
     6    6   10        1.3763      0.1661                              
    -3    8   10       56.8895      0.5217                              
    -9    2   11        4.3114      0.2457                              
    -2    8   11        7.3224      0.2846                              
!   -9    0   12        0.6493      0.3390     EXTIN Fc=      0.0000014 
    -6    6   12       40.5625      0.4758                              
!   -8    0   15        0.5981      0.4159     EXTIN Fc=      0.0000012 
     3    6   15       33.5097      0.4198                              
    -6    4   16       21.6863      0.3850                              
    -3    6   16        1.4469      0.1695                              
    -7    1   17       89.7110      0.8027                              
    -4    5   17       23.2638      0.3982                              
    -6    2   18      195.9210      1.3641                              
!    2    0   21        0.9407      0.4133     EXTIN Fc=      0.0000188 
     1    2   21        2.3244      0.2052                              
    10    2    1      109.1360      0.7880                              
    -8    6    1        3.1743      0.2283                              
     3    9    1       34.0398      0.4541                              
    -8    6    2       89.3609      0.8149                              
    -3    9    2      159.2440      1.0992                              
    10    0    4       12.9444      0.4367                              
     9    4    4        6.4991      0.2154                              
     5    8    4        3.9121      0.2003                              
     2    9    5       47.2331      0.5240                              
     1    9    6       16.0180      0.2899                              
!  -10    0    7        0.4617      0.3556     EXTIN Fc=      0.0000005 
    -9    4    7        4.6981      0.2425                              
     7    6    7      309.8190      1.9223                              
     9    1    9       38.2923      0.4319                              
     8    4    9       24.8827      0.3653                              
    -8    5    9        2.5568      0.2318                              
     7    5   10       10.9448      0.2668                              
    -5    7   11        0.4259      0.1453                              
    -9    1   12        2.2292      0.2207                              
     7    4   12        0.9437      0.1548                              
    -5    6   14      225.9470      1.5172                              
     4    6   14       10.1145      0.2650                              
    -8    1   15       49.1133      1.4525                              
    -5    5   16      154.3550      1.1396                              
     2    6   16        2.9444      0.2212                              
     5    3   17       12.6740      0.2745                              
     4    2   19      265.5920      1.5915                              
     2    4   19       16.7158      0.3197                              
!   -5    0   20        0.3121      0.2794     EXTIN Fc=      0.0000150 
     2    3   20       51.7483      0.5214                              
     2    1   21      195.8760      1.6931                              
     8    6    0        1.3070      0.2147                              
     7    7    0       28.6597      0.4786                              
    -7    7    1        1.6489      0.1839                              
    10    2    2       51.8559      0.5062                              
    -7    7    2        0.3249      0.1935                              
     3    9    2        9.9318      0.2966                              
    -8    6    3       80.8686      0.8399                              
   -10    2    5      146.3230      1.1430                              
    -5    8    6        1.8290      0.2104                              
    -2    9    6        7.7914      0.2449                              
   -10    1    7       31.2697      0.4100                              
     9    3    7      138.5330      0.9950                              
     0    9    7        0.6011      0.2050                              
    -4    8    9       28.1096      0.3963                              
    -9    3   10        1.0027      0.1913                              
     7    0   15       74.8609      1.0095                              
     5    4   16       76.0567      0.6261                              
     4    5   16        5.7946      0.2099                              
     3    5   17      109.7850      0.8319                              
    -1    6   17       23.9962      0.3420                              
     0    6   17       22.0474      0.4044                              
    -3    5   18        0.4096      0.1591                              
     3    2   20        0.4518      0.2165                              
    -1    4   20        2.6776      0.2069                              
    -3    2   21       31.7221      0.4358                              
!   -1    0   22        0.3291      0.2315     EXTIN Fc=      0.0000194 
     8    6    1       33.9401      0.6074                              
     7    7    1       53.9735      0.6239                              
    -7    7    3       20.8498      0.4216                              
     3    9    3       47.5872      0.5308                              
    10    1    4       14.0362      0.2610                              
    -8    6    4      163.6030      1.3704                              
    -3    9    4       19.4030      0.3528                              
     6    7    7        3.2591      0.2101                              
    -1    9    7       65.1562      0.5792                              
    -6    7    9      137.6610      1.1476                              
     8    3   11      125.0570      0.9304                              
     8    2   12       30.4640      0.3811                              
    -8    4   12       64.2332      0.6578                              
    -1    8   12        1.5631      0.1821                              
     0    8   12        3.6824      0.2006                              
    -4    7   13       21.2812      0.4007                              
     3    7   13        4.0274      0.2023                              
    -3    7   14       33.7919      0.4918                              
     2    7   14       54.9267      0.5242                              
     7    1   15       61.5567      0.6093                              
    -1    7   15        0.2633      0.1722                              
     0    7   15       43.6322      0.4840                              
!    6    0   17        0.5130      0.2697     EXTIN Fc=      0.0000179 
     5    2   18      153.2680      1.0885                              
     2    5   18        3.2910      0.2089                              
!   -6    0   19        0.3608      0.3371     EXTIN Fc=      0.0000004 
    -5    1   20        0.6126      0.1827                              
     0    4   20       12.6664      0.2503                              
!   -4    0   21        0.6270      0.3558     EXTIN Fc=      0.0000590 
    -1    3   21        1.5810      0.1807                              
    -2    0   22      215.7580      1.8060                              
     0    0   22      414.7750      3.7242                              
    -1    1   22        1.3498      0.1913                              
     8    6    2        0.8187      0.2960                              
     7    7    2       28.8760      0.4671                              
    10    2    3        1.2375      0.1769                              
    -7    7    4       11.6269      0.3273                              
     9    4    5       15.6690      0.3171                              
     5    8    5       36.2045      0.4060                              
   -10    2    6        2.0546      0.2478                              
     2    9    6        0.8738      0.1596                              
     8    5    7       18.9087      0.3103                              
     1    9    7      189.9060      1.2884                              
   -10    0    8       12.0022      0.4747                              
    -9    4    8        7.4380      0.2838                              
     4    8    8      421.7060      2.5201                              
    -7    6   10       27.8315      0.4085                              
     5    7   10      202.6940      1.2864                              
     2    8   11      327.1860      2.0379                              
!    8    0   13        0.5722      0.2873     EXTIN Fc=      0.0000427 
     6    5   13       13.7051      0.2517                              
    -6    5   15      116.5460      0.9191                              
    -7    3   16      205.5230      1.4394                              
     6    1   17        0.2829      0.1612                              
    -2    6   17       40.2050      0.4829                              
    -6    1   19      156.7350      1.4302                              
    -5    3   19       24.6635      0.3747                              
    -2    4   20        0.4733      0.1992                              
    -4    1   21       70.9824      0.6801                              
     0    3   21       16.5643      0.3160                              
     0    1   22       23.2664      0.3833                              
     3    9    4        2.6080      0.1939                              
!   10    0    5        0.1889      0.3292     EXTIN Fc=      0.0000064 
    -8    6    5      151.4620      1.6374                              
    -3    9    5       53.9745      0.6342                              
    -5    8    7       41.5907      0.6714                              
   -10    1    8       11.3791      0.3425                              
     9    2    9        2.6205      0.1799                              
!    9    0   10        0.3693      0.2631     EXTIN Fc=      0.0000083 
     3    8   10       62.5723      0.5879                              
    -3    8   11      135.1270      0.9854                              
    -9    2   12       12.4772      0.3333                              
     4    7   12       86.9067      0.8421                              
     1    8   12        2.7645      0.1938                              
    -9    0   13        9.8742      0.4556                              
    -7    5   13       18.9684      0.3754                              
    -8    2   15       21.9454      0.4107                              
    -2    7   15        1.5334      0.2026                              
    -7    2   17       20.1867      0.4019                              
     1    6   17       55.0426      0.5713                              
    -5    4   18       85.0161      0.7216                              
    -4    4   19        6.0226      0.2591                              
    -1    5   19       99.8790      0.8779                              
     0    5   19        5.8648      0.2750                              
    -4    3   20        1.8774      0.2036                              
     2    2   21       78.9460      0.7103                              
    -2    3   21       65.5141      0.6127                              
    -2    1   22      263.3620      1.6650                              
    10    3    0      125.1990      1.1456                              
     9    5    0       53.7989      0.8379                              
   -10    3    1       11.7383      0.3481                              
    -9    5    1      187.6260      1.3956                              
   -10    3    2        1.7986      0.2888                              
    -9    5    2       11.8184      0.3909                              
   -10    3    3       23.4941      0.5407                              
    -9    5    3      374.4270      2.7831                              
     8    6    3        3.0737      0.2233                              
     7    7    3      135.9130      1.1062                              
    10    1    5       25.9347      0.4819                              
    -7    7    5       58.6316      0.6972                              
   -10    2    7      106.9330      0.9016                              
    -2    9    7       71.5855      0.6322                              
     7    6    8      110.1650      0.7902                              
    -1    9    8        0.3878      0.1369                              
     0    9    8        1.8224      0.1881                              
    -8    5   10       86.3308      0.7643                              
     6    6   11        2.7241      0.1800                              
    -5    7   12      173.7240      1.3223                              
    -2    8   12        5.7305      0.2305                              
     8    1   13       74.3878      0.6751                              
    -6    6   13      384.1190      2.4723                              
     5    6   13       29.1683      0.3711                              
    -8    3   14       14.5858      0.3448                              
     7    3   14      345.0420      2.1806                              
    -7    4   15        6.3471      0.2743                              
     5    5   15      125.8870      0.8843                              
     1    7   15       14.4236      0.3081                              
     6    3   16        1.8743      0.1620                              
    -6    3   18      130.7290      1.0688                              
     4    0   20      156.0920      1.6821                              
     1    4   20       39.8659      0.4581                              
!    1    0   22        0.7296      0.4231     EXTIN Fc=      0.0000373 
    10    3    1        3.6000      0.2150                              
     9    5    1        0.3912      0.2657                              
    10    2    4       77.5202      0.6713                              
   -10    3    4        3.3951      0.3084                              
    -9    5    4      444.9360      3.1869                              
    -8    6    6      155.1110      1.2553                              
     5    8    6        1.1329      0.1726                              
     9    3    8       38.2639      0.4410                              
!  -10    0    9        0.5910      0.5062     EXTIN Fc=      0.0000016 
     9    1   10       10.8993      0.2621                              
     8    4   10       11.2881      0.2558                              
    -4    8   10        0.5577      0.1591                              
    -9    3   11        3.0475      0.2406                              
     7    5   11       34.6516      0.3766                              
    -9    1   13       74.8757      0.7436                              
     7    2   15       28.3172      0.4021                              
     6    4   15       31.5629      0.3820                              
    -8    0   16       22.1153      0.5456                              
    -4    6   16      103.0780      0.8115                              
    -6    4   17       21.4837      0.3847                              
!   -7    0   18        1.0581      0.3909     EXTIN Fc=      0.0000046 
    -2    5   19        0.4096      0.1678                              
    -5    2   20        3.0261      0.2213                              
     3    0   21       36.9365      0.6791                              
     1    3   21      209.9030      1.4123                              
!   -3    0   22        0.2298      0.2348     EXTIN Fc=      0.0000140 
     1    1   22       14.7697      0.3217                              
    -1    2   22       29.5721      0.4241                              
     6    8    0        1.3977      0.2024                              
     4    9    0       13.5184      0.3017                              
    -6    8    1        1.1135      0.1900                              
    -4    9    1       27.8991      0.4055                              
    -6    8    2        5.9090      0.2493                              
    -4    9    2       28.8951      0.4012                              
     3    9    5       10.4130      0.2762                              
    10    0    6       35.5687      0.6833                              
     9    4    6        9.7008      0.2318                              
    -7    7    6      104.3140      0.9858                              
    -3    9    6       55.9504      0.7784                              
     2    9    7        3.6065      0.2132                              
     6    7    8       96.3808      0.7740                              
    -5    8    8       12.5927      0.3205                              
     1    9    8        4.4544      0.2119                              
    -9    4    9      120.4600      0.9944                              
    -6    7   10        1.1077      0.1909                              
     7    4   13       87.9741      0.6946                              
    -5    6   15      600.1060      3.4674                              
     3    6   16      492.7990      2.9184                              
     6    2   17       18.8160      0.3262                              
    -3    6   17       72.4624      0.6402                              
     4    4   18      202.3320      1.3003                              
    -4    5   18       76.0372      0.6965                              
     5    0   19       35.9629      0.6461                              
    -6    2   19      198.5730      1.3817                              
     4    3   19        2.1798      0.1876                              
     3    4   19       58.9462      0.6684                              
     1    5   19        0.6596      0.1656                              
     4    1   20        1.4424      0.1798                              
    -3    4   20        2.1557      0.1955                              
    -4    2   21       24.8825      0.4947                              
     0    2   22       67.6266      0.6654                              
     6    8    1        4.1049      0.2736                              
     4    9    1       30.1971      0.4450                              
    10    3    2       43.9155      0.4699                              
     9    5    2       45.4284      0.5731                              
    -6    8    3       77.0310      0.7426                              
    -4    9    3       41.9777      0.5338                              
     8    6    4        3.1394      0.2004                              
     7    7    4      158.2800      1.1213                              
   -10    3    5        3.0241      0.2912                              
    -9    5    5       80.2234      0.9136                              
   -10    2    8        3.8443      0.2500                              
     8    5    8       21.6215      0.3411                              
    -2    9    8        0.6363      0.2059                              
   -10    1    9      103.1170      0.8826                              
     4    8    9       78.1501      0.6533                              
    -7    6   11       72.5783      0.6611                              
    -8    4   13       38.9395      0.5244                              
     4    6   15      116.1100      0.9117                              
    -8    1   16        8.1007      0.2794                              
    -5    5   17      539.4800      3.1831                              
     2    6   17        0.4208      0.1921                              
    -7    1   18        0.6703      0.2576                              
     5    1   19       97.3239      0.7949                              
     3    3   20      329.5310      1.9883                              
     3    1   21      337.3180      2.1427                              
    -3    3   21        0.8935      0.1866                              
    -3    1   22      104.9080      2.6242                              
    -2    2   22       70.3313      0.5880                              
     6    8    2       39.3505      0.5988                              
     4    9    2       25.0720      0.4539                              
    -6    8    4       66.6278      0.7316                              
    10    2    5        4.1294      0.2208                              
    10    1    6        0.6041      0.1823                              
    -8    6    7       86.5347      0.8133                              
     0    9    9        0.9862      2.4536                              
    -8    5   11       20.2751      0.3864                              
     5    7   11       88.5011      0.7002                              
     8    3   12       83.0563      0.7125                              
     2    8   12      136.6270      0.9737                              
     8    2   13      201.3760      1.3371                              
    -1    8   13       14.7484      0.2962                              
     0    8   13      384.9950      2.4675                              
    -4    7   14       67.3369      1.8865                              
     3    7   14        8.2331      0.2319                              
    -3    7   15        4.0392      0.2064                              
!    7    0   16        0.6042      0.4015     EXTIN Fc=      0.0000420 
     5    3   18      363.8230      2.3095                              
    10    3    3      123.6820      1.1933                              
     9    5    3        9.6341      0.2647                              
     4    9    3       50.2974      0.6799                              
    -4    9    4        1.7239      0.2643                              
   -10    3    6       15.0826      0.3845                              
    -9    5    6       50.4410      0.6732                              
     3    9    6        2.3374      0.2022                              
    -7    7    7        1.1057      0.1980                              
     5    8    7       99.8720      0.7650                              
    -3    9    7       22.4337      0.3597                              
     7    6    9        0.4520      0.1051                              
    -1    9    9        0.4444      0.1708                              
   -10    0   10       59.0665      0.9454                              
     9    2   10       35.9279      0.4288                              
     9    0   11        0.4766      0.3405                              
     3    8   11       16.2254      0.2966                              
    -3    8   12        2.8246      0.2276                              
    -9    2   13        2.7171      0.2524                              
    -7    5   14       31.8692      0.4665                              
     2    7   15      166.8540      1.1705                              
    -1    7   16        0.4346      0.1567                              
     0    7   16        1.0195      0.1965                              
     5    4   17       84.2558      0.7007                              
     4    5   17        0.7618      0.1975                              
     3    5   18      108.0770      0.8394                              
    -1    6   18       11.8947      0.2721                              
     0    6   18        6.2983      0.2702                              
    -3    5   19        5.2893      0.2515                              
     2    4   20       25.7738      0.4077                              
     2    0   22      349.5560      2.7416                              
     1    2   22        2.4204      0.2589                              
     6    8    3      218.6760      1.7340                              
     8    6    5       19.8269      0.3534                              
     7    7    5       12.1666      0.2767                              
    -6    8    5        0.7083      0.3148                              
     9    4    7        0.5579      0.1701                              
     2    9    8       36.1578      0.5284                              
     9    3    9        0.5001      0.2032                              
    -5    8    9       76.6893      0.7379                              
     1    9    9        0.3613      0.2521                              
    -9    4   10       44.7358      0.5222                              
    -4    8   11        1.4484      0.2163                              
    -9    3   12      192.0310      1.4621                              
     4    7   13      296.3080      1.8879                              
    -2    8   13       75.8779      0.6492                              
     1    8   13       17.4241      0.3232                              
!   -9    0   14        1.0618      0.6904     EXTIN Fc=      0.0000224 
     8    0   14       77.5991      1.1108                              
     6    5   14        1.7584      0.1997                              
    -8    3   15        3.9077      0.2495                              
     7    1   16       12.2616      0.4015                              
    -6    5   16      318.9540      2.0381                              
    -7    3   17       21.8862      0.4109                              
     6    0   18      258.7250      2.7071                              
     4    2   20       40.5898      0.4764                              
    -5    0   21       23.9849      0.6643                              
     2    3   21      262.6890      1.7098                              
     2    1   22       73.9555      0.7139                              
    -4    9    5       32.4899      0.5058                              
!   10    0    7        0.5592      0.3320     EXTIN Fc=      0.0000086 
   -10    3    7       21.3368      0.3691                              
    -8    6    8       12.8066      0.3144                              
   -10    2    9        4.1097      0.2481                              
     6    7    9       78.8945      0.6376                              
   -10    1   10        5.1752      0.2773                              
     9    1   11       73.2347      0.7031                              
     8    4   11       30.9242      0.3826                              
    -6    7   11       64.0142      0.6513                              
     7    5   12       28.9068      0.3488                              
     6    6   12       34.6992      0.3872                              
    -5    7   13       52.0124      0.5598                              
    -9    1   14       19.5665      0.3941                              
    -6    6   14       37.1585      0.4740                              
     5    6   14      284.3280      1.7931                              
    -8    2   16       66.4230      0.6888                              
    -7    4   16       45.0875      0.5433                              
    -2    7   16       60.0787      0.6520                              
    -7    2   18       88.2380      0.8148                              
    -2    6   18        9.5838      0.2781                              
     2    5   19       67.6858      0.6274                              
    -6    0   20        7.3985      0.7673                              
    -5    1   21        2.4894      0.1928                              
     3    2   21       26.2716      0.4065                              
    -1    4   21       16.3733      0.3346                              
    -3    2   22        0.7296      0.2381                              
    -1    0   23        5.4123      0.3448                              
    10    3    4       50.7367      0.5549                              
     9    5    4       13.2802      0.2895                              
     6    8    4      152.3280      1.2514                              
     4    9    4        1.7569      0.2562                              
    10    2    6      140.8430      1.0372                              
    -6    8    6       18.2417      0.4689                              
    10    1    7        6.8433      0.2380                              
    -9    5    7       12.9294      0.3291                              
     3    9    7       78.0398      0.7386                              
    -7    7    8        0.3348      0.2186                              
     8    5    9        4.2418      0.1953                              
    -2    9    9       78.4016      0.7225                              
     4    8   10      124.9890      0.8981                              
    -7    6   12       10.2222      0.2966                              
     8    1   14       16.3863      0.4209                              
     7    3   15       12.8072      0.3079                              
     5    5   16       18.3016      0.3281                              
     1    7   16        4.2080      0.2281                              
     6    1   18        2.1780      0.2459                              
     1    6   18      108.6690      0.9401                              
     5    2   19        4.3058      0.1947                              
    -5    4   19       54.9232      0.6543                              
    -6    1   20       18.5705      0.3870                              
    -5    3   20        0.6195      0.2031                              
     0    4   21       35.9942      0.4323                              
    -4    0   22        4.4547      0.4445                              
    -1    3   22        3.7784      0.2431                              
!    0    0   23        1.8795      0.8096     EXTIN Fc=      0.0000059 
   -10    4    2       33.3599      0.6414                              
     8    6    6       56.0451      0.5372                              
     7    7    6       10.8136      0.3103                              
    -4    9    6       31.1110      0.4854                              
     5    8    8        2.0670      0.1890                              
    -3    9    8      197.2760      1.3152                              
     0    9   10       48.0926      0.5907                              
    -8    4   14       27.1722      0.4454                              
!   -8    0   17        0.2601      0.3650     EXTIN Fc=      0.0000114 
     6    3   17        0.6486      0.2140                              
    -4    6   17       38.4662      0.4879                              
    -4    4   20       21.1630      0.3941                              
    -1    5   20        0.5379      0.2001                              
     0    5   20       88.1722      0.7891                              
    -4    3   21        2.5038      0.1551                              
    -2    4   21        5.9876      0.2368                              
    -4    1   22      141.5040      1.1411                              
     0    3   22       41.0297      0.6067                              
!   -2    0   23        0.6154      0.3688     EXTIN Fc=      0.0000070 
    -1    1   23       48.6647      0.5530                              
    10    4    0       85.7652      0.8846                              
     0   10    0       24.8225      0.5398                              
   -10    4    1        6.2685      0.3618                              
     0   10    1       76.5884      0.7286                              
   -10    4    3        9.7886      0.4329                              
     4    9    5       53.7017      0.6136                              
   -10    3    8        3.2813      0.2637                              
     7    6   10      123.7430      0.8907                              
    -1    9   10       21.2673      0.4089                              
!  -10    0   11        0.1106      0.0780     EXTIN Fc=      0.0000000 
    -8    5   12        2.2779      0.2517                              
     7    4   14        4.5376      0.2136                              
     7    2   16       46.2875      0.5843                              
     6    4   16      285.9990      8.7381                              
    -5    6   16       16.9355      0.3599                              
    -6    4   18        7.4432      0.2757                              
    -6    3   19        0.3927      0.2412                              
    -2    3   22       75.3773      0.6952                              
    -2    1   23        4.5024      0.2474                              
     0    1   23       21.2581      0.4093                              
     1   10    0       28.6207      0.3757                              
    10    4    1        8.3843      0.2885                              
    -1   10    1        7.8017      0.2538                              
     1   10    1      187.3350      1.2888                              
     0   10    2        4.1101      0.2045                              
   -10    4    4        0.8326      0.3697                              
    10    3    5      146.2800      1.0191                              
     9    5    5      151.3450      1.0669                              
     6    8    5      388.1440      2.2955                              
    -6    8    7        5.1634      0.2983                              
    10    0    8      180.8840      1.9444                              
     9    4    8        2.8799      0.2020                              
    -9    5    8       34.8732      0.5066                              
    -8    6    9        0.2734      0.1818                              
     2    9    9       64.9519      0.6409                              
   -10    2   10       15.6070      0.3480                              
    -5    8   10       66.1473      0.6952                              
   -10    1   11       27.1276      0.8128                              
     9    2   11        0.6006      0.1632                              
    -9    4   11       10.9795      0.3095                              
     5    7   12       15.5919      0.2918                              
     3    8   12        5.0155      0.2423                              
     8    3   13       55.6589      0.5944                              
    -3    8   13       10.8054      0.2803                              
     2    8   13        2.5070      0.1965                              
    -9    2   14       36.0429      0.7127                              
    -1    8   14        4.5557      0.2402                              
     0    8   14      178.0990      1.3321                              
    -4    7   15       45.8944      0.5102                              
    -8    1   17        0.7019      0.2207                              
     3    6   17      163.8820      1.1307                              
    -5    5   18      334.2540      2.1788                              
    -3    6   18       23.3176      0.3278                              
    -7    0   19        0.4581      0.2915                              
    -2    5   20        8.2127      0.2755                              
!    4    0   21        0.9567      0.6392     EXTIN Fc=      0.0000059 
    -5    2   21      117.2810      0.9211                              
     1    4   21       24.2228      0.4043                              
     2    2   22        9.5824      0.3067                              
     1    0   23        5.5329      0.4406                              
   -11    0    1      764.6860      7.5489                              
!  -11    0    2        0.1411      0.3615     EXTIN Fc=      0.0000021 
    -1   10    2       59.0686      0.5693                              
     1   10    2      234.9780      1.7161                              
   -11    0    3        0.9162      0.5723                              
     0   10    3      119.0470      0.9676                              
   -10    4    5        0.4978      0.3103                              
    10    2    7        1.8297      0.1979                              
    -7    7    9      182.2480      1.4673                              
     9    3   10      402.9540      2.5717                              
     6    7   10        3.9269      0.2122                              
     1    9   10       20.2389      0.4390                              
!    9    0   12        2.6228      1.2008     EXTIN Fc=      0.0000122 
    -6    7   12      225.1580      1.5600                              
    -4    8   12       49.4044      0.5629                              
    -9    3   13      313.8320      2.0354                              
     8    2   14        2.0784      0.1952                              
     3    7   15       40.0771      0.5133                              
     4    6   16      154.1900      1.1229                              
    -3    7   16       29.3399      0.4462                              
     6    2   18        4.9051      0.2442                              
    -7    1   19       14.4063      0.3646                              
     4    4   19      808.8970      5.6428                              
    -4    5   19       44.7740      0.5264                              
    -6    2   20       10.1410      0.3079                              
     1    5   20       29.2192      0.4078                              
     1    3   22       95.8185      0.9695                              
!   11    0    0        0.4935      0.1090     EXTIN Fc=      0.0000012 
     5    9    0        0.7114      0.2174                              
   -11    1    1      426.6010      3.6880                              
    -5    9    1        8.7386      0.3095                              
   -11    1    2       91.0213      0.8895                              
    10    4    2        7.7143      0.2809                              
    -5    9    2       58.6289      0.6666                              
    -1   10    3       75.0901      0.7295                              
!  -11    0    4        0.3950      0.7398     EXTIN Fc=      0.0000095 
     8    6    7       40.0933      0.4413                              
     7    7    7        0.5341      0.1557                              
    -4    9    7       78.9622      0.8065                              
    10    1    8       27.3283      0.4095                              
     3    9    8        7.9410      0.2276                              
    -3    9    9        5.8771      0.2272                              
     8    5   10        0.4287      0.1376                              
    -2    9   10       37.6538      0.4858                              
    -5    7   14       26.5974      0.3983                              
    -2    8   14       23.1964      0.3716                              
     1    8   14        1.7763      0.1784                              
    -9    0   15       20.1108      0.6066                              
    -7    5   15        7.2649      0.3045                              
     2    7   16       40.2661      0.5402                              
     2    6   18       85.1462      0.8441                              
!    5    0   20        0.5306      0.3176     EXTIN Fc=      0.0000371 
     4    3   20       46.3780      0.6051                              
     3    4   20        1.4085      0.2215                              
     4    1   21        5.9448      0.2902                              
    -3    4   21       23.4492      0.4135                              
!    3    0   22        0.8919      0.4305     EXTIN Fc=      0.0000016 
    -4    2   22      210.9930      1.5428                              
    -3    0   23      336.8530      3.0360                              
     1    1   23      258.1490      2.1648                              
    -1    2   23       23.9087      0.4383                              
    11    1    0      122.1050      1.0345                              
     8    7    0       49.3022      0.7174                              
    11    0    1      508.5550      4.3337                              
    -8    7    1      101.4130      1.3278                              
     5    9    1       66.7821      0.7628                              
    -8    7    2        7.9433      0.3542                              
   -11    1    3        0.7912      0.3221                              
    -8    7    3       10.2213      0.3494                              
    -5    9    3       18.7286      0.4038                              
     1   10    3      234.9240      1.5866                              
   -11    1    4       12.5551      0.5394                              
     0   10    4      139.6890      1.0917                              
   -11    0    5        1.6135      0.5452                              
     4    9    6       92.8587      0.7712                              
   -10    3    9       38.4143      0.6061                              
     5    8    9       29.1810      0.4062                              
     4    8   11        1.1082      0.1710                              
     9    1   12       49.5819      1.8004                              
     8    4   12      123.4580      0.9135                              
     6    6   13      127.6770      0.8874                              
     4    7   14       15.7950      0.3424                              
    -9    1   15      234.9300      1.6725                              
     6    5   15       26.7693      0.3645                              
    -6    6   15        3.7847      0.2587                              
    -8    3   16       37.6134      0.5543                              
     7    0   17       19.1480      0.5230                              
    -6    5   17      277.4940      1.8307                              
    -1    7   17      198.9080      1.3875                              
     0    7   17       69.8642      0.6640                              
    -7    3   18        6.2136      0.2611                              
     5    4   18      106.3300      0.8536                              
    -1    6   19       10.7101      0.3023                              
     5    1   20       53.2938      0.6512                              
     3    3   21       29.6312      0.4261                              
     3    1   22       69.7063      2.2848                              
    -3    3   22        1.1986      0.1837                              
    -3    1   23      154.5480      1.1412                              
     0    2   23       72.9560      0.6994                              
     2   10    0      106.7540      0.8619                              
    11    1    1       88.4185      0.7750                              
    -9    6    1        6.4049      0.3604                              
     8    7    1        2.3198      0.2622                              
    -2   10    1      117.7260      1.1061                              
     2   10    1       86.1550      0.7610                              
    -9    6    2       33.8663      0.6957                              
     5    9    2        1.3414      0.2725                              
    -2   10    2      111.8700      1.2972                              
    10    4    3      182.1260      1.2948                              
    -5    9    4      106.6380      1.0526                              
    -1   10    4      224.7740      1.7029                              
    10    3    6        1.9584      0.2069                              
   -10    4    6        0.5015      0.3305                              
     9    5    6        1.7915      0.2102                              
     6    8    6       50.4048      0.5286                              
    -6    8    8       40.7358      0.5273                              
    -9    5    9        2.7021      0.2455                              
    -8    6   10       38.8579      0.5409                              
    -1    9   11      114.7620      0.9696                              
     0    9   11      203.9100      1.4297                              
   -10    0   12        8.4976      0.4639                              
     7    5   13       23.1279      0.3330                              
    -7    6   13      107.4540      0.8908                              
!    8    0   15        0.5249      0.3386     EXTIN Fc=      0.0000059 
     5    6   15      379.5500      2.2161                              
     7    1   17       15.7402      0.3347                              
    -8    2   17       13.6165      0.3547                              
     4    5   18        1.2392      0.1782                              
     5    3   19        7.8777      0.2557                              
     3    5   19        5.0600      0.2622                              
     0    6   19       22.4008      0.3779                              
    -3    5   20       43.4234      0.5643                              
    -2    2   23        9.6945      0.3231                              
     9    6    0        0.9583      0.2750                              
!   11    0    2        0.2444      0.1710     EXTIN Fc=      0.0000101 
     2   10    2        0.4224      0.2141                              
    -9    6    3      121.7740      2.0119                              
    -8    7    4       19.0998      0.5153                              
     1   10    4       31.5048      0.4975                              
   -11    1    5       36.8453      0.7064                              
!  -11    0    6        1.5273      1.2993     EXTIN Fc=      0.0000077 
    -4    9    8        2.7326      0.2318                              
     9    4    9      136.6430      1.0159                              
     2    9   10       72.3002      0.9018                              
   -10    2   11       14.7747      0.3686                              
    -5    8   11        1.6845      0.2338                              
    -9    4   12      142.8480      1.1201                              
    -8    5   13        0.3763      0.3023                              
     8    1   15       19.8588      0.3542                              
    -8    4   15      116.1860      0.9614                              
    -7    4   17        6.3061      0.2998                              
    -2    7   17        4.0326      0.2505                              
    -7    2   19       71.8931      0.7228                              
    -2    6   19       71.5092      0.6141                              
     2    4   21       34.5965      0.5096                              
     7    8    0       24.1830      0.5001                              
     9    6    1        0.6313      0.2893                              
    -7    8    1       67.3863      0.8422                              
    11    1    2       85.7034      0.7171                              
     8    7    2        3.3395      0.3099                              
    -7    8    2        0.8587      0.2086                              
     5    9    3       11.6545      0.3857                              
    -2   10    3        2.1509      0.2315                              
    -9    6    4        7.8084      0.3816                              
    -8    7    5        2.1006      0.2402                              
    -5    9    5       41.4970      0.5591                              
    -1   10    5      265.4560      1.9062                              
     0   10    5       27.2277      0.5547                              
   -10    4    7      100.1160      0.9441                              
    10    2    8        6.3954      0.2499                              
!   10    0    9        0.2701      0.3306     EXTIN Fc=      0.0000031 
    -7    7   10      125.7210      1.0466                              
     7    6   11       51.0767      1.4571                              
     1    9   11       30.6184      0.4533                              
   -10    1   12       14.0259      0.3642                              
     7    3   16        7.7887      0.2423                              
     1    7   17        0.2952      0.1725                              
!    6    0   19        0.4710      0.2777     EXTIN Fc=      0.0000059 
!   -6    0   21        0.6616      0.4703     EXTIN Fc=      0.0000095 
     4    2   21        9.6414      0.2695                              
!   -5    0   22        0.4252      0.3200     EXTIN Fc=      0.0000092 
!    2    0   23        0.6183      0.5335     EXTIN Fc=      0.0000019 
     1    2   23        0.6855      0.3643                              
    11    2    0        0.7164      0.3157                              
   -11    2    1       27.3144      0.5133                              
     7    8    1        5.5529      0.3356                              
   -11    2    2        2.8349      0.2925                              
    11    0    3        5.4814      0.3407                              
   -11    2    3        1.0030      0.3716                              
    -7    8    3        5.5512      0.2927                              
     2   10    3        0.7264      0.2019                              
    10    4    4        0.3495      0.1231                              
    -2   10    4        9.6493      0.3251                              
     1   10    5       11.2764      0.3654                              
   -11    1    6        0.3531      0.2549                              
     4    9    7        6.0463      0.2433                              
     8    6    8       87.1916      0.7133                              
     7    7    8        9.9301      0.2537                              
    10    1    9        6.7479      0.2666                              
     3    9    9       52.2189      0.5558                              
   -10    3   10        7.0651      0.3190                              
    -3    9   10       23.7149      0.4394                              
     9    3   11       92.3855      0.7592                              
    -2    9   11       22.0205      0.4067                              
     9    2   12        0.7251      0.2044                              
     5    7   13        0.8140      0.1488                              
    -4    8   13        1.7719      0.2571                              
     3    8   13       18.9344      0.4024                              
    -3    8   14        0.4256      0.2408                              
     2    8   14       29.8674      0.4288                              
    -9    2   15        0.6880      0.2055                              
     7    4   15       12.6030      0.2554                              
     5    5   17        6.1290      0.2382                              
    -5    6   17       17.7915      0.3507                              
    -8    0   18        0.1479      0.0696                              
    -4    6   18       20.6564      0.3540                              
     6    1   19        2.1951      0.2333                              
     1    6   19        4.1942      0.2416                              
     5    2   20       69.3964      0.6400                              
    -5    4   20       12.7613      0.3108                              
     2    5   20       40.5111      0.5177                              
    -5    1   22      338.9070      2.2757                              
     2    3   22        4.3359      0.2601                              
    -1    4   22       53.9954      0.5881                              
     9    6    2       69.7724      0.7839                              
    11    1    3       11.5058      0.2927                              
     8    7    3       20.5738      0.4257                              
   -11    2    4        2.5138      0.3267                              
    -7    8    4        0.2842      0.1721                              
     5    9    4        0.7080      0.2893                              
    -9    6    5        1.0479      0.2836                              
   -11    0    7        2.0886      0.3860                              
     9    5    7       10.1698      0.2924                              
     6    8    7       13.6476      0.3022                              
    -6    8    9       29.2929      0.4508                              
    -9    5   10       71.0876      0.7203                              
     6    7   11      193.7390      1.2440                              
    -6    7   13       29.8522      0.4276                              
    -9    3   14      108.4140      0.9718                              
     8    3   14       46.9009      0.4986                              
    -1    8   15      107.3510      0.9430                              
     0    8   15       27.0753      0.4380                              
    -4    7   16       19.6732      0.3761                              
     7    2   17       33.8044      0.4844                              
     6    4   17      410.7010      2.4746                              
    -8    1   18       12.3071      0.3636                              
     6    3   18        6.4165      0.2670                              
    -6    1   21       15.9679      0.3422                              
    -5    3   21        0.9956      0.2302                              
     3    2   22        7.5693      0.2786                              
     0    4   22        9.4814      0.2792                              
     2    1   23       11.9630      0.3752                              
    -3    2   23      197.7330      1.4146                              
    11    2    1       38.5998      0.5177                              
     7    8    2        2.6725      0.2951                              
     2   10    4       86.5722      0.8288                              
   -11    2    5        1.4808      0.3113                              
    -8    7    6       12.6311      0.5850                              
    -5    9    6       57.7271      0.7206                              
    -1   10    6       15.9342      0.3748                              
     0   10    6      132.8100      1.3017                              
    10    3    7      168.2770      1.1540                              
   -10    4    8       15.4105      0.4019                              
     5    8   10        2.2695      0.2144                              
     8    5   11        3.5831      0.2121                              
    -8    6   11       44.9668      0.6071                              
     9    0   13        0.4575      0.3988                              
!   -9    0   16        0.6280      0.4738     EXTIN Fc=      0.0000077 
    -7    5   16        0.9829      0.2527                              
    -6    4   19      319.0560      2.0666                              
    -6    3   20       50.0563      0.5728                              
    -4    4   21      345.8690      2.2249                              
    -1    5   21       79.4091      0.7153                              
    -2    4   22       13.0675      0.2943                              
!   -4    0   23        0.8943      0.5086     EXTIN Fc=      0.0000637 
    -1    3   23       70.6104      0.7437                              
!   -1    0   24        0.7538      0.2737     EXTIN Fc=      0.0000123 
     3   10    0      110.9230      1.2606                              
    -3   10    1      221.3600      1.7332                              
     3   10    1      117.2550      1.1477                              
    -3   10    2       22.5875      0.4437                              
     9    6    3       43.9549      0.8184                              
!   11    0    4        0.2860      0.3602     EXTIN Fc=      0.0000052 
     8    7    4       14.2795      0.3518                              
    10    4    5       41.2053      0.4747                              
    -7    8    5      104.2160      1.0696                              
    -2   10    5      129.1120      1.0891                              
    -9    6    6      224.1710      1.7229                              
     1   10    6        6.7647      0.2762                              
   -11    1    7      156.3660      1.3734                              
    -4    9    9        4.6206      0.2467                              
   -10    2   12      131.9760      0.9870                              
     4    8   12       24.1626      0.3505                              
     0    9   12       18.1903      0.3633                              
!  -10    0   13        0.3436      0.2731     EXTIN Fc=      0.0000002 
     9    1   13      221.4110      1.5120                              
     8    4   13      157.7060      1.0834                              
    -7    6   14       51.7526      0.5724                              
     8    2   15        2.2516      0.2021                              
    -5    7   15        0.4125      0.2534                              
    -2    8   15      208.7910      1.4024                              
     1    8   15       17.6623      0.3460                              
     3    7   16        3.1418      0.2160                              
     4    6   17      149.6560      1.1294                              
    -3    7   17       18.0892      0.3035                              
     3    6   18      130.6440      1.0801                              
    -5    5   19      241.9980      1.5928                              
    -3    6   19       27.9217      0.8150                              
!   -7    0   20        0.4121      0.3984     EXTIN Fc=      0.0000034 
     0    5   21        2.0556      0.2531                              
    -4    3   22      384.4710      2.3893                              
    -4    1   23      193.6550      1.4611                              
     0    3   23       50.8603      0.6013                              
     0    0   24        1.0908      0.3807                              
    11    2    2       39.5944      0.5642                              
     7    8    3       34.8260      0.5421                              
    11    1    4        0.8598      0.1844                              
     5    9    5        1.4605      0.2298                              
   -11    2    6       66.4599      0.7998                              
    -8    7    7        5.2264      0.2936                              
!  -11    0    8        0.4593      0.3225     EXTIN Fc=      0.0000028 
     4    9    8       36.9219      0.4206                              
     9    4   10       14.8521      0.2653                              
    -7    7   11        3.1994      0.2678                              
     2    9   11       80.9684      0.6983                              
    -5    8   12       90.2171      0.7595                              
    -1    9   12       15.8320      0.3322                              
    -9    4   13       20.0219      0.3905                              
    -8    5   14       87.8337      0.9754                              
     6    6   14      187.2700      1.2343                              
     4    7   15      116.7690      0.8824                              
    -9    1   16        0.5270      0.2345                              
    -6    6   16      108.5570      0.8836                              
    -8    3   17        5.5777      0.2820                              
     2    7   17      193.7150      1.3529                              
    -7    1   20       50.1422      0.6199                              
    -4    5   20       21.9717      0.3851                              
    -2    5   21       57.0932      0.5704                              
     1    4   22        2.7270      0.2383                              
    -2    3   23       40.3030      0.5242                              
    -2    0   24       30.1555      0.7311                              
    -1    1   24        3.0644      0.2962                              
     0    1   24       48.3738      0.6210                              
    10    5    0        6.3056      0.3509                              
   -10    5    1        2.3553      0.3801                              
   -10    5    2        5.6980      0.4245                              
     3   10    2       31.7704      0.5411                              
   -10    5    3        1.5064      0.4176                              
    -3   10    3       47.1245      0.6173                              
     2   10    5        7.4581      0.3198                              
    -5    9    7        0.5040      0.2227                              
     0   10    7        0.7177      0.2069                              
     6    8    8      106.4020      0.7649                              
    10    2    9       94.2976      0.7725                              
     7    7    9        0.6564      0.1503                              
    10    0   10        3.5546      0.3231                              
    -6    8   10        4.8107      0.2317                              
     3    9   10       12.9173      0.2890                              
   -10    3   11        0.6859      0.2486                              
    -3    9   11       53.1723      0.5572                              
   -10    1   13      254.2780      1.6053                              
     7    5   14      182.6480      1.2133                              
     6    5   16       93.9020      0.7543                              
    -6    5   18       11.1005      0.3805                              
    -1    7   18      172.5580      1.2547                              
     6    2   19       30.3946      0.4615                              
     2    6   19      233.6190      1.7009                              
     4    4   20      191.8090      1.3338                              
    -6    2   21       21.3564      0.3811                              
     4    0   22      163.4650      1.7845                              
    -5    2   22       33.4933      0.4560                              
     2    2   23       81.5943      0.8493                              
    -2    1   24       41.5165      0.5708                              
    11    2    3        8.0395      0.2988                              
     3   10    3        9.2104      0.2907                              
   -10    5    4        0.8351      0.3480                              
     9    6    4       17.7123      0.3245                              
     7    8    4        2.6190      0.2347                              
    -3   10    4      174.1070      1.3739                              
    11    0    5        7.9331      0.3838                              
    -7    8    6       92.9630      0.9010                              
    -2   10    6        0.5269      0.2207                              
    -9    6    7       56.2748      0.7440                              
    -1   10    7      100.2190      0.9615                              
   -11    1    8       24.4804      0.4302                              
     9    5    8        9.7214      0.3047                              
   -10    4    9        5.4037      0.2622                              
     8    6    9       77.0111      0.6211                              
    -9    5   11        3.3532      0.2367                              
     7    6   12      436.1840      2.5504                              
    -2    9   12       14.0342      0.2945                              
     1    9   12        2.0210      0.2156                              
     8    0   16        4.6493      0.3825                              
    -8    4   16        4.3115      0.2557                              
     5    6   16      207.3430      1.4077                              
!    7    0   18        0.6169      0.4501     EXTIN Fc=      0.0000321 
    -8    2   18        0.5991      0.2497                              
     0    7   18       48.4186      0.5398                              
    -7    3   19        0.6072      0.2166                              
     5    0   21       12.7864      0.4539                              
     3    4   21        9.7731      0.2909                              
     1    5   21       35.1757      0.4658                              
    -3    4   22       15.3284      0.3366                              
!    1    0   24        0.3750      0.4890     EXTIN Fc=      0.0000198 
   -11    3    1       17.3322      0.5258                              
    10    5    1        0.6649      0.2420                              
   -11    3    2        2.7598      0.3941                              
   -11    3    3        5.8695      0.5230                              
     8    7    5        3.1957      0.1919                              
    10    4    6       29.7110      0.3625                              
     5    9    6        6.3966      0.2670                              
   -11    2    7        1.5455      0.2607                              
     1   10    7       38.3002      0.5892                              
    10    3    8       62.5624      0.6536                              
    10    1   10        4.8667      0.2597                              
     6    7   12        5.1447      0.2684                              
     8    1   16       48.8176      0.5603                              
     7    1   18       10.0561      0.3250                              
    -7    4   18       25.1666      0.4593                              
     5    4   19        0.7861      0.2259                              
     4    5   19      191.5540      1.5352                              
    -1    6   20       66.6567      0.6868                              
     4    3   21       29.5042      0.4307                              
     4    1   22        2.0509      0.2397                              
     1    3   23       47.8847      0.6355                              
    11    3    0       59.7130      1.3491                              
    -6    9    1       20.3395      0.5211                              
    10    5    2        8.2707      0.3335                              
   -11    3    4        3.6087      0.4219                              
    11    1    5        7.3550      0.2512                              
   -10    5    5       37.0483      0.5640                              
     2   10    6      144.2990      1.1535                              
    -8    7    8        2.1459      0.2498                              
   -11    0    9        2.5982      0.3664                              
    -4    9   10        0.6640      0.2163                              
     5    8   11        2.2440      0.2326                              
     9    3   12      101.8280      0.7776                              
    -8    6   12       10.8837      0.2640                              
     9    2   13        0.3728      0.1896                              
    -6    7   14       43.6186      0.5071                              
     5    7   14        3.2686      0.2145                              
    -4    8   14       38.8408      0.6137                              
     3    8   14        0.4721      0.2259                              
    -9    3   15       18.8885      0.5080                              
    -3    8   15        0.5997      0.2540                              
     2    8   15       19.2219      0.3286                              
    -9    2   16       24.1658      0.3816                              
    -2    7   18        0.4544      0.2093                              
     5    3   20       11.6711      0.3862                              
     3    5   20      143.4270      1.0916                              
     0    6   20       13.6749      0.3300                              
     5    1   21        0.9305      0.2191                              
    -3    5   21       54.9868      0.5408                              
     3    3   22       13.3700      0.3420                              
     3    0   23       68.0525      1.1770                              
    -4    2   23       54.5505      0.6184                              
    -3    3   23        2.6966      0.2591                              
!   -3    0   24        0.4877      0.3374     EXTIN Fc=      0.0000143 
     1    1   24       45.8260      0.7821                              
    -1    2   24        8.4640      0.3481                              
     6    9    0        0.6980      0.2165                              
    11    3    1       13.8039      0.3458                              
     6    9    1        9.0961      0.3210                              
    -6    9    2        2.1846      0.3091                              
    -6    9    3       62.4139      0.7258                              
    11    2    4        1.8283      0.2185                              
     3   10    4       25.3460      0.4362                              
     9    6    5      169.2310      1.1712                              
    -3   10    5        2.3475      0.2257                              
    -7    8    7        3.3235      0.3002                              
    -2   10    7       85.0279      0.8387                              
    -9    6    8       67.7783      0.7088                              
    -5    9    8        0.5232      0.2686                              
     0   10    8       48.8495      0.5260                              
   -11    1    9       41.9087      0.6206                              
     4    9    9       77.9816      0.5897                              
     8    5   12       10.3891      0.2518                              
   -10    2   13       35.4808      0.4475                              
    -1    8   16        1.2330      0.1475                              
     0    8   16       94.4345      0.7495                              
     7    3   17       24.8746      0.2813                              
     1    7   18       56.4893      0.5709                              
    -7    2   20      191.2640      1.3227                              
    -2    6   20        6.3481      0.2589                              
     3    1   23        2.6180      0.2938                              
    -3    1   24       17.4642      0.3550                              
     0    2   24       47.2681      0.6291                              
   -11    3    5       26.0508      0.6771                              
     7    8    5       15.0144      0.3347                              
   -10    5    6       63.0748      0.6587                              
     8    7    6       51.9670      0.4924                              
   -11    2    8       48.9975      0.5925                              
    -1   10    8       46.2521      0.5462                              
    -7    7   12      137.6450      0.9223                              
     4    8   13       24.7385      0.4166                              
    -1    9   13        0.6180      0.1952                              
     0    9   13        1.3298      0.2023                              
   -10    0   14      976.2260      9.9720                              
!    9    0   14        0.3549      0.3803     EXTIN Fc=      0.0000171 
     8    3   15        1.6495      0.0961                              
     7    4   16        9.3497      0.2288                              
    -4    7   17      102.3330      0.8426                              
     5    5   18      208.7110      1.7747                              
    -5    6   18        3.8295      0.2095                              
!   -8    0   19        0.2031      0.0913     EXTIN Fc=      0.0000015 
    -4    6   19       36.7698      0.4295                              
     6    0   20       56.0956      0.7385                              
    -6    0   22        0.5260      0.2411                              
     2    4   22      155.2130      1.1037                              
    -2    2   24      142.7410      1.1175                              
    11    3    2       64.5888      0.6516                              
     6    9    2       55.6142      0.6660                              
    10    5    3       17.1153      0.3522                              
    -6    9    4       82.2829      0.7448                              
     3   10    5       11.4425      0.2953                              
!   11    0    6        0.7694      0.3727     EXTIN Fc=      0.0000158 
    -3   10    6       33.5559      0.4653                              
     6    8    9        0.4462      0.1655                              
    10    2   10       22.0472      0.3203                              
   -10    4   10        1.2465      0.2284                              
     7    7   10       37.9265      0.3903                              
     9    4   11        9.8884      0.2741                              
    -6    8   11        2.6677      0.2150                              
     3    9   11       47.1135      0.4717                              
   -10    3   12       30.9884      0.4615                              
    -3    9   12        8.9338      0.2529                              
     2    9   12        1.3775      0.1948                              
    -5    8   13       26.6139      0.4250                              
   -10    1   14        7.6832      0.2862                              
    -9    4   14       41.3925      0.5134                              
    -7    6   15       17.3355      0.3174                              
    -5    7   16       16.6736      0.3012                              
    -2    8   16       12.2087      0.2712                              
    -9    0   17        4.2253      0.3864                              
    -7    5   17        0.3691      0.1962                              
    -8    1   19        6.8852      0.2113                              
     1    6   20      336.1920      2.1800                              
    -5    4   21        6.9321      0.2020                              
    -5    0   23      701.7420      6.0373                              
     4   10    0        5.0110      0.2699                              
    -4   10    1       10.6228      0.3532                              
     4   10    1        1.3012      0.2070                              
    -4   10    2        0.5436      0.2771                              
    11    2    5       21.9058      0.3376                              
    11    1    6       48.0858      0.5125                              
   -11    3    6       19.7361      0.4784                              
    10    4    7       73.5443      0.6069                              
     5    9    7       11.5164      0.2664                              
     2   10    7        2.9365      0.2140                              
    -7    8    8        5.9378      0.3049                              
     1   10    8       12.2519      0.3125                              
    10    3    9       13.5447      0.2846                              
     9    5    9       94.1180      0.6887                              
    -8    7    9       66.1341      0.6661                              
!  -11    0   10        0.7047      0.3664     EXTIN Fc=      0.0000052 
     8    6   10       77.1536      0.6435                              
!   10    0   11        0.5497      0.3282     EXTIN Fc=      0.0000054 
    -9    5   12       43.7298      0.7175                              
     9    1   14       28.7407      0.5012                              
     8    4   14      257.9090      1.6118                              
    -8    5   15        4.3710      0.2425                              
     6    6   15      242.8040      1.6846                              
     8    2   16       44.5917      0.4171                              
     1    8   16        1.8422      0.1421                              
    -9    1   17       28.7318      0.4403                              
     3    7   17        0.5642      0.1505                              
     7    2   18       36.5067      0.4465                              
     6    4   18      239.1710      1.4978                              
    -3    7   18       53.5601      0.5749                              
     6    3   19       16.6793      0.2749                              
     6    1   20       37.4646      0.4212                              
    -6    4   20       20.8353      0.3067                              
     5    2   21       18.6889      0.3307                              
     2    5   21        4.3773      0.2491                              
    -6    1   22        0.4082      0.2243                              
     4    2   22        4.4604      0.2622                              
    -5    3   22       13.7983      0.2433                              
    -5    1   23      122.5920      1.0308                              
     2    0   24        5.5731      0.4470                              
     1    2   24       82.0932      0.9161                              
    11    3    3       23.4820      0.3880                              
     6    9    3      126.0370      1.0469                              
    -4   10    3      115.7530      0.9408                              
    -6    9    5        0.7310      0.1890                              
     9    6    6       85.3725      2.5543                              
     7    8    6        2.1035      0.1737                              
   -10    5    7      211.3550      2.0152                              
    -2   10    8        5.0527      0.2549                              
    -9    6    9      243.6880      1.5350                              
    -5    9    9       40.8856      0.4578                              
    10    1   11       36.4288      0.4232                              
    -4    9   11       31.7530      0.3787                              
     7    6   13       77.8954      0.5824                              
    -2    9   13       94.9047      0.8212                              
     1    9   13        9.7322      0.2668                              
     4    7   16      179.1770      1.3178                              
    -6    6   17       15.7764      0.2793                              
    -8    3   18       36.5855      0.3739                              
     4    6   18       89.8966      0.7111                              
     3    6   19       56.1503      0.6060                              
    -6    3   21       15.0280      0.2726                              
    -4    4   22        8.2030      0.1640                              
     2    3   23        3.1739      0.2535                              
    -1    4   23        7.5635      0.3182                              
     4   10    2      263.8720      1.9165                              
    10    5    4       18.4148      0.3131                              
   -11    2    9       16.8298      0.4197                              
     0   10    9        2.2932      0.2176                              
   -11    1   10       11.9222      0.3031                              
    -8    6   13       20.8248      0.3406                              
     7    5   15       39.8292      0.3736                              
     2    7   18       24.1188      0.3162                              
    -5    5   20        4.2486      0.1774                              
    -3    6   20        6.1663      0.2694                              
    -7    0   21       52.6189      0.9006                              
    -1    5   22        1.3911      0.2309                              
     3    2   23        2.9742      0.2466                              
     0    4   23        0.4020      0.2568                              
    -4    0   24       35.7958      0.6992                              
     2    1   24       65.9080      0.7465                              
    -3    2   24       17.1726      0.3877                              
     4   10    3        8.3011      0.3171                              
     6    9    4       23.5111      0.4142                              
    -4   10    4       45.5439      0.4939                              
    -6    9    6        1.4647      0.2042                              
     3   10    6        0.7538      0.2486                              
    11    0    7        1.6021      0.0905                              
   -11    3    7        7.3524      0.3187                              
     8    7    7      248.1160      1.4653                              
    -3   10    7      165.2420      1.2314                              
    -1   10    9        7.0453      0.2526                              
     4    9   10       17.1784      0.2731                              
     5    8   12       13.6360      0.4160                              
     6    7   13      123.6220      0.8519                              
    -6    7   15        0.5118      0.1456                              
    -4    8   15       59.8988      0.5732                              
    -8    4   17       28.3452      0.4097                              
     6    5   17       84.6116      0.6096                              
    -6    5   19       12.1095      0.2472                              
    -7    1   21       14.2866      0.2478                              
    -4    5   21       24.8894      0.2629                              
     0    5   22       49.3953      0.6333                              
    -4    3   23       84.8126      0.6558                              
    -2    4   23        4.8901      0.2467                              
   -10    5    8      185.4780      1.3960                              
     5    9    8        2.6604      0.1880                              
     2   10    8       82.9929      0.6388                              
    -7    8    9       52.4214      0.5212                              
     1   10    9       10.7013      0.2442                              
   -10    4   11       21.5415      0.3942                              
     9    3   13        2.8730      0.1294                              
    -7    7   13       82.2291      0.6966                              
   -10    2   14        0.7093      0.2065                              
     3    8   15        2.1195      0.1517                              
    -9    3   16        8.0591      0.2051                              
    -3    8   16       33.3022      0.3774                              
!    8    0   17        0.1672      0.0749     EXTIN Fc=      0.0000159 
     5    6   17       21.0403      0.2570                              
    -8    2   19      149.5260      1.0785                              
    -7    4   19       26.8056      0.2653                              
    -1    7   19        0.4235      0.1278                              
     0    7   19       70.6370      0.5777                              
     6    2   20       17.4440      0.2526                              
    -7    3   20       28.9907      0.2589                              
    -2    5   22      101.5900      0.7974                              
    -4    1   24       74.6805      0.6498                              
    -1    3   24       23.6102      0.4247                              
    -1    0   25       48.6537      0.8598                              
    -9    7    1       83.2761      1.0006                              
    -9    7    2        0.2277      0.0724                              
    11    3    4        2.7612      0.2569                              
    10    5    5       12.1594      0.4072                              
    -4   10    5       43.0693      0.4464                              
    11    2    6       67.7449      0.6006                              
    11    1    7       51.2829      0.8325                              
    10    4    8       51.0660      0.4672                              
    -8    7   10       67.2361      0.5620                              
     6    8   10       12.6075      0.2578                              
   -11    0   11        1.3965      0.3359                              
    -6    8   12       25.4833      0.3037                              
   -10    3   13       26.3964      0.4051                              
     8    5   13       85.8632      0.6000                              
     9    2   14       19.5173      0.2210                              
!  -10    0   15        1.0656      0.3596     EXTIN Fc=      0.0000042 
     5    7   15       12.5178      0.2575                              
     2    8   16        0.5613      0.1059                              
    -9    2   17        1.5788      0.1159                              
     7    0   19       13.0108      0.2204                              
     2    6   20       60.8071      0.5496                              
     4    4   21       84.1175      0.6424                              
    -6    2   22        1.2887      0.1284                              
    -5    2   23       21.8268      0.2920                              
     1    4   23       59.7217      0.6209                              
    -2    3   24       14.4290      0.2833                              
     0    3   24        2.7256      3.3469                              
!   -2    0   25        0.3942      0.3345     EXTIN Fc=      0.0000309 
!    0    0   25        0.4116      0.0966     EXTIN Fc=      0.0000262 
    -1    1   25        6.3049      0.3863                              
     9    7    0       30.7180      0.6544                              
   -11    4    1       13.4250      0.3033                              
    -8    8    1       39.6548      0.6057                              
   -11    4    2        0.4764      0.2304                              
    -8    8    2       86.8139      1.1108                              
   -11    4    3       18.9136      0.4628                              
    -9    7    3        0.3821      0.2146                              
     4   10    4        0.4852      0.2530                              
     6    9    5        1.5789      0.1928                              
     9    6    7       16.3696      0.2716                              
     7    8    7       21.7978      0.2629                              
   -11    3    8       10.0301      0.3266                              
    -2   10    9        0.3335      0.1393                              
   -11    2   10      119.6140      0.9836                              
     9    5   10      242.2960      1.4192                              
    -9    6   10       17.9546      0.3414                              
    -5    9   10       91.0716      0.6530                              
    10    2   11       68.3547      0.6679                              
     7    7   11       38.8806      0.4743                              
     9    4   12        0.1928      0.0529                              
     3    9   12       20.1825      0.2623                              
    -9    5   13        1.0236      0.1823                              
    -3    9   13        0.3383      0.1766                              
     2    9   13        9.6740      0.1757                              
    -5    8   14        0.8836      0.1278                              
     4    8   14       82.2017      0.6058                              
    -1    9   14        0.8073      0.2168                              
     0    9   14       15.2890      0.3401                              
     8    1   17        8.1574      0.1605                              
    -1    8   17        1.1265      0.1638                              
    -2    7   19       23.3144      0.2729                              
     1    5   22       39.2979      0.4911                              
     0    1   25        2.1518      0.3067                              
    11    4    0       31.5226      0.5547                              
     8    8    0       15.4732      0.3724                              
     9    7    1       52.4225      0.5491                              
    -8    8    3       14.8647      0.4608                              
   -11    4    4       19.4013      0.3575                              
    -9    7    4        6.3342      0.2473                              
    -6    9    7        0.3970      0.1260                              
     3   10    7       32.9730      0.4054                              
    -3   10    8       70.5251      0.6732                              
    10    3   10        6.8618      0.2637                              
   -11    1   11        6.5563      0.2578                              
     8    6   11      141.9100      0.9361                              
    10    0   12      124.4320      1.3859                              
    -4    9   12       21.8362      0.2924                              
   -10    1   15      107.4420      0.8429                              
    -9    4   15       17.4336      0.6039                              
    -7    6   16      143.1620      0.9632                              
     0    8   17        1.9951      0.1148                              
     7    1   19        0.2934      0.1471                              
     1    7   19       96.2018      0.8252                              
     5    4   20       55.1105      0.4679                              
     4    5   20      120.5330      0.8807                              
    -1    6   21      123.7240      0.9171                              
     0    6   21        2.9922      0.2040                              
!    5    0   22        0.5197      0.2282     EXTIN Fc=      0.0000117 
     4    3   22       13.6690      0.2365                              
     3    4   22       47.0895      0.4806                              
!    4    0   23        0.1530      0.3035     EXTIN Fc=      0.0000298 
    -3    4   23        7.9616      0.2116                              
     2    2   24       19.6028      0.4728                              
    -2    1   25        1.1679      0.2492                              
    11    4    1        0.2374      0.1238                              
     8    8    1      255.6760      1.8527                              
     9    7    2       97.2319      0.8969                              
    -8    8    4       51.0052      0.5967                              
    11    3    5       45.6860      0.4443                              
    -9    7    5        2.7984      0.1574                              
    -4   10    6       40.6911      0.5040                              
     8    7    8        2.4825      0.1737                              
   -10    5    9      158.1340      1.1392                              
    -1   10   10        0.4739      0.1012                              
     0   10   10        5.3217      0.2565                              
     9    0   15      218.3360      2.0454                              
     8    3   16       20.9590      0.2233                              
    -8    5   16       84.1707      0.5500                              
     7    4   17        5.5844      0.1627                              
    -5    7   17        1.9179      0.2115                              
!   -9    0   18        0.2937      0.0643     EXTIN Fc=      0.0000041 
     7    3   18       38.2143      0.3799                              
    -7    5   18      175.4420      1.0941                              
    -4    7   18      169.9080      1.1420                              
    -5    6   19        0.4865      0.0753                              
    -8    0   20        2.0506      0.1028                              
    -7    2   21        3.0741      0.0909                              
     5    3   21       35.4238      0.3273                              
     3    5   21       24.3892      0.3180                              
    -3    5   22        0.3978      0.1340                              
     4    1   23       13.3829      0.2666                              
     1    3   24       94.0307      0.9912                              
   -10    6    2        0.4334      0.2891                              
     8    8    2       83.7392      0.7543                              
   -11    4    5       20.1873      0.5317                              
     4   10    5        0.9356      0.1450                              
    10    5    6        4.4896      0.2116                              
    11    2    7        6.4525      0.2173                              
!   11    0    8        0.2561      0.0938     EXTIN Fc=      0.0000392 
     2   10    9        7.6483      0.2757                              
    -7    8   10        5.4089      0.2272                              
    10    1   12        2.0694      0.0704                              
   -10    4   12        0.8050      0.1780                              
    -8    6   14       18.7646      0.2407                              
    -2    9   14        8.4876      0.2190                              
     1    9   14       45.8652      0.4818                              
     9    1   15       61.8966      0.4858                              
     8    4   15      222.1430      1.4231                              
    -2    8   17       41.6414      0.4515                              
     5    5   19      106.3370      0.8039                              
    -4    6   20       22.2547      0.2771                              
    -2    6   21       54.5332      0.4599                              
     5    1   22        2.3432      0.2363                              
     3    3   23       85.5260      0.7426                              
!    3    0   24        0.1691      0.0955     EXTIN Fc=      0.0000044 
    -4    2   24       35.0291      0.4022                              
    -3    0   25       40.4562      0.6144                              
     1    0   25       29.0023      0.9001                              
    10    6    0        0.4347      0.0983                              
   -10    6    1       18.6782      0.3406                              
    11    4    2        7.7783      0.3087                              
   -10    6    3       37.6484      0.5586                              
    -8    8    5        2.7507      0.3104                              
     6    9    6       30.2531      0.5296                              
    11    1    8        5.3850      0.2582                              
    -6    9    8       12.2964      0.2934                              
   -11    3    9      104.7280      0.8172                              
     5    9    9        3.6666      0.2012                              
     1   10   10       45.3764      0.4728                              
    -8    7   11       63.7750      0.5520                              
     4    9   11        9.7152      0.2207                              
     7    6   14       22.9587      0.2128                              
     6    6   16       11.8087      0.1481                              
     8    2   17       13.9986      0.2549                              
     1    8   17       54.8999      0.5223                              
    -9    1   18       11.9911      0.2068                              
    -6    6   18        4.9399      0.2306                              
    -8    1   20       42.2961      0.4254                              
    -3    3   24        1.0745      0.1896                              
     1    1   25        2.4989      0.3581                              
    -1    2   25       28.6477      0.4936                              
!    0   11    0        1.1546      0.8334     EXTIN Fc=      0.0000163 
!  -12    0    1        0.1850      0.5149     EXTIN Fc=      0.0000233 
    10    6    1       47.5634      0.7010                              
    -5   10    1       37.1080      0.7265                              
   -12    0    2       16.5899      0.9470                              
!  -12    0    3        0.7219      0.5921     EXTIN Fc=      0.0000203 
     9    7    3        0.8301      0.1840                              
   -10    6    4        0.4298      0.2629                              
   -11    4    6       32.4736      0.5739                              
    -9    7    6       53.8816      0.7971                              
    -4   10    7       28.7175      0.4039                              
     9    6    8      254.5750      1.8175                              
     7    8    8        2.3760      0.1825                              
     3   10    8       10.0299      0.2099                              
    10    4    9      102.9360      0.7456                              
    -2   10   10       43.4470      0.4453                              
    -9    6   11        8.9526      0.2623                              
     6    8   11        0.5757      0.1676                              
!  -11    0   12        0.3618      0.0927     EXTIN Fc=      0.0000023 
     5    8   13       13.4242      0.2322                              
    -7    7   14       22.9206      0.2769                              
   -10    2   15        3.9092      0.2100                              
     7    5   16        3.2367      0.0756                              
     4    7   17       67.9729      0.5251                              
     3    7   18        0.2212      0.0466                              
     7    2   19       16.8926      0.2275                              
    -8    3   19        2.2963      0.0860                              
     6    4   19      200.0650      1.2988                              
    -3    7   19       95.6397      0.7152                              
!    6    0   21        0.9970      0.7320     EXTIN Fc=      0.0000060 
    -6    4   21       48.7614      0.3954                              
     1    6   21       40.9457      0.4312                              
    -5    4   22        5.5159      0.1927                              
!   -6    0   23        0.2012      0.1391     EXTIN Fc=      0.0000086 
     2    4   23      376.4500      2.5403                              
     3    1   24        0.7105      0.2291                              
    -3    1   25       13.4603      0.2765                              
     0    2   25       16.3259      0.6298                              
    12    0    0       21.7556      0.7190                              
     5   10    0       36.0021      0.5264                              
     5   10    1       25.9718      0.4108                              
     0   11    1       80.5401      0.7592                              
   -12    1    2       61.5004      0.7567                              
    -5   10    2        0.4475      0.0734                              
    11    4    3        1.0415      0.2472                              
     8    8    3       87.6978      0.8889                              
   -12    0    4       53.2382      1.5971                              
    11    3    6       75.8475      0.6413                              
    -8    8    6        0.3906      0.3576                              
    -3   10    9      253.3490      1.7513                              
   -11    2   11       20.3562      0.3410                              
    -5    9   11       59.1862      0.5457                              
   -11    1   12        0.2621      0.2173                              
    -6    8   13        8.0069      0.1950                              
   -10    3   14       18.3680      0.3279                              
     9    3   14        2.0801      0.0709                              
     6    7   14      155.9340      1.0162                              
    -6    7   16       72.1853      0.5679                              
    -4    8   16      222.8680      1.7051                              
    -8    4   18        0.3580      0.0583                              
     4    6   19       51.2122      0.4415                              
     6    3   20       58.1061      0.4825                              
     6    1   21       50.3087      0.4756                              
    -6    3   22        1.3116      0.0777                              
     2    5   22      188.4510      1.4109                              
    -6    1   23        1.1189      0.1915                              
!   -5    0   24        0.2195      0.4534     EXTIN Fc=      0.0000089 
    -2    2   25       11.4095      0.2757                              
    12    1    0       12.4202      0.3539                              
     7    9    0        5.5870      0.2368                              
     1   11    0        1.5329      0.2847                              
!   12    0    1        0.2515      0.6327     EXTIN Fc=      0.0000178 
   -12    1    1      101.4220      1.1369                              
    -7    9    1       10.6157      0.6644                              
    -1   11    1       60.4290      0.5635                              
     1   11    1        5.7770      0.2484                              
    10    6    2       24.0715      0.2841                              
    -7    9    2        2.1533      0.3988                              
     0   11    2       69.5939      0.5973                              
   -12    1    3        1.2376      0.2610                              
    -5   10    3      122.3270      1.0803                              
   -12    1    4       30.7372      0.7569                              
!  -12    0    5        0.3248      0.4252     EXTIN Fc=      0.0000033 
   -10    6    5       10.9853      0.3163                              
     4   10    6       56.5366      0.5699                              
   -11    4    7      190.1780      1.7148                              
   -10    5   10      222.4190      1.8246                              
     9    5   11       35.2179      0.3422                              
    -9    5   14        8.8256      0.2610                              
   -10    0   16      589.5560      6.3737                              
    -9    3   17        7.3348      0.1258                              
     2    7   19       51.8407      0.5254                              
     3    6   20      126.7900      1.0336                              
    -5    5   21       11.9913      0.2621                              
    -3    6   21       37.1510      0.3631                              
!   -7    0   22        0.2090      0.1059     EXTIN Fc=      0.0000015 
     5    2   22       10.9993      0.2783                              
     4    2   23       10.0818      0.3739                              
    -5    3   23        5.0254      0.1640                              
    -5    1   24      105.4620      0.8391                              
     7    9    1        1.5412      0.2331                              
     5   10    2       11.7560      0.2298                              
    -1   11    2        0.2457      0.1879                              
     1   11    2       20.4224      0.2852                              
    -7    9    3       67.0583      0.8432                              
     0   11    3      228.0590      1.5734                              
     9    7    4        4.6790      0.3881                              
     8    8    4       75.7672      0.8630                              
    -5   10    4      107.5470      0.8133                              
    10    5    7       14.6104      0.2448                              
    -9    7    7       54.6666      0.6512                              
     8    7    9       44.8735      0.3437                              
   -11    3   10      124.0210      1.2098                              
    10    3   11       20.0655      0.2753                              
    -1   10   11       25.4962      0.3876                              
     0   10   11        6.9809      0.2494                              
    10    2   12        3.5000      0.0953                              
     8    6   12       30.2204      0.3156                              
     7    7   12       56.5784      0.4956                              
    -4    9   13        9.8830      0.2566                              
     3    9   13        3.2895      0.1482                              
     8    5   14      226.7210      1.4220                              
    -3    9   14        7.9319      0.2776                              
     2    9   14       26.0128      0.2982                              
     9    2   15       23.7404      0.2915                              
    -5    8   15       12.8777      0.2303                              
     5    7   16        2.6776      0.1093                              
     3    8   16       12.4759      0.1504                              
    -3    8   17        7.8971      0.1773                              
    -9    2   18       11.1156      0.1919                              
     6    5   18       68.2647      0.5369                              
    -8    2   20       11.9967      0.1987                              
    -6    5   20        1.0481      0.0634                              
    -4    4   23       36.0999      0.4584                              
    12    1    1       42.1563      0.6642                              
    12    0    2      117.6520      1.4439                              
    -1   11    3        2.3784      0.1756                              
    -7    9    4       33.5714      0.4557                              
   -12    1    5       32.6076      0.4879                              
   -12    0    6        5.7925      0.3273                              
   -10    6    6      116.8900      1.0787                              
     6    9    7        3.9714      0.2354                              
    11    2    8       52.1546      0.5795                              
    -4   10    8        0.3268      0.0546                              
    11    0    9        7.4701      0.4126                              
    -6    9    9       23.9539      0.4004                              
     2   10   10       13.6305      0.2045                              
    -7    8   11        1.9227      0.1452                              
     9    4   13        4.2459      0.1368                              
     4    8   15       10.2949      0.1837                              
    -1    9   15       11.8203      0.1966                              
     0    9   15       10.8254      0.1527                              
   -10    1   16        7.0981      0.2000                              
    -9    4   16       10.5968      0.1361                              
     2    8   17        7.1740      0.1636                              
     8    0   18      103.8380      1.1869                              
     5    6   18       14.6730      0.1596                              
    -7    4   20      142.1100      0.9329                              
    -1    7   20        5.0218      0.1969                              
    -7    1   22        9.9934      0.1527                              
    -4    5   22        9.3360      0.2432                              
    -1    5   23       45.2869      0.4372                              
     2    3   24       25.3646      0.3911                              
    -1    4   24        1.7615      0.2004                              
!    2    0   25        1.2379      1.0089     EXTIN Fc=      0.0000058 
     1    2   25       18.4865      0.4503                              
     7    9    2        0.5878      0.1683                              
    10    6    3       26.8023      0.3274                              
     5   10    3        1.0896      0.1858                              
     1   11    3        6.2578      0.2694                              
    11    4    4       12.6645      0.2620                              
     0   11    4      129.1170      0.9672                              
    -5   10    5      110.0630      1.0180                              
    -8    8    7       78.7797      0.7749                              
    11    1    9       88.1363      1.0183                              
     5    9   10        2.7210      0.0688                              
     1   10   11       48.4274      0.5129                              
    -8    7   12       16.1352      0.1684                              
!   10    0   13        0.2287      0.1197     EXTIN Fc=      0.0000011 
   -10    4   13       28.5466      0.3215                              
    -7    6   17      166.0420      1.1000                              
     0    7   20        0.4346      0.0658                              
    -7    3   21        3.2739      0.0956                              
     0    5   23       68.3827      0.5907                              
     3    2   24        1.2360      0.2616                              
    -4    3   24       26.8287      0.3073                              
    -2    4   24        2.0096      0.1787                              
     0    4   24       55.3229      0.8943                              
!   -4    0   25        0.1429      0.1367     EXTIN Fc=      0.0000128 
    -3    2   25       39.7012      0.3708                              
     2   11    0      111.3770      0.9469                              
   -12    2    1       25.5425      0.3710                              
    -2   11    1      112.8920      0.9805                              
     2   11    1      202.1360      1.5759                              
    12    1    2       17.6947      0.2250                              
   -12    2    2       15.0889      0.3090                              
   -12    2    3        0.3201      0.2015                              
    -1   11    4        2.6846      0.1332                              
     9    7    5        3.7164      0.2452                              
    -7    9    5        1.0809      0.1888                              
   -12    1    6        0.4860      0.0654                              
    11    3    7       11.0112      0.3130                              
     4   10    7       77.3000      0.6642                              
   -11    4    8        7.1713      0.2819                              
    -9    7    8       46.1693      0.5231                              
     9    6    9      194.8320      1.2134                              
     7    8    9       20.3885      0.2540                              
     3   10    9       52.1003      0.4033                              
    -3   10   10      140.0650      0.9572                              
    -2   10   11        0.9898      0.1239                              
   -11    2   12       13.2195      0.2857                              
    -9    6   12        5.4970      0.2444                              
     4    9   12       91.4918      0.6198                              
   -11    0   13        7.6957      0.1884                              
    10    1   13        4.1153      0.1623                              
    -8    6   15       11.1264      0.1538                              
    -2    9   15        0.2019      0.0620                              
     1    9   15        8.6578      0.1536                              
    -8    5   17       86.0958      0.6002                              
     8    1   18       86.0570      0.8478                              
    -1    8   18       21.8495      0.3498                              
     0    8   18       11.8718      0.2982                              
!    7    0   20        0.2187      0.1235     EXTIN Fc=      0.0000141 
    -2    7   20        0.4391      0.0877                              
     6    2   21       68.1711      0.6121                              
     2    6   21       32.4838      0.2958                              
    -6    2   23        5.0243      0.1032                              
    -2    5   23       22.5355      0.2858                              
     2    1   25        1.6134      0.2925                              
    12    2    0      106.4020      0.9457                              
    -2   11    2       19.5145      0.2537                              
     2   11    2       83.8932      0.6729                              
!   12    0    3        0.1970      0.2615     EXTIN Fc=      0.0000160 
     7    9    3        0.4134      0.2330                              
   -12    2    4       29.6926      0.5214                              
     5   10    4       15.7950      0.3288                              
     1   11    4       67.9975      0.5688                              
     8    8    5        8.1990      0.2886                              
!  -12    0    7        0.1557      0.1310     EXTIN Fc=      0.0000006 
   -10    6    7       19.7433      0.3640                              
    10    4   10      238.5140      1.4345                              
   -10    5   11        8.0093      0.2760                              
    -5    9   12      150.6060      0.9507                              
!    9    0   16        0.0718      0.0831     EXTIN Fc=      0.0000203 
     8    3   17        9.5965      0.1292                              
    -5    7   18       18.6581      0.2367                              
    -9    0   19        7.3239      0.1785                              
    -4    7   19       20.2183      0.2421                              
     4    4   22       94.4194      0.7200                              
    -5    2   24        3.3483      0.0882                              
    -4    1   25       43.1766      0.4099                              
    -1    3   25       87.0614      0.7688                              
    -2   11    3       62.1083      0.4727                              
    10    6    4        1.8154      0.2064                              
    11    4    5       21.2711      0.2972                              
     0   11    5       83.9905      0.7180                              
    -5   10    6      106.8230      0.9466                              
    -8    8    8        0.2806      0.1667                              
   -11    3   11       17.9544      0.3187                              
     6    8   12       55.5381      1.6579                              
   -11    1   13        0.7451      0.1377                              
    -6    8   14      176.0220      1.1301                              
     5    8   14       42.1193      0.3132                              
   -10    3   15        0.8947      0.0591                              
     7    6   15       45.3216      0.3354                              
    -7    7   15       11.9796      0.2218                              
     9    1   16        4.7681      0.0939                              
     8    4   16       97.4248      0.6784                              
     7    4   18      221.3190      1.4425                              
    -2    8   18      398.9950      2.7237                              
     7    3   19        4.0746      0.0924                              
    -7    5   19      123.5500      0.8135                              
     7    1   20       14.5107      0.1914                              
    -5    6   20        2.4059      0.1597                              
     1    7   20       44.3685      1.6138                              
!   -8    0   21        0.1299      0.0813     EXTIN Fc=      0.0000117 
     5    4   21       31.3572      0.3122                              
     4    5   21        8.2038      0.1819                              
    -1    6   22      292.4870      1.9129                              
     1    4   24       10.8517      0.2673                              
     0    3   25       57.1686      0.5231                              
!   -1    0   26        0.5133      0.0772     EXTIN Fc=      0.0000037 
    12    2    1        6.6373      0.1753                              
   -11    5    1        1.4116      0.1235                              
   -11    5    2       13.4728      0.3891                              
    12    1    3        0.2153      0.0534                              
   -11    5    3       29.8732      0.4219                              
     2   11    3       17.9118      0.2168                              
   -12    2    5       19.6332      0.4074                              
    -1   11    5       18.0702      0.3528                              
    -7    9    6       50.7230      0.4763                              
   -12    1    7       36.1622      0.3083                              
    10    5    8        7.9143      0.1341                              
     6    9    8      101.2670      0.6736                              
    -4   10    9      100.9110      0.7614                              
     8    7   10      170.2950      1.0866                              
    -6    9   10        0.3023      0.0549                              
   -10    2   16        0.5334      0.1431                              
     6    6   17        9.3543      0.1487                              
     1    8   18        3.3442      0.1462                              
    -9    1   19       36.6713      0.3054                              
    -7    2   22        0.1744      0.0591                              
     0    6   22      125.9260      0.9338                              
     3    4   23       28.0538      0.3043                              
     1    5   23       10.9970      0.2561                              
    -2    3   25       64.1860      0.5394                              
    -2    0   26        0.7933      0.2165                              
     0    0   26      125.2610      2.6101                              
    -1    1   26        1.3592      0.1515                              
    11    5    0        0.3858      0.2855                              
    12    0    4      195.3860      1.9304                              
   -11    5    4       52.2355      0.5900                              
     7    9    4        8.9482      0.2556                              
    -2   11    4       22.5225      0.2102                              
     5   10    5       68.1426      0.7073                              
     1   11    5       76.4045      0.6770                              
     9    7    6        3.9874      0.1763                              
   -12    0    8       74.3927      1.0238                              
   -10    6    8      166.4770      1.2388                              
    11    2    9        3.4957      0.2344                              
   -11    4    9       31.9362      0.4523                              
     9    5   12       26.9333      0.2220                              
    -7    8   12       23.7970      0.2579                              
    -1   10   12       48.3780      0.4257                              
     0   10   12       13.9906      0.2187                              
    -9    5   15        2.0751      0.1255                              
     6    7   15       28.7001      0.2246                              
    -6    7   17       38.7141      0.3003                              
    -4    8   17       14.7282      0.1966                              
     8    2   18        0.4294      0.0473                              
    -6    6   19       46.8429      0.3540                              
     5    5   20        4.1585      0.1140                              
    -8    1   21      140.5830      0.9299                              
    -4    6   21        7.7953      0.1130                              
     5    3   22        9.8834      0.1640                              
     3    5   22        2.5792      0.1691                              
    -2    6   22        2.3789      0.1178                              
     5    0   23       24.5805      0.3165                              
     4    3   23      115.5060      0.9004                              
    -3    5   23       63.9326      0.5439                              
     4    0   24       22.5545      0.8343                              
    -3    4   24       24.9111      0.2857                              
     2    2   25        1.5092      0.1776                              
     0    1   26       48.5610      0.8378                              
    11    5    1       23.3959      0.4997                              
    12    2    2       10.6693      0.2364                              
     2   11    4       19.2641      0.2727                              
   -12    2    6        0.3199      0.1776                              
     8    8    6        3.2608      0.2661                              
     0   11    6       39.5463      0.4954                              
     4   10    8       29.1749      1.0221                              
    -9    7    9       86.1830      0.7419                              
!   11    0   10        0.2808      0.1071     EXTIN Fc=      0.0000077 
     2   10   11       62.8410      0.5757                              
    10    3   12       69.1570      0.5063                              
    10    2   13        2.6294      0.0809                              
     8    6   13       59.8365      0.4017                              
     7    7   13       73.7934      0.5097                              
    -4    9   14        1.2539      0.1643                              
     3    9   14        4.4269      0.0868                              
     9    3   15       12.5171      0.1436                              
    -3    9   15      105.7580      3.3493                              
!  -10    0   17        0.1934      0.0884     EXTIN Fc=      0.0000106 
     7    5   17       75.3379      0.5559                              
    -9    3   18       22.0882      0.2227                              
     4    7   18       51.4251      0.4531                              
     3    7   19       14.4687      0.1625                              
    -8    3   20       59.9429      0.4461                              
    -3    7   20      107.2010      0.7321                              
    -2    1   26        0.9091      0.1262                              
    12    1    4       55.4357      0.4451                              
   -11    5    5      144.6250      1.3635                              
    10    6    5        5.1613      0.2614                              
    -2   11    5      170.3990      1.1979                              
    -1   11    6       23.6199      0.3116                              
    -7    9    7       17.8368      0.2815                              
    -5   10    7       14.7631      0.3520                              
   -12    1    8       46.5787      0.4367                              
    11    3    8       85.1299      0.6552                              
    11    1   10       35.7392      0.3162                              
     9    6   10       82.1688      0.6808                              
     7    8   10       13.0270      0.2050                              
     3   10   10      103.7420      0.7802                              
     5    9   11       31.6460      0.2518                              
    -3   10   11        0.2386      0.0583                              
     1   10   12       33.1995      0.3071                              
    -8    7   13       66.6278      0.4496                              
   -10    4   14       33.8049      0.2917                              
     8    5   15       59.6558      0.4323                              
     2    9   15        3.2841      0.0864                              
    -5    8   16        3.2448      0.0742                              
    -8    4   19      138.5360      0.8910                              
     6    4   20        0.2298      0.1349                              
     5    1   23       15.6283      0.2487                              
     4    1   24        3.3383      0.2468                              
    -4    2   25        3.4964      0.1082                              
     1    3   25       11.9286      0.3298                              
     3   11    0       80.3582      0.8700                              
    -3   11    1       38.7488      0.4642                              
     3   11    1        2.5732      0.2674                              
    11    5    2       47.3876      0.5389                              
    -3   11    2        2.0716      0.1745                              
    12    2    3       31.4551      0.2913                              
     7    9    5        5.2713      0.2350                              
    11    4    6        0.7020      0.1110                              
     1   11    6        2.1276      0.2977                              
    -8    8    9        4.2694      0.1924                              
   -10    5   12       10.9425      0.2931                              
    -2   10   12      107.0560      0.7574                              
   -11    2   13        0.2735      0.2252                              
    -9    6   13        4.3547      0.1589                              
!  -11    0   14        0.0978      0.0903     EXTIN Fc=      0.0000062 
     9    4   14       91.7706      0.6021                              
     9    2   16       95.6091      0.6597                              
    -1    9   16        8.9895      0.1221                              
     0    9   16        0.7622      0.0546                              
   -10    1   17        1.2347      0.2035                              
    -9    4   17        0.4421      0.0493                              
     3    8   17       29.7461      0.2667                              
    -3    8   18        5.5248      0.1032                              
    -9    2   19       42.2991      0.3366                              
     7    2   20      135.5400      0.9345                              
     4    6   20        4.2656      0.0849                              
     6    0   22       44.1222      0.6209                              
    -6    4   22      127.6770      0.8248                              
     1    6   22      123.5700      0.8658                              
    -5    4   23       21.2471      0.2355                              
    -6    0   24       21.0844      0.3391                              
     3    3   24       26.7279      0.2839                              
     3    0   25       29.6361      0.7462                              
    -3    3   25       10.0804      0.1352                              
!   -3    0   26        0.1540      0.0792     EXTIN Fc=      0.0000284 
!    1    0   26        0.1675      0.0764     EXTIN Fc=      0.0000217 
   -12    3    1       15.6122      0.2618                              
   -12    3    2       84.4198      0.9293                              
     3   11    2       17.5083      0.3317                              
   -12    3    3        2.1648      0.1767                              
    -3   11    3        9.6118      0.2127                              
!   12    0    5        0.3101      0.4009     EXTIN Fc=      0.0000140 
     2   11    5        2.5669      0.2156                              
   -11    5    6       49.4394      0.7080                              
     5   10    6        7.4826      0.1339                              
   -12    2    7       15.9682      0.1997                              
!  -12    0    9        0.2272      0.4268     EXTIN Fc=      0.0000052 
     6    9    9       15.1049      0.2075                              
    -4   10   10       52.0890      0.4487                              
    10    4   11      262.2740      1.5105                              
   -11    3   12       39.8073      0.3611                              
    -5    9   13       17.9323      0.1988                              
     4    9   13      180.1620      1.0362                              
    10    0   14       10.2320      0.2162                              
     4    8   16       37.1795      0.2822                              
     5    7   17        5.3058      0.1021                              
     6    5   19       74.9349      0.5072                              
     2    7   20      124.7830      0.8809                              
     6    3   21        0.9292      0.0707                              
    -5    5   22       28.2531      0.3041                              
    -6    3   23       18.3352      0.1881                              
     1    1   26        3.6839      0.4027                              
    -1    2   26       34.6857      0.3236                              
    12    3    0       26.4730      0.3267                              
     6   10    0        1.4910      0.2235                              
    -6   10    1        1.7015      0.0844                              
    -6   10    2      186.5190      1.5994                              
   -12    3    4        8.0371      0.2322                              
    -2   11    6       92.4732      0.7368                              
     9    7    7        0.4196      0.1514                              
     0   11    7        0.2889      0.0553                              
    10    5    9       63.3243      0.4551                              
   -10    6    9       28.9611      0.3797                              
   -11    4   10       29.4297      0.4028                              
    -9    7   10      101.3360      0.7167                              
    -6    9   11        0.2738      0.0523                              
   -11    1   14        6.5655      0.1212                              
    -8    6   16       67.5735      0.4541                              
    -2    9   16       62.8428      0.4662                              
    -7    6   18       36.0807      0.2765                              
     2    8   18       42.4012      0.3372                              
     5    6   19       29.3977      0.2293                              
    -8    2   21       18.2936      0.1863                              
    -6    5   21        4.3474      0.1408                              
     3    6   21        0.5836      0.1416                              
     6    1   22      182.6430      1.2536                              
    -3    6   22       32.5763      0.2648                              
    -7    0   23        1.6631      0.1401                              
     2    5   23      141.9930      0.9569                              
    -6    1   24        0.3271      0.1520                              
    -5    3   24       16.1119      0.1723                              
     2    4   24      191.3560      1.3698                              
    -5    0   25      293.1950      3.3061                              
     3    1   25       14.1149      0.2598                              
    -3    1   26       10.5985      0.1717                              
     0    2   26        0.9377      0.3115                              
     6   10    1        6.9953      0.2319                              
    11    5    3       14.1242      0.2366                              
    -6   10    3        7.2392      0.2422                              
     3   11    3       59.4035      0.5468                              
    -3   11    4       12.7468      0.1599                              
    12    1    5        2.0739      0.0735                              
    10    6    6       50.0918      0.4365                              
     8    8    7       19.7553      0.2008                              
    -1   11    7      105.4110      0.7727                              
    -7    9    8       40.7794      0.4412                              
    -5   10    8        3.3879      0.0925                              
   -12    1    9        1.5699      0.0761                              
     4   10    9       46.2336      0.3276                              
     8    7   11       94.4175      0.5702                              
     6    8   13        0.7956      0.0459                              
    10    1   14       21.8916      0.2064                              
    -6    8   15       47.3395      0.3426                              
     1    9   16        2.6970      0.0760                              
    -8    5   18       96.4193      0.6909                              
!    8    0   19        0.2355      0.0812     EXTIN Fc=      0.0000190 
    -7    4   21       28.6600      0.2395                              
    -1    7   21      107.1570      0.7532                              
     5    2   23       47.8893      0.3708                              
     4    2   24       10.2654      0.1308                              
    -2    2   26       27.9557      0.2669                              
    12    3    1       92.3010      0.8303                              
    12    2    4       17.1324      0.1806                              
   -12    3    5        3.4559      0.1620                              
     7    9    6        2.2259      0.0776                              
   -11    5    7      157.3350      1.2371                              
     1   11    7        0.8805      0.0681                              
   -12    2    8       10.5966      0.2202                              
    11    2   10       34.8428      0.3406                              
    -7    8   13       21.5797      0.1886                              
     0   10   13       54.1711      0.3944                              
   -10    3   16        6.7519      0.1186                              
    -7    7   16        0.7974      0.0532                              
     9    0   17      100.5000      0.9938                              
    -1    8   19        0.3419      0.0680                              
     0    8   19        6.1039      0.1079                              
     0    7   21      240.4800      1.5901                              
    -7    3   22        3.5674      0.1085                              
    -7    1   23        6.3690      0.2013                              
    -4    4   24        8.2618      0.1353                              
    -5    1   25       58.3932      0.4900                              
     9    8    0        0.7958      0.0787                              
    -9    8    1       25.4754      0.3071                              
    -9    8    2       16.7942      0.2446                              
     6   10    2        0.7506      0.0739                              
    -6   10    4       19.9364      0.2244                              
     2   11    6        3.1507      0.0873                              
    11    4    7       54.3243      0.3830                              
    11    3    9        0.2091      0.0613                              
    -8    8   10       47.2025      0.3617                              
    11    0   11       63.2023      0.6766                              
     2   10   12        1.0265      0.0636                              
     9    5   13       31.7257      0.2403                              
    -1   10   13      103.5610      0.6881                              
     5    8   15        0.2631      0.0413                              
    -9    5   16       19.2754      0.1929                              
     7    6   16       61.1356      0.3870                              
   -10    2   17       34.5462      0.2818                              
     8    1   19      167.0980      1.1421                              
    -5    7   19       23.3169      0.1919                              
!   -9    0   20        0.2911      0.1026     EXTIN Fc=      0.0000023 
    -2    7   21      137.2270      0.9602                              
    -4    5   23        0.3631      0.2226                              
    -1    5   24       21.6801      0.2118                              
     2    3   25        8.5775      0.1582                              
    -1    4   25       45.9044      0.3874                              
   -10    7    1        0.6184      0.4324                              
    12    3    2        0.2169      0.0652                              
   -10    7    2        4.7654      0.1356                              
    -9    8    3       19.9347      0.2489                              
    11    5    4        2.1453      0.0781                              
     3   11    4       13.6173      0.1877                              
    -3   11    5        2.4165      0.1086                              
    12    0    6       50.6696      0.7441                              
   -12    3    6        0.2398      0.5025                              
     5   10    7        1.5924      0.0733                              
    -2   11    7      115.2950      0.8429                              
   -12    0   10       29.3092      0.4153                              
   -10    6   10        7.7690      0.2387                              
     7    8   11       11.4706      0.1254                              
     3   10   11        8.2386      0.2272                              
     5    9   12        0.2445      0.0494                              
    -3   10   12       18.8141      0.2380                              
    10    3   13        0.2535      0.0485                              
   -10    5   13       12.8920      0.1507                              
    -8    7   14       78.5678      2.2719                              
     9    1   17        3.4367      0.0824                              
     8    4   17       23.9352      0.2026                              
     8    3   18        5.9968      0.0938                              
    -2    8   19       56.7713      0.4292                              
    -7    5   20      214.2710      1.2443                              
    -4    7   20        7.2149      0.1614                              
     7    0   21        6.9848      0.1611                              
     2    6   22      104.1530      0.7570                              
     0    5   24      107.1590      0.7890                              
     0    4   25      194.4610      1.5591                              
     1    2   26       14.4334      0.2866                              
    10    7    0       32.7099      0.3910                              
     9    8    1       38.6116      0.4425                              
   -10    7    3       12.2241      0.2100                              
     6   10    3       16.7199      0.2339                              
    -9    8    4        1.4848      0.0886                              
    -6   10    5       35.8462      0.3200                              
    12    1    6        0.8712      0.1954                              
   -11    5    8      272.6390      1.9588                              
    -1   11    8       44.2342      0.3850                              
     0   11    8        7.1541      0.1202                              
    -5   10    9       68.3536      0.5243                              
    11    1   11        3.2153      0.0830                              
   -11    4   11       16.1043      0.1753                              
     9    6   11        5.6432      0.0935                              
    -4   10   11       24.6089      0.1945                              
    -2   10   13        3.5753      0.0895                              
     1   10   13       23.2927      0.2096                              
   -11    2   14        2.9805      0.0906                              
    10    2   14        3.8859      0.0867                              
    -9    6   14        3.5071      0.0835                              
     8    6   14        5.0603      0.0943                              
     7    7   14       67.9215      0.4280                              
   -10    4   15       27.6595      0.2607                              
    -4    9   15       12.4775      0.1350                              
     3    9   15        0.3324      0.0550                              
     6    7   16       35.1852      0.2612                              
    -6    7   18        2.1796      0.0766                              
     7    4   19       24.3584      0.2271                              
    -9    1   20        1.8145      0.0690                              
    -5    6   21        7.4503      0.1106                              
     6    2   22       17.0232      0.1717                              
    -6    2   24        0.5081      0.0571                              
    -2    5   24        9.6799      0.1238                              
     3    2   25        1.2254      0.0715                              
    -4    3   25        0.7229      0.0604                              
    -2    4   25      145.9420      1.0478                              
    -4    0   26       36.8801      0.6195                              
     2    0   26      129.9340      1.6592                              
    -3    2   26        8.9411      0.1227                              
    10    7    1       12.6591      0.2054                              
   -10    7    4        1.1487      0.0786                              
    12    2    5      100.1630      0.7150                              
    10    6    7       64.5913      0.4595                              
     9    7    8        5.5258      0.0990                              
     8    8    8       59.4657      0.4112                              
   -12    2    9      109.2090      0.8113                              
    -7    9    9      106.2540      0.7057                              
   -12    1   10       20.5264      0.1967                              
    10    5   10        0.3074      0.0465                              
     6    9   10       77.7927      0.4957                              
    -9    7   11       10.0041      0.1287                              
    -6    9   12        1.9199      0.0644                              
   -11    3   13       10.2880      0.1332                              
   -11    0   15        0.2384      0.0865                              
     9    3   16        0.1790      0.0459                              
    -3    9   16       36.0967      0.2861                              
    -5    8   17        1.0834      0.0516                              
   -10    0   18      141.3620      1.3043                              
     6    6   18       21.9980      0.2162                              
    -4    8   18       66.7863      0.4298                              
     1    8   19        1.1168      0.0573                              
     7    3   20       11.0993      0.1243                              
    -6    6   20       43.5843      0.3083                              
     7    1   21        8.0380      0.1210                              
     1    7   21       25.2853      0.2270                              
    -8    0   22      102.1300      1.0145                              
     4    4   23       23.7836      0.2277                              
     2    1   26       22.3772      0.2305                              
     4   11    0       55.5584      0.5634                              
    -8    9    1        0.2500      0.0728                              
    -4   11    1       74.1867      0.9578                              
     9    8    2        6.1124      0.1406                              
    12    3    3        0.2443      0.0623                              
    -9    8    5       18.1128      0.2517                              
     3   11    5       14.9237      0.2298                              
    -3   11    6       11.7215      0.1594                              
   -12    3    7       14.8614      0.2254                              
     7    9    7       11.4076      0.1876                              
     2   11    7       78.5639      0.6239                              
     1   11    8        2.5512      0.0777                              
     4   10   10       44.5046      0.3282                              
    10    4   12      118.8140      0.7659                              
    -5    9   14        9.4447      0.1155                              
     4    9   14       46.9841      0.3498                              
     9    4   15       16.7908      0.1647                              
     8    5   16       58.9921      0.3864                              
     2    9   16       76.8391      0.5412                              
     7    5   18        0.1678      0.0452                              
    -9    3   19        5.0272      0.1029                              
     4    7   19       66.8749      0.4620                              
    -8    1   22        0.2101      0.0673                              
     5    4   22       12.9596      0.1377                              
     4    5   22      155.9830      0.9912                              
    -4    6   22        0.3486      0.0533                              
    -7    2   23        4.1822      0.0970                              
    -1    6   23       64.2589      0.4881                              
    -5    2   25       24.6130      0.2387                              
    -4    1   26       16.6571      0.2303                              
    -1    3   26       62.6366      0.5105                              
     8    9    0       68.8612      0.7075                              
     4   11    1        6.7323      0.1571                              
    10    7    2        8.1767      0.1682                              
    -8    9    2        0.2793      0.1052                              
    -4   11    2       81.2077      0.8012                              
    -8    9    3        6.3776      0.1764                              
     6   10    4      116.1030      0.9810                              
    11    5    5       33.0201      0.2862                              
   -10    7    5       42.1931      0.5404                              
    -6   10    6       46.5341      0.4331                              
    -8    8   11       52.0580      0.4113                              
   -11    1   15        0.7963      0.0627                              
    -1    9   17       14.8769      0.1701                              
     0    9   17       14.8711      0.1659                              
   -10    1   18       11.2498      0.1495                              
    -9    4   18       48.3201      0.3767                              
     8    2   19        0.7189      0.0532                              
    -8    4   20       34.9250      0.2971                              
     3    7   20        2.9829      0.0855                              
    -8    3   21       38.1854      0.3212                              
     5    5   21        4.8132      0.0814                              
    -3    7   21        2.5543      0.0779                              
     0    6   23      236.8220      1.6628                              
     1    5   24       82.8039      0.6143                              
     1    4   25        9.5378      0.1993                              
     8    9    1      107.4090      1.0831                              
     4   11    2        0.5446      0.0666                              
     9    8    3       15.9829      0.2254                              
    -4   11    3      135.1490      1.1036                              
    -9    8    6        1.5745      0.1019                              
!   12    0    7        0.1601      0.0745     EXTIN Fc=      0.0000108 
    11    4    8        1.8464      0.0686                              
     5   10    8       36.5547      0.3112                              
    -2   11    8       95.0089      0.7241                              
!  -12    0   11        0.1113      0.0779     EXTIN Fc=      0.0000041 
     8    7   12       23.4944      0.2039                              
!   10    0   15        0.2578      0.0761     EXTIN Fc=      0.0000012 
     9    2   17      135.1920      0.9244                              
    -8    6   17      179.9380      1.0529                              
     4    8   17        8.0705      0.1079                              
     3    8   18        0.2766      0.0469                              
    -3    8   19       15.8091      0.1650                              
     3    5   23       27.1862      0.2427                              
    -2    6   23       42.2057      0.3468                              
     3    4   24      113.6910      0.7731                              
    -3    5   24        3.9267      0.0902                              
    -3    4   25        0.1844      0.0639                              
    -2    3   26       48.9764      0.4245                              
     0    3   26       14.4734      0.2360                              
    -1    0   27       37.9991      0.4611                              
    12    3    4       52.9579      0.4330                              
    -8    9    4        0.1435      0.0802                              
    12    2    6       24.5535      0.2287                              
   -10    7    6       53.1154      0.5499                              
     3   11    6        0.3882      0.0560                              
   -12    3    8        5.3973      0.1341                              
   -11    5    9        6.8444      0.1338                              
    -1   11    9       24.5514      0.2311                              
     0   11    9       44.7080      0.4221                              
    11    3   10      116.4060      0.7638                              
    11    2   11       11.6540      0.1436                              
   -10    6   11       61.2383      0.6547                              
    -7    8   14       44.3582      0.3201                              
     6    8   14      107.2980      0.6551                              
    -6    8   16        6.1922      0.0994                              
    -2    9   17       38.9124      0.3120                              
     5    7   18       27.8648      0.2143                              
    -9    2   20       65.5779      0.4784                              
     5    3   23       10.8363      0.1321                              
!    5    0   24        0.1685      0.0714     EXTIN Fc=      0.0000176 
     4    3   24        1.6182      0.0596                              
!    4    0   25        0.1363      0.0934     EXTIN Fc=      0.0000138 
!   -2    0   27        0.1985      0.0909     EXTIN Fc=      0.0000027 
!    0    0   27        1.5231      0.1745     EXTIN Fc=      0.0000155 
    -1    1   27      176.1790      1.8748                              
   -12    4    1       36.7337      0.4661                              
   -12    4    2       47.8177      0.5277                              
     8    9    2       43.8824      0.4189                              
   -12    4    3        0.5109      0.0768                              
    10    7    3       59.5412      0.5511                              
     4   11    3        9.5722      0.1776                              
    -4   11    4       62.3609      0.5211                              
     6   10    5       73.5881      0.6231                              
    12    1    7        1.2876      0.0659                              
    -6   10    7       68.1455      0.5580                              
    -3   11    7      199.9900      1.3791                              
   -12    2   10       22.9004      0.2417                              
    -7    9   10       49.4135      0.3773                              
    -5   10   10      143.6010      0.9720                              
   -12    1   11      110.9630      0.7502                              
!   11    0   12        0.1875      0.0843     EXTIN Fc=      0.0000290 
   -11    4   12        0.6386      0.0691                              
     3   10   12       29.0008      0.2667                              
    -3   10   13       14.5524      0.1619                              
     2   10   13       76.3900      0.5664                              
    -1   10   14        1.1278      0.0584                              
     0   10   14       88.3096      0.6187                              
    10    1   15       12.8379      0.1557                              
   -10    3   17        1.1459      0.0619                              
    -7    7   17        3.7022      0.0832                              
     1    9   17        3.2845      0.0877                              
    -8    5   19       71.3383      0.4828                              
    -7    6   19       71.2856      0.4557                              
     7    2   21      202.6620      1.3944                              
     6    4   21       86.1540      0.5862                              
     4    6   21       15.4038      0.1947                              
    -6    4   23        0.4531      0.0519                              
     2    2   26        0.2165      0.0756                              
    12    4    0        0.5794      0.0936                              
   -11    6    1      104.7540      1.1809                              
   -11    6    2       22.5129      0.3189                              
   -11    6    3       43.9692      0.5163                              
   -12    4    4       52.7677      0.5734                              
     9    8    4       27.5720      0.3369                              
    -8    9    5        0.9172      0.0955                              
    -9    8    7       54.3955      0.4580                              
    10    6    8      118.0090      0.7383                              
     2   11    8       13.9857      0.1539                              
     9    7    9        2.2792      0.0711                              
     8    8    9       29.0280      0.2286                              
     1   11    9      180.7300      1.2837                              
    -9    7   12       26.1141      0.2396                              
     7    8   12        0.3846      0.0471                              
    -4   10   12       41.6519      0.2980                              
     5    9   13       73.6717      0.4796                              
   -10    5   14        0.3054      0.0472                              
     9    5   14        0.3277      0.0446                              
    -8    7   15       25.2002      0.2277                              
     2    8   19        4.2469      0.0994                              
     6    5   20       66.6258      0.4339                              
     2    7   21      151.2960      1.0090                              
    -8    2   22       86.6558      0.5929                              
    -6    5   22        1.9710      0.0692                              
!    6    0   23        0.1800      0.1416     EXTIN Fc=      0.0000275 
     1    6   23      102.4630      0.7435                              
     5    1   24       68.1359      0.5212                              
    -5    4   24        0.9059      0.0581                              
     4    1   25      303.6580      2.3455                              
    -4    2   26        0.2020      0.0642                              
    -2    1   27        3.7117      0.1059                              
     0    1   27        0.9901      0.0933                              
    11    6    0       24.2500      0.3329                              
    12    4    1       23.0593      0.2713                              
     8    9    3        3.0914      0.0994                              
   -11    6    4       35.1602      0.5204                              
   -12    4    5       31.0746      0.4159                              
    -4   11    5       84.6653      0.6344                              
    11    5    6       48.2426      0.3986                              
   -10    7    7        0.2741      0.0636                              
     7    9    8        4.8522      0.1003                              
     6    9   11      239.4460      1.4057                              
    11    1   12        5.8068      0.1202                              
     9    6   12       75.0466      0.5167                              
    -6    9   13        0.2058      0.0465                              
   -11    3   14        5.8354      0.1125                              
   -11    2   15       19.6797      0.1994                              
    -9    6   15        3.3183      0.1071                              
   -10    4   16        1.8297      0.0689                              
     5    8   16        0.2269      0.0410                              
    -9    5   17        1.2908      0.0662                              
   -10    2   18       71.2206      0.5191                              
     5    6   20       93.2869      0.6012                              
     6    3   22       65.2598      0.4921                              
    -7    4   22       18.2408      0.1744                              
     3    6   22       30.4433      0.2543                              
    -5    5   23        4.0033      0.0961                              
    -3    6   23      113.8700      0.7950                              
    -6    3   24      101.6140      0.6708                              
!   -6    0   25        0.0540      0.3748     EXTIN Fc=      0.0000311 
     3    3   25        6.0226      0.1125                              
    -3    3   26       11.3351      0.1415                              
     1    3   26       49.4233      0.4714                              
    11    6    1       28.7066      0.3612                              
    10    7    4       26.1103      0.2790                              
     4   11    4        7.7303      0.1433                              
    12    3    5       57.0292      0.4830                              
    -8    9    6       37.9171      0.3515                              
   -12    3    9        0.6494      0.0573                              
    -2   11    9       30.4677      0.2679                              
   -11    5   10        2.2283      0.0844                              
    10    5   11       54.7929      0.3753                              
     4   10   11       27.3694      0.2322                              
    10    3   14        6.6459      0.1077                              
    -2   10   14       46.0471      0.3756                              
     1   10   14        0.3618      0.0530                              
     7    7   15       17.9040      0.1549                              
    -4    9   16       44.6476      0.3200                              
     7    6   17       84.6671      0.5296                              
!    9    0   18        0.1850      0.0774     EXTIN Fc=      0.0000292 
     8    0   20      143.6630      1.4301                              
    -5    7   20       48.8514      0.3424                              
    -1    8   20        2.1874      0.0769                              
     0    8   20       12.2356      0.1497                              
     6    1   23      135.4940      0.9727                              
!   -7    0   24        0.2114      0.1100     EXTIN Fc=      0.0000052 
!    3    0   26        0.1112      0.0828     EXTIN Fc=      0.0000229 
    -3    0   27        1.4892      0.1234                              
     1    0   27        3.7017      0.1391                              
   -11    6    5       56.9463      0.6157                              
     6   10    6        3.5851      0.1075                              
     3   11    7      257.6220      1.8090                              
    12    0    8        3.6464      0.1373                              
    -6   10    8       13.3158      0.1757                              
    -3   11    8       43.7669      0.3611                              
    11    4    9        8.4116      0.1196                              
     5   10    9        0.1751      0.0478                              
    -8    8   12       21.6831      0.2017                              
     8    6   15        2.4428      0.0647                              
!  -11    0   16        0.2693      0.0963     EXTIN Fc=      0.0000091 
     3    9   16        5.3071      0.0977                              
     8    4   18       18.5273      0.1779                              
    -9    0   21        7.6844      0.2247                              
    -1    7   22       19.3281      0.1937                              
    -7    3   23       16.8869      0.1834                              
     2    5   24      138.4100      1.0163                              
    -6    1   25      238.3680      1.6755                              
    -5    3   25       29.5688      0.2665                              
     2    4   25      113.4870      0.9102                              
!   -5    0   26        0.1585      0.0892     EXTIN Fc=      0.0000200 
    -1    2   27      119.7300      0.9685                              
    12    4    2       16.2117      0.2010                              
    11    6    2       21.8454      0.2945                              
     8    9    4       32.6875      0.3370                              
     9    8    5        3.8428      0.1155                              
   -12    4    6        1.0126      0.0813                              
    -4   11    6        0.2948      0.0706                              
    12    2    7       24.8711      0.2313                              
    -9    8    8       21.2141      0.2296                              
    -1   11   10       38.8196      0.3208                              
     0   11   10       18.3951      0.1946                              
   -12    2   11        3.2064      0.0904                              
   -10    6   12        2.7087      0.0833                              
    10    4   13       23.5875      0.2004                              
    10    2   15       18.3025      0.1859                              
    -5    9   15       33.8042      0.2489                              
   -11    1   16       13.8252      0.1678                              
     6    7   17       77.0605      0.4772                              
    -3    9   17        0.9211      0.0698                              
     9    1   18       94.4659      0.6529                              
!  -10    0   19        0.2449      0.1187     EXTIN Fc=      0.0000028 
     8    3   19        0.5939      0.0482                              
    -6    7   19       52.5702      0.3508                              
     8    1   20      156.9980      1.1014                              
    -2    8   20       13.4339      0.1590                              
    -9    1   21        9.5767      0.1348                              
    -7    5   21      254.3780      7.9953                              
    -4    7   21       10.5002      0.1447                              
     0    7   22       27.4800      0.2496                              
    -7    1   24       58.5506      0.4660                              
     3    1   26       23.2404      0.2338                              
    -3    1   27       20.5078      0.2657                              
     1    1   27       36.7528      0.3778                              
     4   11    5      120.7740      1.0554                              
   -11    6    6        0.3419      0.0755                              
    12    1    8        4.2114      0.1006                              
   -10    7    8        2.5877      0.0924                              
    -7    9   11        7.2912      0.1696                              
    -5   10   11      177.2460      1.1145                              
   -12    1   12        3.6620      0.0963                              
     4    9   15       31.9987      0.2350                              
     9    3   17       17.2742      0.1708                              
     2    9   17      174.7780      1.1154                              
    -5    8   18        9.8600      0.1128                              
    -4    8   19      187.7360      1.1700                              
     7    4   20       60.6044      0.4413                              
    -2    7   22       92.5127      0.6734                              
     5    2   24       37.5919      0.3114                              
    -4    5   24        4.5554      0.0969                              
     4    2   25       23.1915      0.2078                              
    -4    4   25       56.9926      0.4350                              
    -5    1   26        3.6723      0.0901                              
    -2    2   27       40.6969      0.3692                              
     0    2   27       60.0692      0.5907                              
    -7   10    1        4.7637      0.1304                              
    -7   10    2        0.2596      0.0776                              
    12    4    3        7.1213      0.1402                              
    10    7    5      104.1070      0.8835                              
    11    5    7       24.2560      0.2162                              
    -8    9    7        0.1615      0.0594                              
    10    6    9      168.0380      1.0116                              
     2   11    9      112.9320      0.8368                              
     1   11   10        8.2193      0.1262                              
    11    3   11        5.6427      0.1018                              
    11    2   12       75.7503      0.5546                              
   -11    4   13       47.6652      0.3562                              
     8    7   13       57.0556      0.3721                              
    -7    8   15        3.0686      0.0773                              
     9    4   16        5.4124      0.0937                              
   -10    1   19        3.5542      0.0978                              
    -9    4   19       15.1486      0.1626                              
     6    6   19        0.2309      0.0437                              
    -9    3   20        0.2961      0.0612                              
     1    8   20        1.9432      0.0717                              
    -6    6   21        6.4152      0.1109                              
!    7    0   22        0.1431      0.0884     EXTIN Fc=      0.0000111 
    -5    6   22        5.9443      0.1029                              
     2    6   23       16.7907      0.1757                              
    -1    5   25       20.7991      0.2117                              
     7   10    0        6.5897      0.1320                              
   -13    0    1      238.3210      5.4925                              
!  -13    0    2        0.1949      0.0979     EXTIN Fc=      0.0000005 
   -13    0    3      305.6910      3.6298                              
    11    6    3       13.7773      0.1913                              
    -7   10    3        0.6946      0.0762                              
    12    3    6        0.3274      0.0695                              
   -12    4    7        0.7873      0.0749                              
     7    9    9       27.2635      0.2268                              
   -12    3   10        0.8024      0.0610                              
     9    7   10        0.6552      0.0541                              
     8    8   10       16.9579      0.1659                              
    -9    7   13       17.9998      0.1866                              
     3   10   13       15.0563      0.1587                              
    -3   10   14        1.7138      0.0682                              
     2   10   14       19.7823      0.1983                              
     8    5   17        2.8088      0.0691                              
    -8    6   18       34.3659      0.2635                              
    -1    9   18       20.3802      0.1952                              
     0    9   18      129.0370      0.8650                              
     7    3   21       20.4212      0.1863                              
     1    7   22        9.9485      0.1914                              
!   -8    0   23        0.1737      0.0912     EXTIN Fc=      0.0000053 
     6    2   23       21.2388      0.1999                              
     0    5   25       12.2606      0.1612                              
    -1    4   26        4.1952      0.1044                              
!   13    0    0        0.2368      0.0815     EXTIN Fc=      0.0000099 
     5   11    0        0.2098      0.0601                              
     7   10    1        1.0942      0.0761                              
    -5   11    1       29.0509      0.4084                              
    -5   11    2      104.6370      0.9744                              
!  -13    0    4        0.0950      0.2108     EXTIN Fc=      0.0000064 
     8    9    5       37.7600      0.3616                              
     9    8    6        1.1857      0.0678                              
   -11    6    7        2.4105      0.0931                              
     6   10    7       32.0641      0.2871                              
    -4   11    7       45.3927      0.3700                              
     3   11    8      111.8340      0.8017                              
    -9    8    9       10.9893      0.1629                              
    -6   10    9        4.3283      0.1019                              
    -3   11    9        3.2843      0.1077                              
    -2   11   10       25.3095      0.2360                              
   -11    5   11        2.3110      0.0782                              
    11    0   13        1.4777      0.0967                              
    -4   10   13        2.0538      0.0638                              
   -10    5   15        9.6465      0.1273                              
     6    8   15       15.7494      0.1472                              
    -1   10   15       19.6243      0.1975                              
     0   10   15       58.8604      0.4245                              
    10    0   16       11.2430      0.2278                              
    -6    8   17        0.5134      0.0471                              
     7    5   19        1.2016      0.0526                              
     4    7   20        0.8354      0.0518                              
    -8    4   21        7.2965      0.1171                              
     7    1   22       78.9254      0.5960                              
    -6    2   25        1.7886      0.0935                              
    -2    5   25        0.5198      0.0506                              
     2    3   26        2.4490      0.0789                              
     0    4   26      186.2540      1.4550                              
   -13    1    1       64.5438      0.7635                              
     5   11    1        4.5863      0.1614                              
   -13    1    2      134.3380      1.5758                              
     7   10    2       87.1709      0.8212                              
   -13    1    3       17.1370      0.3412                              
    -5   11    3      102.7530      0.9375                              
    -7   10    4        0.3830      0.0746                              
     4   11    6       36.9018      0.3409                              
    -8    9    8       16.1348      0.2092                              
   -10    7    9        0.2337      0.0695                              
     5   10   10       48.0523      0.3492                              
     6    9   12       12.0402      0.1392                              
     7    8   13        9.4102      0.1131                              
    -6    9   14        0.2901      0.0521                              
   -11    3   15       38.6184      0.3019                              
    10    1   16      186.1630      1.2260                              
   -11    2   16       64.0279      0.4890                              
    -8    7   16       55.4958      0.3690                              
     9    2   18       48.2092      0.3670                              
   -10    3   18        6.5319      0.1144                              
     4    8   18        5.3208      0.0977                              
    -2    9   18       10.7727      0.1355                              
     3    8   19       28.1741      0.2443                              
     8    2   20        1.4807      0.0637                              
    -3    8   20        6.1708      0.1097                              
     3    7   21        3.3611      0.0894                              
    -8    3   22        0.1072      0.1239                              
    -8    1   23        0.1210      0.0571                              
    -4    6   23        0.9853      0.0649                              
    -7    2   24       24.0947      0.2118                              
     3    2   26      126.5020      1.0106                              
    -4    3   26        3.0836      0.0838                              
    -2    4   26       51.4704      0.4065                              
!    2    0   27        0.3200      0.1048     EXTIN Fc=      0.0000208 
    -3    2   27        0.3840      0.0539                              
     1    2   27        2.4564      0.0798                              
    13    1    0        1.0012      0.0665                              
    13    0    1       27.8656      0.4634                              
     5   11    2       27.8486      0.3094                              
   -13    1    4       47.8764      0.8144                              
    12    4    4        2.5082      0.0787                              
   -13    0    5      135.6870      1.6753                              
    12    2    8        0.5522      0.0534                              
   -12    4    8        0.6912      0.0768                              
!   12    0    9        0.1482      0.0971     EXTIN Fc=      0.0000096 
    11    4   10       71.3297      0.4656                              
   -12    2   12        0.4229      0.0568                              
    10    5   12      118.3280      0.7317                              
     4   10   12       72.5328      0.5008                              
!  -12    0   13        0.2898      0.1154     EXTIN Fc=      0.0000093 
    11    1   13        0.1241      0.0626                              
     9    6   13        0.3679      0.0454                              
    -8    8   13        4.3607      0.1202                              
     5    9   14       17.6795      0.1617                              
    -9    6   16       20.9784      0.1857                              
    -7    7   18       17.8626      0.2069                              
     1    9   18        3.0767      0.0909                              
     5    7   19       32.6072      0.2432                              
    -7    6   20        0.3564      0.0665                              
    -9    2   21        8.2121      0.1252                              
     5    5   22       21.5618      0.2182                              
    -3    7   22        0.2140      0.0484                              
     5    4   23       51.3633      0.3964                              
     4    5   23       31.6631      0.2656                              
     4    4   24        4.5646      0.1087                              
    -1    6   24       90.7114      0.6436                              
    -5    2   26       16.4256      0.1823                              
!   -4    0   27        0.2299      0.1135     EXTIN Fc=      0.0000147 
    11    6    4       93.2802      0.7670                              
    -5   11    4        4.6071      0.1235                              
   -13    1    5      247.3910      3.0095                              
    -7   10    5       73.6128      0.7035                              
    10    7    6       28.8190      0.2777                              
    12    1    9        2.5069      0.0812                              
    -1   11   11       12.6522      0.1581                              
     0   11   11       76.8419      0.5856                              
    -7    9   12       37.9695      0.3067                              
   -10    6   13        1.5875      0.0639                              
     9    5   15        8.4524      0.1129                              
    -2   10   15        2.2125      0.0748                              
     1   10   15       17.1639      0.1703                              
   -10    4   17       85.0589      0.5831                              
    -9    5   18        0.5483      0.0550                              
   -10    2   19       17.3167      0.1887                              
    -8    5   20       14.7569      0.1580                              
    -2    6   24       19.6631      0.2060                              
     0    6   24      122.2730      0.8435                              
    -4    1   27       38.8253      0.3293                              
     2    1   27      101.3870      0.8419                              
    13    1    1       16.9112      0.2181                              
     0   12    1        0.2141      0.0545                              
!   13    0    2        0.1598      0.1464     EXTIN Fc=      0.0000116 
     7   10    3       31.3865      0.3167                              
     5   11    3       24.1733      0.2606                              
!  -13    0    6        0.1235      0.0988     EXTIN Fc=      0.0000037 
     8    9    6       32.7820      0.3037                              
    12    3    7       64.5815      0.4538                              
    11    5    8       39.6810      0.3048                              
   -11    6    8       40.5977      0.4090                              
    -4   11    8       51.9373      0.4095                              
     2   11   10       51.8162      0.3958                              
    -5   10   12       69.9542      0.4871                              
   -12    1   13       27.5009      0.2370                              
    10    3   15        8.1768      0.1177                              
   -11    0   17       10.0192      0.1911                              
     5    8   17        7.5115      0.0975                              
    -4    9   17       11.7046      0.1577                              
     2    8   20       16.8006      0.1709                              
     3    5   24        0.8900      0.0540                              
     1    5   25       61.3696      0.4931                              
    -1    3   27        2.4552      0.0840                              
     1   12    0       39.1917      0.4401                              
    -1   12    1        0.1879      0.0700                              
     1   12    1       40.4416      0.5575                              
     0   12    2       12.8494      0.1945                              
    -5   11    5       47.1107      0.4476                              
   -13    1    6        2.3513      0.1280                              
     9    8    7        1.6231      0.0813                              
     6   10    8       52.6965      0.4286                              
    10    6   10        3.0012      0.0758                              
     7    9   10       19.0595      0.1752                              
   -12    3   11       75.8412      0.5604                              
     1   11   11       61.0103      0.4684                              
   -11    4   14       70.2130      0.4784                              
     7    7   16       43.7572      0.3006                              
    -5    9   16       13.8301      0.1368                              
     7    2   22        2.6657      0.0757                              
     6    4   22        7.4778      0.1063                              
     5    3   24       11.8092      0.1335                              
    -6    4   24        0.3286      0.0516                              
     3    4   25       12.8232      0.1365                              
    -3    5   25        0.7901      0.0931                              
    -3    4   26        0.2284      0.0540                              
     1    4   26       98.0151      0.7642                              
    -2    3   27        9.1286      0.1456                              
     0    3   27       18.8171      0.2154                              
   -13    2    1        0.1529      0.0842                              
   -12    5    1        0.4874      0.0813                              
    13    1    2        2.9709      0.0873                              
   -13    2    2        9.1835      0.1802                              
   -12    5    2       66.8686      0.8859                              
    -1   12    2       24.3409      0.2597                              
     1   12    2       64.9032      0.6763                              
   -13    2    3        3.3770      0.1310                              
   -12    5    3        0.8596      0.0865                              
     0   12    3       14.3478      0.1893                              
    12    4    5       50.4678      0.4157                              
    -7   10    6      101.2580      0.8513                              
   -13    0    7        0.3363      0.0852                              
     4   11    7       46.1043      0.4264                              
   -12    4    9       23.1655      0.2383                              
    -8    9    9       15.0339      0.1785                              
     3   11    9      152.3150      1.1435                              
   -10    7   10        0.7084      0.0615                              
    -9    8   10       12.6702      0.1521                              
    -6   10   10        0.4290      0.0545                              
    -3   11   10       10.9612      0.1530                              
    -2   11   11        0.2933      0.0522                              
   -11    5   12       14.4967      0.1673                              
    10    4   14        4.8827      0.0905                              
     8    6   16       29.9992      0.2218                              
   -11    1   17      125.6400      0.8174                              
     3    9   17        4.9571      0.0933                              
     7    6   18       16.4630      0.1473                              
    -3    9   18        1.4819      0.0659                              
     6    5   21       52.2328      0.3540                              
     4    6   22        1.0437      0.0600                              
     2    7   22        5.1604      0.1012                              
    -8    2   23       18.1486      0.1755                              
    -6    5   23       20.2932      0.1908                              
     5    0   25       15.1857      0.2374                              
     4    3   25        4.3498      0.1414                              
!   -1    0   28        0.3506      0.0868     EXTIN Fc=      0.0000179 
    13    2    0        4.1101      0.1089                              
    12    5    0        8.7115      0.2322                              
    13    0    3        0.3075      0.0839                              
    -1   12    3       13.6579      0.1996                              
   -13    2    4       26.8029      0.3816                              
   -12    5    4       36.9224      0.4320                              
     7   10    4        5.9585      0.1656                              
     5   11    4       43.4379      0.3933                              
    11    6    5       33.0439      0.3102                              
     9    7   11        5.9227      0.0964                              
     8    8   11        3.7702      0.0815                              
    11    3   12       21.1502      0.1965                              
    11    2   13        6.6913      0.1143                              
    -9    7   14       13.8659      0.1512                              
     8    7   14        7.1513      0.1064                              
    10    2   16        1.5333      0.0652                              
    -7    8   16       14.0504      0.1439                              
     4    9   16        4.1579      0.0809                              
     9    0   19        0.2434      0.1315                              
     5    6   21        4.3558      0.0780                              
    -5    7   21        0.4930      0.0502                              
    -1    8   21        9.2828      0.1332                              
     0    8   21        9.7970      0.1322                              
    -7    4   23        1.6515      0.0621                              
    -5    5   24        3.0613      0.0850                              
     1    6   24       13.3709      0.1563                              
    -5    4   25        0.2091      0.0529                              
     4    0   26        2.4944      0.0987                              
    -2    0   28       97.6566      1.2144                              
     1   12    3        3.7299      0.1202                              
     0   12    4      108.3070      0.9018                              
   -13    2    5        2.8655      0.1285                              
    -5   11    6        1.2905      0.0751
[truncated: 1,196,402 more chars]
