# Supplementary material for: Applicability of transferable multipole pseudo-atoms for restoring inner-crystal electronic force density fields. Chemical bonding and binding features in the crystal and dimer of 1,3-bis­(2-hy­droxy­ethyl)-6-methyl­uracil
Source: IUCrJ. 2023 Sep 1;10(Pt 5):584–602. doi: 10.1107/S2052252523007108 (PMC10478519; doi:10.1107/S2052252523007108)
Supplement: Supplementary file 2 [file m-10-00584-sup2.hkl]

 
# fcf, LIST 4 option, 
# notice sigma(Iobs) is replaced by sigmaw(Iobs)
# where in the weighting scheme, Weight(hkl) =  1/[4.3924*\s^2^(Fo^2^)]
# Input diffraction data were   Ihkl
# Structure was refined vs Fhkl
# written by  MoPro v22    

data_saif004_m

_shelx_title ' written by MoPro v22 '
_shelx_refln_list_code        4
_shelx_F_calc_maximum      111.35
_exptl_crystal_F_000       456.00
_reflns_d_resolution_high  0.3624

loop_
_space_group_symop_operation_xyz 
  ' x , y , z '                  
  ' -x+1/2 , y+1/2 , -z+1/2 '    
  ' -x , -y , -z '               
  ' x+1/2 , -y+1/2 , z+1/2 '     

_cell_length_a     7.8840
_cell_length_b     7.2121
_cell_length_c    16.7362
_cell_angle_alpha  90.000
_cell_angle_beta   94.444
_cell_angle_gamma  90.000

_shelx_F_squared_multiplier     1.0 

loop_ 
 _refln_index_h 
 _refln_index_k 
 _refln_index_l 
 _refln_F_squared_calc 
 _refln_F_squared_meas 
 _refln_F_squared_sigma
 _refln_observed_status
   2     0     0      11530.34      10233.54        704.23   o 
   1     1     0         25.09         25.30          0.56   o 
   2     1     0         71.63         73.86          1.05   o 
   0     2     0       1233.27       1144.45         40.21   o 
  -1     0     1        112.81        110.61          2.19   o 
   1     0     1        321.95        325.41          6.53   o 
  -2     1     1          1.84          1.99          0.18   o 
  -1     1     1       9878.86       7270.66        506.28   o 
   0     1     1       2211.82       1989.27         98.94   o 
   1     1     1        677.55        694.95         10.62   o 
   2     1     1        229.93        239.37          2.96   o 
   0     2     1       1570.85       1571.62         57.49   o 
   2     0     2      11443.05      10423.95        717.56   o 
  -1     1     2         16.82         17.62          0.38   o 
   0     1     2          7.12          6.50          0.19   o 
   1     1     2         78.98         83.44          1.45   o 
   0     2     2       1189.00       1270.47         26.00   o 
  -1     0     3        598.47        622.94         10.21   o 
   1     0     3        814.10        829.60         19.44   o 
  -1     1     3         89.80         88.70          1.63   o 
   0     1     3        163.96        160.86          1.70   o 
   1     1     3       1709.44       1724.91        102.68   o 
   0     0     4        289.78        297.52          5.44   o 
  -1     1     4        578.19        584.54          6.50   o 
   0     1     4        565.83        578.02          6.18   o 
   1     2     0       3789.70       3547.35        145.38   o 
   2     2     0        357.21        367.23          4.52   o 
  -3     0     1         58.63         55.23          1.61   o 
  -2     2     1        200.13        206.82          2.49   o 
  -1     2     1          4.95          4.84          0.23   o 
   1     2     1       2485.29       2472.64        103.34   o 
  -2     1     2        184.38        188.46          2.06   o 
   2     1     2         55.40         53.48          0.88   o 
  -1     2     2       3031.36       2828.89        117.30   o 
   1     2     2       1829.49       1892.18         80.68   o 
  -2     1     3       6563.15       6171.81        304.87   o 
   2     1     3       1269.55       1220.10         19.76   o 
  -1     2     3       1215.80       1190.60         17.90   o 
   0     2     3        639.13        655.43          7.60   o 
   1     2     3        859.78        839.95          9.94   o 
   2     0     4      12398.92      10737.80        738.56   o 
  -2     1     4        241.80        236.17          2.70   o 
   1     1     4          3.69          3.35          0.18   o 
  -1     2     4        118.83        120.48          1.60   o 
   0     2     4         87.90         91.72          1.27   o 
  -1     0     5          0.32          0.38          0.17   o 
   1     0     5        131.06        124.48          2.37   o 
  -1     1     5       2834.13       2708.36        110.62   o 
   0     1     5       3021.44       2664.83        130.32   o 
   1     1     5       2089.03       2052.43         72.05   o 
   0     0     6         73.38         78.26          1.59   o 
   3     1     0        268.52        274.78          3.23   o 
   1     3     0        749.13        727.33         11.49   o 
   3     0     1        417.08        433.09          7.67   o 
  -3     1     1        791.27        791.29          9.39   o 
   3     1     1         84.33         87.43          1.35   o 
   2     2     1        326.64        339.81          3.98   o 
   0     3     1        102.00        104.52          1.58   o 
  -3     1     2        437.08        442.57          6.32   o 
   3     1     2        195.33        194.22          3.32   o 
  -2     2     2       1849.41       1839.65         33.45   o 
   2     2     2       2792.35       2852.53        128.31   o 
   0     3     2          1.24          0.97          0.24   o 
  -3     0     3        387.72        391.76          6.49   o 
   3     0     3         52.15         53.33          1.45   o 
  -3     1     3          6.14          6.44          0.46   o 
  -2     2     3       1051.01       1053.11         12.31   o 
   2     2     3        253.85        269.24          4.99   o 
   2     1     4         47.89         48.66          0.83   o 
  -2     2     4       1591.52       1567.55         31.05   o 
   1     2     4       1294.52       1240.07         15.53   o 
  -2     1     5        158.25        171.78          2.15   o 
   2     1     5       1824.49       1758.07         37.85   o 
  -1     2     5        232.94        232.00          3.19   o 
   0     2     5        317.00        310.66          3.52   o 
   1     2     5       1725.23       1611.46         37.61   o 
  -2     0     6       1728.28       1681.52         47.06   o 
  -1     1     6        946.02        942.28         12.35   o 
   0     1     6        629.05        616.20          7.19   o 
   1     1     6        413.24        413.15          5.95   o 
  -1     0     7        952.20        943.06         16.63   o 
   3     2     0          9.31          9.43          0.47   o 
  -3     2     1        257.27        261.69          3.08   o 
   3     2     1        809.66        789.11          9.41   o 
  -1     3     1       1950.48       1804.74         42.25   o 
   1     3     1          2.96          2.54          0.26   o 
  -3     2     2        574.29        571.39          7.39   o 
  -1     3     2         67.32         66.55          1.07   o 
   1     3     2        334.28        328.47          3.80   o 
   3     1     3          2.45          3.14          0.29   o 
  -1     3     3        886.60        872.72         12.59   o 
   0     3     3        869.36        864.37         13.71   o 
   1     3     3        519.77        534.60          7.23   o 
  -3     1     4         69.53         70.63          1.26   o 
   2     2     4         48.12         47.83          1.13   o 
   0     3     4         34.88         36.53          0.96   o 
  -3     0     5        323.04        324.88          6.98   o 
  -2     2     5       1131.87       1138.82         18.32   o 
   2     0     6         11.62         12.31          0.57   o 
  -2     1     6        113.18        117.00          1.58   o 
   2     1     6       1533.18       1492.92         18.20   o 
  -1     2     6        424.62        430.57          5.41   o 
   0     2     6       2560.72       2287.93         64.71   o 
   1     2     6       4985.84       4539.30        183.77   o 
   1     0     7          0.07          0.68          0.25   o 
  -1     1     7       1388.99       1351.66         23.70   o 
   0     1     7        524.35        530.22          7.10   o 
   1     1     7       1218.71       1214.27         14.73   o 
   0     0     8        931.53        889.11         20.26   o 
   4     0     0       1127.71       1134.69         30.46   o 
   2     3     0          0.67          1.03          0.30   o 
  -2     3     1        167.90        168.32          2.18   o 
   2     3     1       1095.77       1085.47         14.19   o 
  -4     0     2         94.24        104.23          2.49   o 
   3     2     2       1365.91       1335.47         18.68   o 
  -2     3     2         73.25         71.36          1.29   o 
   2     3     2         13.68         14.20          0.59   o 
  -3     2     3         38.32         40.75          0.85   o 
   3     2     3        791.82        799.87         11.03   o 
  -2     3     3         12.54         12.62          0.51   o 
   3     1     4          3.37          4.01          0.35   o 
  -3     2     4        180.98        177.24          3.11   o 
  -1     3     4        718.29        716.77         11.25   o 
   1     3     4        960.06        921.29         12.85   o 
   3     0     5        137.61        142.59          3.00   o 
  -3     1     5       3968.27       3977.63        207.68   o 
   2     2     5       4481.40       4146.22        315.80   o 
   0     3     5        111.59        111.48          1.63   o 
  -2     2     6        600.72        621.61          9.53   o 
  -2     1     7       2263.32       2259.69         38.30   o 
  -1     2     7         54.87         54.48          1.11   o 
   0     2     7        158.34        156.92          2.01   o 
  -1     1     8          0.75          1.36          0.26   o 
   0     1     8        495.12        495.83          9.94   o 
   4     1     0          0.44          0.85          0.35   o 
  -4     1     1       1485.87       1457.34         18.22   o 
   4     1     1        242.25        255.83          4.45   o 
   4     0     2         16.03         14.54          0.89   o 
  -4     1     2         27.64         28.98          0.87   o 
   4     1     2        645.33        643.73          8.16   o 
  -4     1     3         64.81         66.43          1.25   o 
   2     3     3        178.84        175.22          2.75   o 
  -4     0     4       6633.81       6509.43        468.62   o 
   3     2     4       5737.03       5455.17        277.51   o 
  -2     3     4        114.42        109.56          1.97   o 
   3     1     5        454.20        451.20          6.24   o 
  -3     2     5          1.40          1.81          0.26   o 
  -1     3     5        208.35        207.38          3.16   o 
   1     3     5         77.07         76.63          1.29   o 
  -3     1     6        106.83        108.03          1.76   o 
   2     2     6        180.30        176.12          2.37   o 
   0     3     6         19.78         22.56          0.64   o 
  -3     0     7         84.10         83.99          2.05   o 
   2     1     7       1177.91       1142.26         14.08   o 
  -2     2     7        211.32        204.76          2.85   o 
   1     2     7         88.23         88.02          1.32   o 
  -2     0     8         12.78         13.43          0.81   o 
  -2     1     8         43.82         44.89          0.81   o 
   1     1     8          8.53          9.13          0.37   o 
  -1     0     9        323.74        322.09          5.27   o 
   4     2     0        117.59        121.47          1.90   o 
   3     3     0        272.07        277.83          4.14   o 
   0     4     0        391.51        394.10          7.94   o 
   1     4     0       1763.97       1684.78         23.98   o 
  -4     2     1        613.27        619.81          8.30   o 
  -3     3     1        381.84        390.50          5.72   o 
   3     3     1          2.75          2.70          0.43   o 
  -1     4     1          5.59          5.98          0.49   o 
   0     4     1         64.27         68.15          1.34   o 
   1     4     1        498.02        502.72          6.27   o 
  -3     3     2        537.97        549.92          7.15   o 
  -1     4     2       1692.86       1599.49         25.54   o 
   0     4     2        110.88        114.06          1.92   o 
   4     1     3       1526.00       1497.46         22.19   o 
   4     0     4       1662.72       1652.75         34.40   o 
  -4     1     4         42.46         44.04          1.07   o 
   2     3     4        787.87        797.72         11.36   o 
   3     2     5        116.17        117.14          1.84   o 
  -2     3     5        522.90        504.65          6.74   o 
   3     1     6        448.55        447.24          5.53   o 
  -3     2     6        515.77        527.90          7.52   o 
  -1     3     6        134.38        136.34          2.08   o 
   1     3     6          1.62          2.00          0.25   o 
  -3     1     7        150.01        149.89          2.86   o 
   2     2     7        291.21        283.42          3.58   o 
   2     0     8         23.50         21.63          0.78   o 
   2     1     8         57.76         57.29          0.87   o 
  -1     2     8       1137.04       1120.36         16.07   o 
   0     2     8         74.56         73.60          1.05   o 
   1     2     8        844.77        835.50         10.74   o 
   1     0     9         33.38         32.69          1.07   o 
  -1     1     9        271.85        269.35          4.08   o 
   0     1     9        561.45        546.21          8.11   o 
   1     1     9        539.71        540.83          7.79   o 
   4     2     1       1269.61       1268.75         18.52   o 
  -4     2     2       1047.75       1052.93         20.02   o 
   4     2     2        934.80        921.00         12.68   o 
   3     3     2         74.48         70.69          3.78   o 
   1     4     2        346.37        337.08          4.10   o 
  -4     2     3        491.82        488.20          6.75   o 
  -3     3     3        245.66        251.41          3.09   o 
   3     3     3         12.61         12.43          0.68   o 
  -1     4     3        135.60        139.75          2.12   o 
   0     4     3        742.59        725.96          9.91   o 
   1     4     3          4.83          4.34          0.40   o 
   4     1     4        188.71        204.65          2.88   o 
  -3     3     4        930.09        906.17         12.30   o 
   0     4     4         64.66         66.17          1.22   o 
  -4     1     5       2765.12       2717.60         44.99   o 
   2     3     5        360.16        368.25          4.77   o 
  -4     0     6      10176.72      10044.25        707.21   o 
  -2     3     6         34.15         34.21          0.78   o 
   3     0     7       1442.74       1378.82         23.83   o 
   3     1     7       1051.97       1049.11         13.28   o 
  -1     3     7        587.25        608.47          7.67   o 
   0     3     7        432.78        429.45          5.68   o 
  -3     1     8          0.28          0.66          0.35   o 
  -2     2     8        222.98        223.20          2.90   o 
  -2     1     9          1.15          1.63          0.24   o 
   0     2     9       1787.32       1715.82         22.19   o 
   0     0    10        132.30        142.85          3.83   o 
   2     4     0         99.83         97.97          1.66   o 
  -2     4     1       1450.73       1403.84         19.50   o 
   2     4     1        364.98        346.53          4.56   o 
  -2     4     2        121.90        120.10          1.91   o 
   2     4     2          1.01          1.69          0.39   o 
   4     2     3        662.99        653.84          9.54   o 
  -2     4     3       1432.68       1401.89         19.11   o 
  -4     2     4         17.89         20.33          0.77   o 
   3     3     4         10.62         11.95          0.80   o 
  -1     4     4        498.74        500.61          6.70   o 
   1     4     4        208.13        199.43          2.63   o 
   4     1     5        586.66        564.59          7.66   o 
  -3     3     5       2919.40       2824.63         60.40   o 
   0     4     5       1717.26       1666.18         25.68   o 
  -4     1     6         39.51         41.33          1.11   o 
   3     2     6          8.18          8.25          0.53   o 
   2     3     6          0.03          1.00          0.50   o 
  -3     2     7        139.87        143.82          2.24   o 
  -2     3     7         92.61         90.76          1.71   o 
   1     3     7          2.62          2.67          0.37   o 
   2     2     8         90.07         87.96          1.37   o 
   2     1     9        443.52        449.54          5.13   o 
  -1     2     9        605.85        602.15          7.83   o 
   1     2     9        159.23        165.31          2.18   o 
  -1     1    10         28.73         30.37          0.71   o 
   0     1    10        163.51        162.62         10.53   o 
   5     1     0        123.20        121.84          6.40   o 
  -5     0     1         60.61         58.84          1.95   o 
   5     0     1         41.66         45.17          1.61   o 
  -5     1     1        239.63        240.62          3.68   o 
  -5     1     2        159.30        160.04          2.76   o 
  -5     0     3         34.25         35.42          1.27   o 
   2     4     3         90.26         90.22          1.59   o 
   4     2     4        668.78        670.81          9.20   o 
  -2     4     4        718.06        723.34         10.73   o 
  -4     2     5          1.07          0.97          0.18   o 
   3     3     5          0.01          0.40          0.19   o 
  -1     4     5         10.98         11.12          0.71   o 
   1     4     5          0.94          1.93          0.34   o 
   4     0     6       1292.15       1297.23         27.50   o 
  -3     3     6       3062.72       2911.32         72.62   o 
  -4     1     7         65.44         63.93          1.54   o 
   3     2     7         48.73         44.46          2.38   o 
   3     1     8         27.39         27.84          0.62   o 
  -3     2     8         72.69         75.59          1.41   o 
  -1     3     8       2729.94       2572.73         34.30   o 
   0     3     8        487.62        489.51          5.99   o 
  -3     0     9        150.76        145.41          3.08   o 
  -3     1     9        247.13        246.68          3.00   o 
  -2     2     9         11.42         10.41          0.63   o 
  -2     0    10         31.15         33.60          1.20   o 
  -2     1    10        185.34        183.59          2.19   o 
   1     1    10        557.64        566.56          7.77   o 
   4     3     0          5.54          5.72          0.57   o 
   3     4     0        167.87        172.73          2.55   o 
   5     1     1        111.67        113.88          1.98   o 
  -4     3     1          1.00          1.12          0.53   o 
   4     3     1         81.24         83.06          1.66   o 
  -3     4     1        149.46        149.21          2.36   o 
  -4     3     2          0.96          1.56          0.59   o 
   5     0     3         12.91         12.83          0.88   o 
  -5     1     3         22.55         23.64          1.07   o 
  -4     3     3        285.34        293.59          4.05   o 
   2     4     4          0.29          0.79          0.49   o 
   4     2     5        508.21        507.70          6.79   o 
  -2     4     5        531.24        522.64          9.40   o 
   4     1     6        164.12        161.51          2.28   o 
  -4     2     6        115.75        113.00          2.37   o 
  -1     4     6        516.19        507.49          7.52   o 
   0     4     6         68.87         71.60          1.35   o 
   2     3     7         65.45         70.00          1.33   o 
  -4     0     8       6179.68       6052.02        437.67   o 
  -2     3     8         87.22         90.55          1.60   o 
   1     3     8         23.64         24.65          0.73   o 
   2     2     9          9.49          9.75          0.47   o 
   2     0    10        278.60        291.18          4.92   o 
  -1     2    10        780.08        808.63         10.89   o 
   0     2    10         40.23         41.35          0.77   o 
  -1     0    11         50.47         50.49          1.34   o 
   0     1    11       1391.38       1373.69         18.87   o 
   5     2     0        755.00        775.54         10.52   o 
  -5     2     1        210.49        214.80          3.31   o 
   3     4     1         68.10         66.89          3.51   o 
   4     3     2        404.37        402.95          5.10   o 
  -3     4     2        610.95        606.50          7.39   o 
   3     4     2         37.83         39.67          1.20   o 
   5     1     3          0.01          0.96          0.64   o 
   4     3     3        232.39        217.50          9.98   o 
  -3     4     3          0.30          0.75          0.23   o 
  -5     1     4          5.06          5.24          0.59   o 
  -4     3     4        169.54        175.10          2.68   o 
  -5     0     5        212.68        210.72          3.85   o 
   2     4     5        401.99        409.53          6.10   o 
   3     3     6        128.26        130.14          2.22   o 
   1     4     6          0.34          0.78          0.31   o 
  -4     2     7          0.61          1.07          0.51   o 
  -3     3     7        468.20        472.84          6.71   o 
  -4     1     8         36.08         34.22          1.01   o 
   3     2     8          2.89          3.36          0.37   o 
   3     0     9        468.23        448.92          7.51   o 
  -3     2     9         57.14         58.10          1.15   o 
  -1     3     9        945.00        938.04         12.49   o 
   0     3     9         28.71         27.71          1.52   o 
   2     1    10         22.58         20.80          0.51   o 
  -2     2    10         99.62         98.87          1.39   o 
   1     2    10         43.10         42.35          0.85   o 
   1     0    11        535.20        515.07          9.91   o 
  -1     1    11        103.13        107.18          1.67   o 
   1     5     0         35.36         35.82          1.04   o 
   5     2     1         73.36         73.20          1.66   o 
  -1     5     1          0.36          1.30          0.48   o 
   0     5     1         37.44         35.83          1.04   o 
   1     5     1        140.85        144.30          2.22   o 
  -5     2     2        728.82        740.24          9.86   o 
   5     2     2        903.33        896.00         13.04   o 
  -1     5     2          0.51          1.14          0.46   o 
   0     5     2         96.77         90.53          1.85   o 
  -5     2     3         95.76         99.67          1.99   o 
   3     4     3        114.94        113.75          1.95   o 
   5     1     4        113.06        112.04          5.68   o 
   4     3     4          1.41          1.25          0.41   o 
  -3     4     4        991.19       1006.07         13.26   o 
  -5     1     5        222.84        220.83          3.16   o 
  -4     3     5         74.33         77.94          4.16   o 
   4     2     6        440.80        422.60          6.06   o 
  -2     4     6         20.36         21.02          1.29   o 
   4     1     7         54.60         51.86          2.76   o 
  -1     4     7         22.23         21.61          0.76   o 
   0     4     7        198.32        200.45          2.61   o 
   1     4     7        159.88        162.92          2.26   o 
   2     3     8          7.56          8.49          0.49   o 
   3     1     9       1376.14       1340.99         17.48   o 
  -2     3     9          0.06          1.39          0.54   o 
   1     3     9         11.37         12.49          0.47   o 
  -3     1    10        340.95        346.64          4.25   o 
  -2     1    11        660.10        660.28          8.05   o 
   1     1    11         71.00         72.99          1.27   o 
   1     5     2         11.17          8.76          0.61   o 
   5     2     3         29.18         28.60          0.95   o 
  -1     5     3         96.81         96.34          5.20   o 
   0     5     3          4.20          4.47          0.47   o 
   1     5     3        118.20        114.85          1.85   o 
  -5     2     4          4.58          5.35          0.71   o 
   3     4     4        208.43        210.30          3.68   o 
   5     0     5        184.09        188.18          4.62   o 
  -3     4     5          4.39          5.53          0.59   o 
  -5     1     6        113.61        112.06          2.14   o 
  -4     3     6        140.85        141.00          2.28   o 
   2     4     6          1.77          1.28          0.28   o 
   3     3     7        412.09        421.28          5.63   o 
  -2     4     7         22.16         22.63          1.43   o 
   4     0     8       1318.37       1328.00         33.03   o 
  -4     2     8         68.40         72.66          1.62   o 
  -3     3     8        444.33        441.54          5.91   o 
  -4     1     9         34.68         34.43          1.08   o 
   2     2    10        287.42        278.49          3.39   o 
   0     3    10         61.96         63.86          1.32   o 
  -1     2    11          0.47          1.15          0.31   o 
   0     2    11        155.76        155.79          2.45   o 
   0     0    12         37.13         36.58          1.34   o 
   2     5     0          7.37          9.47          0.80   o 
  -2     5     1         10.42         11.67          0.57   o 
   2     5     1         21.89         21.74          0.89   o 
  -2     5     2        630.18        620.90          8.38   o 
  -1     5     4        219.37        221.33          3.34   o 
   0     5     4          6.76          6.43          0.56   o 
   1     5     4          1.12          1.18          0.48   o 
   5     1     5         38.92         41.70          1.32   o 
  -5     2     5        112.62        115.38          2.11   o 
   4     3     5        324.55        311.78          4.18   o 
  -5     1     7         11.05         11.72          0.92   o 
   4     2     7        691.74        686.50         10.08   o 
   4     1     8        401.33        388.89          5.28   o 
  -1     4     8          0.28          0.74          0.41   o 
   0     4     8         65.39         66.00          1.28   o 
   3     2     9        158.20        149.43          2.45   o 
   2     3     9         99.14        101.64          1.87   o 
   3     1    10        252.22        254.05          3.45   o 
  -3     2    10          0.01          0.60          0.32   o 
  -1     3    10        941.11        943.31         12.52   o 
  -3     0    11        124.65        129.06          2.65   o 
   2     1    11        186.48        178.83          2.28   o 
  -2     2    11       1096.91       1102.63         16.70   o 
   1     2    11        172.85        169.14          2.22   o 
  -2     0    12        521.05        506.18         10.45   o 
  -1     1    12        101.54        105.94          1.60   o 
   0     1    12         28.35         29.24          0.70   o 
   6     0     0        337.17        322.53          7.48   o 
   5     3     0         46.55         45.54          1.44   o 
   4     4     0         64.59         66.85          1.56   o 
  -5     3     1        116.09        115.63          2.48   o 
  -4     4     1        505.96        502.78          6.44   o 
   4     4     1       1318.79       1313.05         18.80   o 
  -6     0     2          4.59          5.16          1.00   o 
  -5     3     2        708.99        694.70          9.68   o 
  -4     4     2        115.00        116.22          2.07   o 
   2     5     2       1010.58        999.18         14.53   o 
  -4     4     3        402.31        400.98          6.60   o 
  -2     5     3         13.47         15.05          1.00   o 
   5     2     4         40.09         41.99          1.25   o 
   3     4     5        403.76        406.12          5.27   o 
  -1     5     5        103.62        103.89          2.08   o 
   0     5     5        153.85        157.88          2.50   o 
  -5     2     6         76.41         79.74          1.77   o 
  -3     4     6        530.34        536.98          6.65   o 
  -4     3     7          1.55          2.05          0.47   o 
   2     4     7         82.37         85.78          1.59   o 
   3     3     8        188.55        194.12          2.86   o 
  -2     4     8          1.24          1.12          0.41   o 
   1     4     8        776.79        757.58         10.26   o 
  -4     2     9          4.59          3.91          0.58   o 
  -3     3     9         39.34         40.23          0.87   o 
  -4     0    10        126.99        125.21          3.33   o 
  -2     3    10        442.23        449.55          6.13   o 
   1     3    10        537.04        532.63          6.69   o 
  -3     1    11        823.71        818.57         11.14   o 
  -2     1    12        193.10        205.51          2.92   o 
   1     1    12        237.20        241.12          3.14   o 
   6     1     0        213.31        226.09          3.92   o 
  -6     1     1        153.28        152.29          2.70   o 
   5     3     1         84.52         85.76          2.09   o 
  -6     1     2         94.28         92.49          4.77   o 
   5     3     2        130.47        127.09          6.44   o 
   4     4     2          0.24          0.58          0.39   o 
  -5     3     3        667.61        659.64          8.75   o 
   2     5     3        796.21        807.58         10.52   o 
  -4     4     4        228.30        231.57          3.55   o 
  -2     5     4        443.84        448.08          6.29   o 
   5     2     5          2.86          2.95          0.41   o 
   1     5     5          1.04          1.60          0.57   o 
   5     1     6         26.05         25.93          1.04   o 
   4     3     6        223.31        222.59          3.48   o 
   3     4     6        245.32        245.73          3.58   o 
  -3     4     7         24.46         24.29          0.93   o 
  -5     1     8        309.87        303.19          4.46   o 
   4     2     8         10.49         11.24          0.72   o 
  -1     4     9         31.26         30.60          0.76   o 
   0     4     9        442.57        438.59          5.72   o 
  -4     1    10          5.20          5.31          0.54   o 
   2     2    11         38.84         38.39          0.79   o 
   0     3    11          6.85          6.39          0.42   o 
  -1     2    12        821.06        828.68         10.88   o 
   0     2    12        128.50        125.50          1.82   o 
  -1     0    13        133.56        126.27          2.78   o 
   3     5     0         41.23         42.42          2.42   o 
   6     1     1        290.19        295.39          4.23   o 
  -3     5     1        135.50        139.26          2.26   o 
   6     0     2        238.63        250.69          4.78   o 
   6     1     2        143.52        143.86          2.60   o 
  -6     1     3        828.08        845.45         11.07   o 
   5     3     3        308.88        310.56          3.96   o 
   4     4     3         20.67         21.37          1.12   o 
  -6     0     4        143.33        159.70          3.79   o 
  -6     1     4         58.66         57.74          1.46   o 
  -5     3     4        961.14        934.59         11.80   o 
   2     5     4        512.65        507.01          6.26   o 
  -2     5     5         18.64         16.92          0.84   o 
  -1     5     6        232.69        224.87          3.47   o 
   0     5     6       2131.41       2089.86         29.89   o 
   5     0     7        691.00        706.06         12.94   o 
  -5     2     7         74.61         75.44          1.61   o 
  -4     3     8          5.74          6.33          0.66   o 
   2     4     8        282.25        286.47          3.63   o 
   4     1     9        457.99        461.88          6.03   o 
   1     4     9        384.10        382.00          4.73   o 
   3     2    10         79.33         79.74          1.52   o 
   2     3    10         27.97         27.06          0.85   o 
   3     0    11       2189.86       2149.98         38.81   o 
  -3     2    11        295.72        300.09          3.62   o 
  -1     3    11        469.84        467.89          5.71   o 
   2     0    12        153.20        143.84          2.86   o 
   2     1    12         70.03         69.92          1.14   o 
  -2     2    12          6.13          5.16          0.48   o 
   1     2    12         63.63         62.04          1.12   o 
  -1     1    13        289.77        295.67          3.86   o 
   0     1    13         20.26         22.08          0.63   o 
   3     5     1          9.43         10.25          0.73   o 
  -3     5     2         94.84         88.52          4.30   o 
   3     5     2        424.94        430.91          5.77   o 
   6     1     3        468.40        467.20          6.69   o 
  -3     5     3         32.70         31.97          1.13   o 
   4     4     4         29.25         27.37          1.60   o 
  -5     3     5        304.29        302.50          4.18   o 
  -4     4     5        179.79        185.64          2.80   o 
   2     5     5        733.84        735.19          9.04   o 
   5     2     6         85.30         83.72          1.95   o 
   1     5     6        945.52        939.21         12.41   o 
   5     1     7         68.20         68.18          1.53   o 
   4     3     7          5.42          6.01          0.69   o 
   3     4     7        217.90        210.72          3.28   o 
  -3     4     8        132.60        136.83          2.20   o 
  -5     0     9        195.34        194.64          5.24   o 
   3     3     9          3.87          1.38          0.44   o 
  -2     4     9         41.19         43.83          1.08   o 
  -4     2    10          4.63          3.94          0.67   o 
  -3     3    10         14.03         13.56          0.70   o 
   3     1    11        178.39        172.11          3.20   o 
  -2     3    11         78.47         81.62          4.23   o 
   1     3    11        624.19        621.15          7.29   o 
  -3     1    12         52.66         50.62          1.03   o 
   1     0    13       1739.39       1703.03         39.56   o 
   6     2     0        169.89        174.12          2.95   o 
  -6     2     1        173.26        174.14          3.20   o 
   6     2     1       1066.32       1070.94         14.50   o 
  -6     2     2        196.16        196.97          3.34   o 
  -6     2     3         75.52         75.25          4.16   o 
   3     5     3        107.95        105.92          1.91   o 
   6     0     4        615.39        628.75         12.89   o 
   5     3     4        138.75        135.63          2.33   o 
  -3     5     4        249.33        247.47          3.60   o 
  -6     1     5         40.47         41.46          1.29   o 
  -6     0     6         14.17         18.72          1.50   o 
  -5     3     6         32.55         30.13          1.68   o 
  -4     4     6        226.78        221.31         10.76   o 
  -2     5     6         80.19         74.85          4.08   o 
  -1     5     7          0.08          0.64          0.49   o 
   0     5     7       1176.31       1169.74         19.23   o 
  -5     2     8        823.08        803.02         12.79   o 
  -5     1     9       2344.09       2331.36         34.15   o 
   4     2     9        114.36        113.85          1.92   o 
   4     0    10        377.04        366.92          6.14   o 
  -1     4    10         74.57         79.90          1.49   o 
   0     4    10         15.34         15.56          0.70   o 
  -4     1    11         26.78         29.81          0.93   o 
  -2     1    13        735.45        745.37         10.09   o 
   1     1    13        710.61        703.10          8.86   o 
   0     6     0        313.64        318.55          6.43   o 
   0     6     1        485.46        491.19          6.52   o 
   6     2     2        177.75        184.82          3.01   o 
   6     1     4         96.86         93.44          1.82   o 
  -6     2     4          9.75         11.49          1.01   o 
   3     5     4        458.53        457.02          5.75   o 
   5     3     5         22.49         21.77          0.93   o 
   4     4     5         34.60         36.31          1.14   o 
  -3     5     5          5.81          5.53          0.78   o 
  -6     1     6          2.04          2.27          0.49   o 
   2     5     6         23.43         23.42          0.86   o 
   5     2     7         12.11         12.39          0.90   o 
   1     5     7        735.13        723.69         38.68   o 
   4     3     8        355.44        349.81          4.83   o 
  -4     3     9        229.44        228.87          3.23   o 
   2     4     9        495.69        487.45          6.06   o 
   4     1    10        145.37        145.94          1.94   o 
   1     4    10          9.78          9.96          0.62   o 
   3     2    11        198.40        193.42          2.65   o 
   2     3    11        120.82        120.10          1.84   o 
  -3     2    12       1732.27       1733.09         23.88   o 
   2     2    12          0.00          0.44          0.44   o 
  -1     3    12         74.70         74.09          1.29   o 
   0     3    12        406.25        414.86          4.93   o 
  -1     2    13          5.50          5.65          0.43   o 
   0     2    13        264.09        270.39          3.49   o 
   5     4     0          9.67         10.35          0.81   o 
   1     6     0        156.47        160.24          2.58   o 
  -5     4     1          2.57          3.48          0.93   o 
   5     4     1        295.30        297.65          4.31   o 
  -1     6     1         71.31         73.39          1.61   o 
   1     6     1        134.57        131.71          2.20   o 
  -5     4     2          2.72          2.92          0.58   o 
  -1     6     2        152.46        151.57          2.67   o 
   0     6     2         20.35         17.83          1.38   o 
   6     2     3        167.60        169.67          2.67   o 
  -6     2     5         44.55         45.00          2.41   o 
  -5     3     7        156.80        156.97          2.66   o 
  -4     4     7         40.84         43.55          1.06   o 
  -2     5     7         65.38         67.18          1.36   o 
   5     1     8        999.47        995.67         13.06   o 
   3     4     8         13.23         12.01          0.71   o 
  -1     5     8         69.29         68.05          1.48   o 
   0     5     8        128.81        132.18          2.02   o 
  -5     2     9        201.86        200.08          3.34   o 
  -3     4     9         24.64         26.36          1.56   o 
   3     3    10         94.82         98.65          1.68   o 
  -2     4    10          2.63          3.14          0.40   o 
  -4     2    11         22.71         24.60          1.45   o 
  -3     3    11         56.24         54.94          1.10   o 
  -4     0    12          2.16          2.58          0.95   o 
   1     3    12        616.97        615.05          7.19   o 
  -3     0    13        157.68        163.13          4.39   o 
   2     1    13        300.83        306.10          3.69   o 
  -2     2    13        143.03        148.13          2.08   o 
   1     2    13          0.39          0.58          0.20   o 
   0     0    14         83.91         94.36          2.42   o 
  -1     1    14         36.41         36.71          0.90   o 
   4     5     0       2055.99       2007.29         29.38   o 
  -4     5     1        285.84        289.81          4.01   o 
   5     4     2        161.78        164.20          2.63   o 
  -4     5     2        124.81        122.00          2.05   o 
   1     6     2         57.02         54.01          2.80   o 
  -5     4     3        104.89        106.62          5.76   o 
  -1     6     3          0.42          1.15          0.59   o 
   0     6     3        448.07        443.28          5.88   o 
   1     6     3          2.34          2.81          0.57   o 
   6     1     5          0.74          1.65          0.65   o 
   3     5     5       1303.77       1282.40         17.72   o 
   5     3     6          5.01          6.78          0.74   o 
   4     4     6        153.60        156.00          2.52   o 
  -3     5     6        273.49        274.65          3.88   o 
  -6     1     7        328.12        322.58          4.80   o 
   2     5     7        318.13        305.86          5.10   o 
   1     5     8        261.80        261.45          3.23   o 
  -5     1    10         31.18         29.57          0.93   o 
   4     2    10        118.27        116.67          2.13   o 
  -4     3    10         21.18         18.45          0.84   o 
   0     4    11        175.07        178.76          2.49   o 
  -4     1    12         52.76         52.56          1.24   o 
   3     1    12       1162.29       1147.52         14.58   o 
  -2     3    12        134.49        135.61          2.07   o 
  -3     1    13        645.85        640.10          7.94   o 
  -2     0    14         65.70         64.52          1.56   o 
   0     1    14         56.88         59.38          1.16   o 
   6     3     0        164.37        164.49          2.82   o 
   2     6     0         29.09         32.66          1.12   o 
  -6     3     1        154.32        156.09          2.42   o 
   4     5     1        667.86        666.05          8.46   o 
  -2     6     1        135.89        138.22          2.35   o 
   2     6     1          0.23          0.87          0.68   o 
  -6     3     2          1.83          2.22          0.54   o 
   4     5     2          0.44          0.60          0.22   o 
   5     4     3        496.76        481.46          5.93   o 
  -4     5     3          4.94          5.79          0.72   o 
   6     2     4         40.92         42.49          1.30   o 
  -5     4     4        226.08        230.26          3.36   o 
  -1     6     4         42.50         41.53          1.30   o 
   0     6     4         31.62         29.15          1.04   o 
  -6     2     6        175.17        176.51          2.87   o 
  -6     0     8       5652.65       5545.50        117.66   o 
   5     2     8        181.88        183.12          3.33   o 
  -5     3     8         51.36         50.97          1.54   o 
  -4     4     8         43.04         43.64          2.44   o 
  -2     5     8       1303.62       1267.92         19.59   o 
   5     0     9       4554.65       4368.20         98.62   o 
   4     3     9         56.64         55.44          1.17   o 
   2     4    10         87.18         88.21          1.50   o 
   4     1    11        574.05        573.88          6.99   o 
  -1     4    11        359.03        362.55          4.58   o 
  -2     1    14          9.02         10.71          0.48   o 
   1     1    14        926.43        923.27         12.02   o 
   6     3     1        162.06        158.95          2.79   o 
   6     3     2         12.96         13.39          0.91   o 
  -2     6     2          1.90          2.68          0.62   o 
   2     6     2        513.75        509.83          6.81   o 
  -6     3     3        148.60        152.83          2.59   o 
   4     5     3        656.19        652.77          8.28   o 
  -2     6     3         62.49         64.69          1.60   o 
  -6     3     4         92.30         93.59          2.06   o 
  -4     5     4        473.31        460.93          6.20   o 
   1     6     4        787.15        788.99         10.64   o 
   6     2     5          8.94          8.06          0.85   o 
  -5     4     5         25.86         26.11          1.04   o 
   0     6     5        201.05        208.97          3.31   o 
   6     1     6         72.64         76.25          1.90   o 
   3     5     6        734.00        732.09          9.59   o 
  -6     2     7         37.02         39.31          1.26   o 
   4     4     7          5.69          6.83          0.41   o 
  -3     5     7        150.21        146.50          2.28   o 
  -6     1     8          0.74          1.41          0.80   o 
   5     1     9       2345.13       2289.24         31.20   o 
   3     4     9         30.41         31.72          1.00   o 
  -1     5     9         75.87         74.09          1.48   o 
   0     5     9        404.47        402.90          5.28   o 
  -5     2    10         51.94         52.05          1.50   o 
  -3     4    10        262.02        251.42          3.62   o 
  -5     0    11         34.66         33.58          1.68   o 
  -2     4    11        295.50        297.67          3.67   o 
   1     4    11         54.20         51.71          1.23   o 
   3     2    12          6.75          6.52          0.54   o 
   2     3    12        296.66        294.23          3.95   o 
  -3     2    13         39.60         40.24          1.14   o 
   2     2    13         10.31         10.78          0.58   o 
   0     3    13          1.95          2.06          0.42   o 
  -1     2    14        132.03        133.12          2.13   o 
   0     2    14         10.93         11.02          0.64   o 
  -7     0     1         14.90         16.19          1.69   o 
   7     0     1        126.25        120.52          3.58   o 
  -7     1     1          3.00          4.20          0.79   o 
   2     6     3       1272.99       1272.88         17.31   o 
   5     4     4         96.83        100.49          1.89   o 
  -2     6     4        119.52        122.39          2.22   o 
  -4     5     5         19.34         20.96          0.98   o 
  -1     6     5         49.88         47.67          1.32   o 
   1     6     5        411.27        412.11          5.32   o 
  -5     4     6        460.02        469.73          6.17   o 
   5     3     7         42.73         43.28          2.37   o 
   2     5     8        333.44        327.31          4.29   o 
   1     5     9       1946.03       1867.32         24.40   o 
  -5     1    11        210.10        210.88          3.12   o 
   3     3    11         52.92         50.31          1.15   o 
  -4     2    12        505.37        503.57          7.15   o 
  -3     3    12        247.40        243.80          3.28   o 
   3     0    13       2459.51       2414.02         48.33   o 
   2     0    14         63.52         67.30          1.69   o 
  -1     0    15          0.11          0.67          0.38   o 
   7     1     0          9.04          8.74          1.07   o 
   7     1     1         40.90         40.53          1.57   o 
  -7     1     2          3.48          4.03          0.36   o 
  -7     1     3          4.54          5.33          0.86   o 
   6     3     3          0.39          0.80          0.71   o 
   4     5     4         85.21         83.87          1.67   o 
   2     6     4        212.12        214.63          3.15   o 
  -6     3     5        186.56        187.67          3.09   o 
   0     6     6        418.55        413.28          5.33   o 
   6     1     7        581.82        575.38          7.86   o 
   3     5     7       1423.21       1402.54         20.25   o 
  -3     5     8        424.31        424.34          5.90   o 
   5     2     9         12.43         11.76          0.82   o 
  -5     3     9        481.08        488.67          7.24   o 
  -4     4     9         36.37         33.42          1.25   o 
  -2     5     9        457.09        457.53          6.77   o 
   4     2    11         49.91         46.80          2.35   o 
  -4     3    11         47.49         43.11          1.15   o 
  -1     4    12        460.49        456.97          5.42   o 
   0     4    12        109.15        111.73          1.96   o 
  -4     1    13        440.75        440.88          5.86   o 
   3     1    13        801.42        812.15         10.10   o 
  -2     3    13          0.00          0.32          0.25   o 
   1     3    13        118.56        117.10          1.52   o 
  -3     1    14        149.94        149.13          2.05   o 
   2     1    14        369.73        371.98          4.37   o 
  -2     2    14        128.81        128.87          1.74   o 
   1     2    14        130.87        127.38          1.87   o 
  -1     1    15         69.10         68.17          1.33   o 
   0     1    15        166.26        168.75          2.45   o 
   3     6     0        182.48        180.05          2.76   o 
  -3     6     1         78.97         78.66          4.32   o 
   3     6     1        510.50        497.86          6.15   o 
   7     1     2         28.31         29.19          1.21   o 
  -3     6     2         79.43         80.47          1.72   o 
  -7     1     4        193.44        194.33          3.15   o 
   6     3     4         23.57         25.26          1.07   o 
  -7     0     5         15.62         15.95          1.32   o 
   5     4     5          0.37          1.34          1.38   o 
  -2     6     5         22.08         23.32          1.16   o 
   6     2     6         75.24         75.50          1.67   o 
  -6     3     6          9.15          8.40          0.84   o 
  -4     5     6         96.48         95.49          1.94   o 
  -1     6     6        302.29        302.37          4.28   o 
   1     6     6        607.49        607.65          9.20   o 
  -6     2     8         72.65         70.41          2.05   o 
   4     4     8        165.20        164.15          2.53   o 
  -6     1     9        258.57        265.01          4.39   o 
   5     1    10        134.24        134.02          1.99   o 
   4     3    10        263.83        258.99          3.34   o 
   3     4    10        331.05        329.15          4.49   o 
  -1     5    10       2132.79       2074.26         33.26   o 
   0     5    10        365.21        368.78          4.88   o 
  -3     4    11         44.99         45.83          1.19   o 
   2     4    11        392.64        383.71          4.90   o 
   4     0    12         72.42         72.89          1.77   o 
   1     0    15       2090.83       2054.45         43.10   o 
  -7     2     1          5.53          5.74          1.00   o 
  -7     2     2        675.57        677.52          8.70   o 
   3     6     2        709.45        706.80          9.46   o 
   7     0     3         42.41         43.07          2.13   o 
  -3     6     3        148.39        137.20          7.10   o 
  -7     1     5        267.91        265.01         13.30   o 
   2     6     5        178.34        173.24          8.19   o 
   0     6     7        137.89        138.87          2.29   o 
   2     5     9         64.93         65.55          1.39   o 
   1     5    10       1048.63       1025.68         13.11   o 
  -5     2    11          5.65          5.86          0.80   o 
   4     1    12        124.62        123.62          1.87   o 
  -2     4    12          1.42          1.97          0.59   o 
   1     4    12         23.34         23.63          0.86   o 
  -2     1    15          0.32          0.59          0.28   o 
   1     1    15        255.04        258.22          3.43   o 
   7     2     0          0.13          1.34          1.26   o 
   5     5     0        415.59        409.53          6.78   o 
   7     2     1          5.57          5.77          0.86   o 
  -6     4     1        112.06        114.10          2.49   o 
  -5     5     1          0.14          0.99          0.97   o 
  -5     5     2         75.92         76.02          1.87   o 
   7     1     3        228.81        223.72          3.27   o 
  -7     2     3         44.64         44.52          2.48   o 
   3     6     3         50.70         49.29          1.41   o 
  -3     6     4        105.17        107.92          2.12   o 
   6     3     5          0.51          0.62          0.36   o 
   5     4     6        140.31        141.68          2.62   o 
  -2     6     6         29.20         30.35          1.26   o 
   6     2     7         16.72         15.66          1.20   o 
  -6     3     7         35.48         34.94          1.24   o 
  -4     5     7          2.83          3.61          0.59   o 
  -1     6     7        613.09        595.19          7.96   o 
   6     0     8        688.30        703.08         13.66   o 
   6     1     8        432.27        422.61          5.83   o 
   3     5     8          6.95          7.33          0.78   o 
  -6     2     9         35.57         34.80          2.05   o 
  -6     0    10       3729.08       3675.73         77.91   o 
  -5     3    10        401.36        406.48          5.94   o 
  -4     4    10          4.12          3.89          0.37   o 
  -2     5    10        295.50        295.34         14.41   o 
  -5     1    12          3.65          3.99          0.67   o 
   3     3    12        172.11        174.09          2.46   o 
  -4     2    13         55.50         52.56          1.28   o 
   3     2    13        362.15        353.12          4.55   o 
  -3     3    13         25.81         26.40          0.89   o 
   2     3    13         61.42         61.12          1.14   o 
  -3     2    14        170.15        172.30          2.48   o 
   2     2    14        489.60        482.03          5.99   o 
  -1     3    14         30.42         29.76          0.81   o 
   0     3    14        215.57        215.04          2.94   o 
  -1     2    15         40.19         37.99          0.89   o 
   0     2    15         42.87         46.12          1.06   o 
   6     4     0        133.40        132.07          2.64   o 
   6     4     1        660.90        653.44          8.55   o 
   5     5     1        434.41        427.30          5.57   o 
   7     2     2         94.25         91.62          1.98   o 
  -6     4     2          3.80          4.43          0.97   o 
  -6     4     3        359.05        361.92          4.76   o 
  -5     5     3         68.82         66.74          1.73   o 
   7     1     4        194.00        190.84          9.26   o 
  -7     2     4        587.84        592.79          7.64   o 
  -7     1     6         22.20         22.32          1.17   o 
   4     5     6         11.56         10.61          0.86   o 
   2     6     6        265.31        269.17          3.61   o 
   1     6     7        651.02        642.62          8.32   o 
  -5     4     8        250.99        264.78          4.82   o 
   4     4     9         23.98         21.35          1.23   o 
  -6     1    10          6.57          6.65          0.83   o 
   5     2    10         55.94         54.08          2.87   o 
   5     0    11        113.91        119.24          2.78   o 
  -4     3    12         62.28         57.21          1.47   o 
  -4     0    14        873.25        866.33         16.86   o 
  -2     3    14         65.65         66.77          1.34   o 
  -3     0    15        269.27        263.85          4.56   o 
   6     4     2          4.40          5.18          1.05   o 
   5     5     2        995.60       1005.79         12.47   o 
   7     2     3          3.79          3.64          0.70   o 
  -6     4     4          0.22          0.95          0.95   o 
  -5     5     4        141.97        140.85          2.46   o 
   3     6     4        398.11        402.93          5.05   o 
   7     0     5       1605.14       1584.23         32.54   o 
  -7     2     5        322.43        321.90          4.27   o 
  -3     6     5         32.93         30.39          1.33   o 
   6     3     6        337.84        329.66          4.91   o 
  -7     0     7          8.80         10.64          0.78   o 
  -2     6     7        425.27        429.64          5.87   o 
   0     6     8        199.97        203.95          2.89   o 
   2     5    10         14.65         14.89          0.83   o 
   5     1    11         51.06         50.67          1.23   o 
   4     3    11         89.12         89.84          1.66   o 
   3     4    11         78.53         74.97          1.59   o 
  -1     5    11       1413.29       1366.52         20.52   o 
   0     5    11          3.42          3.91          0.62   o 
  -5     2    12          5.24          6.41          0.87   o 
   4     2    12        265.79        254.40         13.00   o 
  -3     4    12         72.78         68.87          3.32   o 
   2     4    12         98.17         96.10          1.83   o 
  -1     4    13         86.61         87.54          1.54   o 
   0     4    13        262.36        260.78          3.22   o 
  -4     1    14         99.53         99.54          1.79   o 
   3     1    14          5.36          5.55          0.43   o 
   1     3    14        159.44        157.54          7.32   o 
  -3     1    15        125.17        127.51          1.97   o 
   2     1    15        675.48        676.98          8.12   o 
  -2     2    15          3.35          3.80          0.40   o 
   1     2    15         33.18         32.86          0.82   o 
   0     0    16         18.00         18.60          1.07   o 
   0     7     1        244.70        241.67          3.54   o 
   6     4     3        251.20        245.66          3.64   o 
   5     5     3       1424.74       1412.57         19.67   o 
   7     1     5        524.37        531.65          7.42   o 
  -6     4     5          2.84          3.46          1.11   o 
  -5     5     5         34.82         34.64          1.93   o 
   3     6     5        348.00        345.07          4.29   o 
  -3     6     6         56.99         57.06          1.89   o 
  -7     1     7        315.10        315.76          4.27   o 
   5     4     7         63.23         67.39          1.76   o 
   6     2     8        549.54        533.94          7.73   o 
  -6     3     8         14.67         13.73          1.28   o 
  -4     5     8         94.40         99.60          2.07   o 
  -1     6     8        804.65        803.54         10.76   o 
  -5     3    11         30.09         32.73          1.32   o 
   1     5    11        307.93        303.35         14.86   o 
  -5     0    13         28.25         29.14          1.70   o 
   4     1    13        119.87        123.12          1.76   o 
   1     4    13        191.06        185.08          2.51   o 
  -2     0    16         92.81         92.66          2.10   o 
  -1     1    16        735.34        731.69          9.51   o 
   0     1    16         96.26         94.97          2.01   o 
   7     3     0         84.39         81.39          2.05   o 
   4     6     0        130.94        134.12          2.44   o 
   1     7     0         97.17         95.97          1.96   o 
  -7     3     1         77.51         72.51          4.34   o 
  -4     6     1        664.14        665.20         10.08   o 
   4     6     1          0.03          0.54          0.33   o 
  -1     7     1        283.23        287.13          4.40   o 
   1     7     1        249.21        244.56         12.22   o 
  -7     3     2        246.95        237.82          3.64   o 
  -4     6     2        105.67        108.07          2.16   o 
   0     7     2         37.23         36.41          1.26   o 
   7     2     4          5.48          4.47          0.42   o 
   5     5     4         30.73         27.94          1.31   o 
  -7     2     6         29.67         27.31          1.75   o 
   4     5     7          4.11          4.21          0.70   o 
   2     6     7          6.16          6.85          0.75   o 
   1     6     8         10.37         11.28          0.84   o 
   6     1     9        463.39        473.42          6.25   o 
  -5     4     9         88.93         91.11          1.93   o 
   3     5     9         17.08         16.92          0.90   o 
  -6     2    10         76.73         79.23          2.43   o 
  -3     5    10        372.58        366.90          5.65   o 
  -6     1    11         92.63         89.93          5.14   o 
  -4     4    11        458.22        448.75          6.68   o 
  -2     5    11        522.32        520.61          6.92   o 
  -5     1    13         89.33         88.32          2.00   o 
  -2     4    13         22.52         24.11          0.92   o 
  -2     1    16         10.31         10.79          0.51   o 
   7     3     1        297.34        298.95          4.67   o 
   4     6     2        643.31        643.27          8.70   o 
  -1     7     2         16.04         16.04          1.11   o 
   1     7     2         66.81         63.75          3.31   o 
  -4     6     3          1.76          2.32          0.53   o 
   0     7     3        131.23        129.79          2.52   o 
   6     4     4        126.56        124.33          2.45   o 
  -6     4     6          9.62          9.94          0.96   o 
  -5     5     6        268.27        263.71          3.93   o 
   6     3     7         14.82         14.18          1.08   o 
  -7     1     8          2.70          2.73          0.83   o 
  -2     6     8        168.34        169.81          2.99   o 
  -6     3     9         11.38          4.59          1.24   o 
   0     6     9         62.90         60.31          1.33   o 
   4     4    10         11.36         12.67          0.74   o 
   5     2    11          0.83          0.91          0.28   o 
  -4     3    13        121.81        118.69          1.97   o 
   3     3    13          7.64          6.82          0.64   o 
  -4     2    14        101.02         98.46          1.73   o 
   3     2    14         32.36         32.09          0.77   o 
  -3     3    14         35.02         37.47          1.15   o 
   2     3    14        726.58        710.72          8.27   o 
  -3     2    15          6.58          6.97          0.66   o 
   2     2    15        122.80        121.57          1.62   o 
  -1     3    15         45.55         47.21          1.02   o 
   0     3    15          8.70          5.58          0.64   o 
   1     1    16        207.95        214.51          2.77   o 
   7     3     2         20.53         20.37          1.27   o 
   4     6     3         24.84         24.03          1.04   o 
  -1     7     3         22.36         23.19          1.17   o 
   1     7     3         15.70         14.36          0.83   o 
  -7     3     4          9.13          8.58          0.64   o 
  -4     6     4         37.94         38.57          1.38   o 
   0     7     4        312.98        307.95          4.28   o 
   7     2     5          2.51          2.33          0.74   o 
   7     1     6        600.95        598.50          8.37   o 
   3     6     6         73.26         68.22          1.56   o 
  -7     2     7         96.70         94.19          2.19   o 
  -3     6     7         19.23         19.36          1.24   o 
   5     4     8         34.03         35.53          1.54   o 
  -4     5     9         10.64         10.50          1.11   o 
  -1     6     9        320.70        319.01          4.56   o 
   5     3    10          1.20          1.96          0.34   o 
  -1     5    12         58.93         58.88          1.32   o 
   0     5    12         15.10         16.02          0.70   o 
  -1     2    16         33.50         35.41          0.95   o 
   0     2    16         27.97         26.80          0.78   o 
   2     7     0         75.52         74.81          1.82   o 
  -2     7     1        283.65        278.56          4.35   o 
   2     7     1         45.62         42.39          2.46   o 
  -2     7     2        125.37        121.38          2.67   o 
  -1     7     4        702.28        690.63          9.42   o 
   1     7     4         87.69         84.89          4.40   o 
  -7     3     5         18.46         16.88          1.37   o 
   6     4     5          0.86          2.33          0.99   o 
   5     5     5        283.28        284.00          4.63   o 
  -4     6     5         38.10         38.96          1.66   o 
  -6     4     7        128.24        120.09          6.56   o 
  -5     5     7          3.27          2.71          0.76   o 
   4     5     8         19.64         18.81          0.80   o 
   2     6     8         68.40         64.80          1.44   o 
  -7     0     9         29.29         28.47          2.44   o 
   6     2     9        126.88        129.40          2.21   o 
   1     6     9         38.81         41.25          0.93   o 
   6     0    10        131.03        132.68          2.70   o 
  -5     4    10        108.34        106.38          6.46   o 
   3     5    10         18.85         22.10          1.25   o 
  -6     2    11         18.64         18.90          1.30   o 
   2     5    11          0.15          0.61          0.62   o 
  -6     0    12          1.26          5.92          2.12   o 
   5     1    12         38.58         39.09          0.93   o 
   4     3    12        137.04        132.19          1.99   o 
   3     4    12         68.13         69.70          1.21   o 
  -5     2    13        229.81        233.35          3.55   o 
   4     2    13         14.16         14.55          0.58   o 
  -3     4    13         57.49         56.51          1.29   o 
   2     4    13        167.56        170.18          2.46   o 
  -1     4    14        119.61        116.73          5.68   o 
   0     4    14        247.27        245.07          3.08   o 
   3     0    15          2.89          3.19          0.73   o 
  -4     1    15         99.33        101.30          2.11   o 
  -2     3    15         92.56         91.01          1.60   o 
   1     3    15        156.62        155.65          2.15   o 
   2     0    16         52.97         51.04          1.44   o 
   8     0     0         27.22         29.77          2.30   o 
  -8     0     2        193.45        198.58          4.88   o 
   2     7     2         19.77         20.97          1.34   o 
   7     3     3         43.42         44.53          1.60   o 
  -2     7     3        158.56        153.76          2.77   o 
   4     6     4         25.41         24.44          1.29   o 
   0     7     5         25.39         24.54          1.35   o 
   7     0     7       1669.61       1641.38         38.40   o 
   3     6     7          7.19          8.01          0.84   o 
  -7     2     8         65.10         63.79          1.88   o 
  -3     6     8        126.21        123.94          2.22   o 
  -7     1     9        587.75        583.26          8.39   o 
  -2     6     9        165.62        165.82          2.90   o 
   6     1    10          8.53          8.63          0.47   o 
  -6     1    12         39.56         38.43          1.63   o 
  -5     3    12         47.49         48.68          1.69   o 
  -4     4    12         33.91         33.45          1.34   o 
  -2     5    12         11.37         13.52          1.12   o 
   1     5    12        335.37        340.09          4.16   o 
   4     0    14        281.74        284.37          4.91   o 
   3     1    15          2.20          2.48          0.35   o 
  -3     1    16         29.91         30.20          0.84   o 
  -2     2    16        365.43        360.56          4.43   o 
   1     2    16        104.29        105.68          1.53   o 
  -1     0    17       2503.01       2454.28         60.57   o 
   8     1     0          8.06          7.05          0.86   o 
  -8     1     1         41.80         42.93          1.76   o 
  -8     1     2        237.88        237.92          3.87   o 
  -8     1     3        164.09        164.26          2.89   o 
   2     7     3          6.47          6.64          0.92   o 
  -8     0     4        605.17        604.33         11.37   o 
   7     3     4         47.22         48.58          1.92   o 
  -2     7     4         50.75         48.55          2.93   o 
  -1     7     5        461.12        459.79          6.23   o 
   1     7     5        120.16        122.29          2.10   o 
   7     2     6         28.77         30.05          1.50   o 
  -7     3     6        113.48        112.76          2.35   o 
   5     5     6         63.70         64.55          2.00   o 
  -4     6     6         46.79         45.49          1.33   o 
   7     1     7        243.92        235.47         11.86   o 
   6     3     8        365.63        364.67          5.15   o 
   5     4     9         19.47         17.58          0.64   o 
  -6     3    10          5.68          6.45          0.93   o 
  -4     5    10        208.02        214.97          3.50   o 
  -1     6    10         66.72         68.97          1.46   o 
   0     6    10        116.01        115.82          1.99   o 
   4     4    11        311.52        311.09          4.00   o 
  -5     1    14         31.09         31.94          1.24   o 
   4     1    14         42.58         40.13          0.90   o 
  -2     4    14        172.23        168.02          2.71   o 
   1     4    14        140.35        141.45          2.16   o 
   2     1    16         38.72         40.12          0.78   o 
  -1     1    17        967.41        968.60         12.41   o 
   0     1    17        970.85        957.16         11.96   o 
   6     5     0         47.56         48.45          1.64   o 
   8     1     1        159.70        160.39          2.88   o 
  -6     5     1        740.44        728.83         10.74   o 
   6     5     1         43.47         46.30          1.64   o 
   8     0     2        119.39        122.52          3.83   o 
  -6     5     2        849.87        844.36         10.95   o 
  -6     5     3        369.13        359.83          4.84   o 
  -8     1     4         32.35         32.88          1.89   o 
   2     7     4          1.41          1.80          1.08   o 
   4     6     5        264.54        262.63          3.85   o 
   6     4     6        144.73        146.25          2.57   o 
   0     7     6         16.22         16.02          0.74   o 
  -6     4     8         40.93         41.40          1.65   o 
  -5     5     8        251.46        240.28         13.56   o 
   4     5     9          6.96          7.44          0.68   o 
   2     6     9          0.29          1.03          0.35   o 
   5     2    12         15.63         15.84          0.73   o 
  -4     3    14        182.07        177.85          9.59   o 
   3     3    14         73.54         73.76          1.31   o 
  -4     2    15        514.71        520.90          6.44   o 
  -3     3    15         13.71         13.17          0.83   o 
   1     0    17        736.36        743.80         13.06   o 
   3     7     0         18.04         16.97          1.23   o 
  -5     6     1        612.96        613.85          8.03   o 
  -3     7     1        423.45        416.82          5.71   o 
   3     7     1          1.22          1.62          0.32   o 
   8     1     2         59.35         61.03          3.07   o 
   6     5     2        199.54        198.01          3.38   o 
  -6     5     4        311.08        307.88          4.57   o 
  -2     7     5        213.80        212.72          3.24   o 
  -1     7     6          7.33          8.81          0.75   o 
   1     7     6        134.98        131.54          6.45   o 
  -7     3     7         66.17         67.95          1.98   o 
  -4     6     7         14.86         14.57          1.34   o 
  -7     2     9         45.93         47.88          1.64   o 
  -7     1    10          0.81          1.34          1.38   o 
   6     2    10         21.25         21.17          0.74   o 
  -2     6    10        228.61        231.88          3.50   o 
   1     6    10         31.05         30.88          1.00   o 
   5     3    11         68.79         72.24          1.34   o 
  -6     2    12          1.43          1.42          1.11   o 
   2     5    12         46.29         46.77          1.01   o 
  -1     5    13        770.14        770.09         10.04   o 
   0     5    13          4.35          5.01          0.55   o 
   3     2    15          3.50          3.86          0.34   o 
   2     3    15        275.82        279.60          3.37   o 
  -3     2    16          1.08          1.48          0.50   o 
  -1     3    16          0.04          0.54          0.39   o 
   0     3    16        486.56        486.08          6.10   o 
  -2     1    17        249.21        246.09          3.30   o 
   1     1    17        385.89        391.56          4.82   o 
   7     4     0         44.01         44.83          1.85   o 
   5     6     0        431.80        424.67         19.77   o 
  -8     2     1          0.00          0.61          0.49   o 
  -7     4     1        344.30        342.30          4.96   o 
   7     4     1        126.88        126.02          2.53   o 
   5     6     1         20.18         20.59          1.84   o 
  -8     2     2         22.01         24.01          1.59   o 
  -7     4     2        120.57        115.27          5.93   o 
  -5     6     2        423.34        422.32          5.50   o 
  -3     7     2        548.98        542.26          7.00   o 
   3     7     2          3.14          3.66          0.78   o 
  -7     4     3         85.03         82.40          2.05   o 
  -5     6     3         88.25         88.66          1.84   o 
  -3     7     3         28.16         29.01          1.56   o 
  -8     1     5        253.76        249.71         11.75   o 
   7     3     5         72.25         71.99          1.83   o 
   2     7     5         30.88         29.88          0.96   o 
  -8     0     6         43.63         43.10          2.59   o 
   4     6     6         46.48         45.52          2.41   o 
   7     2     7          9.30          9.31          0.56   o 
   5     5     7          0.70          1.23          0.36   o 
   7     1     8         65.21         66.04          1.23   o 
   3     6     8         12.17         13.09          0.84   o 
   6     3     9        311.01        306.42          4.27   o 
  -3     6     9        111.75        112.73          2.40   o 
  -6     3    11         66.57         63.33          1.98   o 
   3     5    11          0.30          0.50          0.33   o 
  -3     5    12         67.93         69.80          1.65   o 
   5     1    13         36.07         37.06          0.93   o 
   4     3    13        447.39        435.09         22.82   o 
  -4     4    13         17.14         17.30          0.90   o 
   3     4    13          0.17          0.74          0.28   o 
  -5     2    14        500.02        513.68          7.60   o 
   4     2    14         47.24         48.93          0.95   o 
  -3     4    14        253.14        249.54          3.49   o 
   2     4    14         26.66         27.51          0.69   o 
  -4     0    16        192.12        199.14          4.43   o 
   2     2    16          0.01          0.53          0.37   o 
  -1     2    17          8.32          8.02          0.50   o 
   8     2     0         17.83         18.76          1.43   o 
   5     6     2         37.34         38.88          1.73   o 
   8     1     3         97.51         97.93          2.29   o 
  -8     2     3        576.06        578.45          7.15   o 
   6     5     3          0.94          1.39          0.70   o 
  -6     5     5         23.18         22.49          1.23   o 
  -8     1     6          1.85          2.07          0.38   o 
  -2     7     6        224.97        218.96          3.24   o 
   6     4     7        105.41        108.11          1.90   o 
  -1     7     7          0.01          0.92          1.63   o 
   0     7     7          1.13          1.43          0.37   o 
  -7     3     8        279.25        277.23          4.32   o 
  -6     4     9        165.17        156.37          3.74   o 
  -5     5     9         31.24         29.45          1.35   o 
   6     1    11          2.78          3.72          0.45   o 
  -4     5    11        116.43        118.01          2.83   o 
  -1     6    11         45.50         46.47          1.45   o 
   0     6    11         11.25         11.89          0.85   o 
  -6     1    13        101.62        103.62          2.41   o 
  -2     5    13        179.26        180.83          3.39   o 
   1     5    13         10.38         11.61          0.71   o 
  -5     0    15          3.09          3.42          1.35   o 
  -1     4    15          8.14          8.70          0.51   o 
   0     4    15          3.57          5.01          0.57   o 
  -4     1    16         60.49         62.21          3.14   o 
  -2     3    16          0.34          1.03          0.43   o 
   1     3    16         34.22         34.35          0.84   o 
  -3     0    17          6.12          6.50          0.64   o 
   0     2    17         20.12         19.91          0.69   o 
   8     2     2         77.21         80.02          2.21   o 
   7     4     2          8.05          7.91          0.96   o 
   5     6     3          8.43         10.21          1.11   o 
   3     7     3          9.13          9.19          0.92   o 
   8     0     4        260.11        264.42          6.23   o 
  -8     2     4         23.98         24.78          1.58   o 
  -5     6     4         24.88         23.96          1.46   o 
  -3     7     4          0.94          1.56          1.39   o 
   7     3     6        164.18        157.95          9.46   o 
   1     7     7         56.85         57.09          1.54   o 
  -4     6     8         15.05         14.38          1.16   o 
  -7     2    10        275.87        273.64         17.90   o 
   4     5    10          7.41          5.22          0.69   o 
   2     6    10         15.52         14.72          0.98   o 
  -7     0    11         35.94         35.45          2.41   o 
   4     4    12         25.21         24.45          0.79   o 
  -5     1    15         97.85         96.33          2.27   o 
  -2     4    15        263.08        262.16         13.64   o 
   3     1    16         13.49         13.93          0.55   o 
  -3     1    17         63.39         62.58          1.14   o 
  -2     2    17         57.90         61.10          1.25   o 
   7     4     3         38.32         40.17          1.43   o 
   8     1     4        202.23        199.87          3.51   o 
   6     5     4        185.26        182.29          3.17   o 
   3     7     4         55.56         55.50          1.06   o 
  -8     2     5         62.29         57.18          3.89   o 
  -7     4     5         24.56         26.63          1.62   o 
  -5     6     5          5.25          6.31          0.86   o 
  -3     7     5        188.00        186.02          3.03   o 
  -6     5     6          4.45          5.91          1.28   o 
   2     7     6         22.63         23.06          1.14   o 
  -8     1     7         59.90         59.09          2.37   o 
   4     6     7         78.42         77.43          1.87   o 
   5     5     8         70.94         69.80          1.38   o 
   7     0     9         30.65         30.52          1.16   o 
   3     6     9          9.18          9.20          0.55   o 
  -3     6    10        261.15        266.22          4.42   o 
  -7     1    11         11.75         12.17          0.97   o 
   1     6    11         74.75         76.37          1.75   o 
  -5     4    12        105.13        101.66          6.98   o 
   4     1    15         13.63         13.51          0.62   o 
   1     4    15          1.99          2.13          0.33   o 
   2     1    17          7.15          7.91          0.41   o 
   1     2    17        112.39        113.35          1.69   o 
   0     0    18        214.92        214.58          4.44   o 
   8     2     3         54.57         56.44          2.07   o 
   5     6     4         27.82         27.98          1.00   o 
  -7     4     6          9.57         10.16          1.18   o 
  -2     7     7         71.21         70.47          1.61   o 
   7     2     8          4.18          5.09          0.83   o 
   6     4     8         11.54         10.91          0.84   o 
   0     7     8         30.35         28.71          1.10   o 
   7     1     9         62.14         64.89          1.31   o 
  -6     4    10        103.15        105.22          2.35   o 
   6     2    11        116.84        116.95          7.16   o 
  -2     6    11          0.48          0.87          0.33   o 
   5     3    12        206.02        211.35          3.13   o 
  -6     2    13         23.33         21.54          1.60   o 
   5     2    13        166.63        163.29          2.49   o 
  -4     3    15          7.00          6.70          0.89   o 
   3     3    15        244.42        245.11          3.53   o 
  -4     2    16          2.28          2.58          0.76   o 
  -3     3    16         17.55         17.98          0.78   o 
  -1     1    18        319.24        323.97          3.99   o 
   7     4     4         27.26         26.65          1.35   o 
   8     1     5        119.06        116.80          1.89   o 
   6     5     5         39.40         40.32          1.27   o 
   3     7     5         80.62         82.30          1.43   o 
  -8     2     6          1.50          2.29          0.94   o 
  -5     6     6         30.31         32.48          1.36   o 
  -3     7     6        161.05        162.11          3.20   o 
  -6     5     7         17.58         18.21          1.74   o 
   2     7     7        213.64        207.00         12.63   o 
  -8     0     8          6.11          7.25          0.83   o 
   1     7     8        226.49        232.02          3.56   o 
  -7     3     9        221.52        223.23          4.42   o 
   6     3    10          9.41          9.86          0.81   o 
  -5     5    10         43.67         44.42          1.72   o 
   6     0    12         58.21         43.07          1.61   o 
  -6     3    12          0.98          1.01          0.40   o 
   3     5    12        209.02        214.03          3.04   o 
  -3     5    13        378.55        378.89          5.97   o 
   2     5    13         26.72         26.11          0.96   o 
  -6     0    14        260.56        251.10          9.96   o 
  -5     3    14         55.46         55.72          1.95   o 
  -1     5    14        162.43        158.94          2.64   o 
   0     5    14          0.96          1.62          0.69   o 
   3     2    16        141.54        142.23          2.06   o 
   2     3    16         25.46         26.06          0.81   o 
  -2     0    18        550.17        567.74          9.56   o 
   0     1    18        287.76        291.37          3.74   o 
   8     3     0         10.96         10.31          1.82   o 
   4     7     0          4.91          5.62          1.38   o 
  -8     3     1        145.75        145.16          2.84   o 
  -4     7     1         39.92         39.43          2.15   o 
   4     7     1          9.14         10.67          1.03   o 
  -8     3     2          3.90          4.28          0.82   o 
  -4     7     2         62.49         60.78          1.95   o 
  -8     3     3         25.74         27.16          1.83   o 
   8     2     4        403.65        398.34          5.55   o 
   5     6     5        207.24        204.57          3.25   o 
   7     3     7        131.93        133.08          2.38   o 
  -4     6     9         38.39         40.02          1.61   o 
  -7     2    11         71.30         71.99          2.61   o 
   5     4    11         32.90         31.09          1.11   o 
   6     1    12          8.53          7.14          0.53   o 
  -4     5    12        185.80        186.36          3.64   o 
  -1     6    12          2.75          2.70          0.88   o 
   0     6    12         44.21         45.39          1.08   o 
  -6     1    14          1.05          1.64          0.93   o 
   5     1    14         60.68         60.84          1.29   o 
   4     3    14          0.44          0.69          0.32   o 
  -4     4    14          4.81          5.21          1.31   o 
   3     4    14         85.27         84.61          1.83   o 
  -2     5    14          0.81          1.15          0.38   o 
   4     2    15          0.43          1.08          0.33   o 
  -3     4    15        115.47        115.59          2.25   o 
   2     4    15         83.19         84.65          1.62   o 
  -3     2    17          4.31          4.87          0.43   o 
  -1     3    17         34.99         35.05          0.96   o 
   0     3    17          3.98          3.90          0.56   o 
  -2     1    18        134.00        138.22          2.08   o 
   0     8     0        410.76        405.95          9.26   o 
   4     7     2          1.66          3.02          1.33   o 
  -4     7     3        150.80        148.39          3.16   o 
  -8     3     4         27.79         26.95          1.58   o 
   7     4     5        106.43        101.18          2.29   o 
   8     0     6         79.76         85.54          2.16   o 
  -8     2     7         19.48         17.70          1.79   o 
  -7     4     7        138.01        135.46          3.35   o 
  -5     6     7          5.01          5.98          1.01   o 
   4     6     8          2.64          2.58          0.41   o 
  -2     7     8         30.72         31.86          1.23   o 
   5     5     9         43.24         44.93          1.09   o 
   0     7     9        149.21        148.64          2.58   o 
   3     6    10         61.71         62.64          1.24   o 
   4     5    11         62.01         60.08          1.48   o 
   2     6    11         12.08         12.53          1.20   o 
  -7     1    12         64.38         62.72          2.37   o 
   1     5    14         65.09         66.77          1.55   o 
  -1     4    16         42.55         43.74          1.07   o 
   0     4    16          0.32          0.85          0.34   o 
   2     2    17        104.47        107.60          1.56   o 
   1     1    18         12.34         13.35          0.62   o 
   1     8     0          2.12          2.17          0.89   o 
  -1     8     1         31.03         31.25          1.78   o 
   0     8     1         39.24         37.29          1.42   o 
   0     8     2         87.64         87.89          4.50   o 
   4     7     3        198.25        194.91          2.96   o 
  -4     7     4        120.65        119.98          3.13   o 
   8     2     5        198.16        197.50          2.81   o 
   8     1     6          9.26          9.59          0.55   o 
   6     5     6         20.24         20.07          1.04   o 
   3     7     6         38.73         39.76          0.88   o 
  -3     7     7        117.58        116.34          2.75   o 
  -6     5     8          2.90          3.06          0.48   o 
   7     2     9          7.42          7.02          0.89   o 
   6     4     9         57.15         55.94          1.50   o 
  -1     7     9          7.20          7.34          1.16   o 
  -7     3    10          0.76          1.13          0.42   o 
  -6     4    11          0.40          0.92          0.43   o 
  -3     6    11        151.37        150.26          3.07   o 
  -2     6    12        106.98        109.53          2.48   o 
   1     6    12        109.56        111.88          2.02   o 
  -5     4    13         27.49         27.87          1.46   o 
   4     4    13         20.02         19.02          0.71   o 
  -5     1    16          1.11          1.65          0.85   o 
   3     0    17         20.28         21.09          0.87   o 
  -4     1    17         98.82         99.53          4.99   o 
  -2     3    17         91.83         93.71          1.59   o 
   1     3    17          5.19          5.41          0.38   o 
  -1     2    18          2.69          3.03          0.33   o 
   0     2    18        527.04        524.71          6.96   o 
   1     8     1        153.04        155.19          2.96   o 
  -1     8     2         26.42         25.57          1.66   o 
   1     8     2        159.83        154.25          2.69   o 
   0     8     3         24.47         24.34          1.56   o 
  -8     3     5        117.47        117.02          2.81   o 
   5     6     6          1.30          1.71          0.38   o 
   7     3     8        162.98        161.58          2.48   o 
  -7     4     8        191.39        193.99          3.87   o 
   2     7     8        276.73        274.65          3.90   o 
  -8     1     9          1.93          2.50          0.51   o 
   1     7     9        100.46        102.92          2.09   o 
   7     1    10         21.74         22.44          0.72   o 
  -4     6    10         69.87         68.76          2.01   o 
  -5     5    11         33.38         32.55          1.36   o 
   6     2    12        241.29        237.03          3.56   o 
   5     3    13         41.04         39.28          0.99   o 
  -6     2    14         10.99         11.62          1.79   o 
   4     0    16         59.00         62.04          1.70   o 
  -2     4    16        131.29        131.38          2.55   o 
   1     4    16         66.91         65.80          1.26   o 
   3     1    17          5.19          5.71          0.39   o 
  -3     1    18        104.61        103.22          1.72   o 
  -2     2    18        111.70        111.35          1.96   o 
   7     5     0        665.64        657.87          8.71   o 
   6     6     0        159.70        158.28          2.92   o 
  -7     5     1        520.13        515.72          6.41   o 
  -6     6     1         63.27         62.77          2.03   o 
  -7     5     2         74.20         72.48          3.71   o 
  -6     6     2        336.37        329.33          5.00   o 
   8     3     3        141.13        139.38          2.38   o 
  -7     5     3         28.13         27.05          1.92   o 
  -1     8     3        162.87        162.31          2.65   o 
   1     8     3         70.16         73.10          1.68   o 
   4     7     4         82.28         81.69          1.54   o 
  -4     7     5        139.70        134.95          2.92   o 
  -8     3     6         38.84         37.48          1.67   o 
   7     4     6         38.08         38.53          1.31   o 
  -8     2     8         22.90         22.10          1.81   o 
  -5     6     8        101.41        102.62          3.05   o 
  -2     7     9          0.73          1.39          0.98   o 
   6     3    11        129.70        132.72          2.38   o 
  -6     3    13         16.48         17.37          1.54   o 
   3     5    13        339.69        336.25          4.55   o 
   5     2    14         56.57         58.14          1.41   o 
  -3     5    14        711.28        708.79         10.60   o 
   2     5    14        145.34        149.66          2.35   o 
   4     1    16         45.71         46.36          1.02   o 
   2     0    18        104.37        108.47          2.54   o 
   1     2    18         25.74         25.00          0.75   o 
   2     8     0        169.27        170.14          3.11   o 
   7     5     1        838.36        828.11         11.00   o 
   6     6     1        164.97        161.74          2.95   o 
  -2     8     1         64.94         64.55          2.01   o 
  -6     6     3         50.51         49.02          1.76   o 
  -7     5     4        396.77        390.96          5.68   o 
  -1     8     4        115.35        115.64          2.12   o 
   0     8     4        102.53        103.74          1.92   o 
   8     2     6         19.17         18.32          0.72   o 
   8     1     7        361.28        353.84          4.51   o 
   6     5     7         33.30         32.22          1.14   o 
   3     7     7          1.58          1.95          0.35   o 
  -3     7     8        100.14        102.22          2.36   o 
  -6     5     9          9.40         10.16          1.43   o 
   4     6     9         45.86         47.44          1.30   o 
  -7     0    13         24.68         23.97          1.76   o 
  -4     5    13        455.12        451.24          6.03   o 
   0     6    13          1.34          1.52          0.31   o 
  -5     3    15          1.43          1.75          1.24   o 
  -1     5    15         21.39         21.77          1.05   o 
   0     5    15          8.47          8.68          0.59   o 
   3     3    16        175.56        175.38          2.64   o 
  -4     2    17          1.97          2.16          0.36   o 
  -3     3    17          6.09          6.69          0.59   o 
   2     1    18          0.48          0.99          0.32   o 
  -1     0    19        837.73        851.43         17.32   o 
  -9     0     1         14.42         16.16          2.99   o 
   2     8     1        186.20        181.20          3.02   o 
   7     5     2         28.01         28.24          0.97   o 
   6     6     2         88.66         88.56          1.66   o 
   2     8     2         43.26         43.59          1.43   o 
  -9     0     3         41.24         37.27          3.10   o 
   8     3     4        376.62        371.88          4.81   o 
  -6     6     4         73.60         73.12          2.02   o 
   1     8     4         51.94         51.81          1.32   o 
   4     7     5        103.48        105.35          2.14   o 
  -4     7     6          3.59          3.40          1.19   o 
   5     6     7         54.50         54.74          1.13   o 
  -8     0    10       1788.45       1775.35         50.58   o 
   7     2    10         34.46         34.07          0.95   o 
   5     5    10          0.03          0.75          0.41   o 
  -1     7    10         24.66         26.58          1.10   o 
   0     7    10         92.35         92.56          1.76   o 
  -7     3    11        190.81        188.54          3.45   o 
   3     6    11         31.22         32.40          0.88   o 
   5     4    12          0.15          0.57          0.36   o 
   4     5    12         57.40         58.10          1.19   o 
  -3     6    12        427.85        424.55          5.97   o 
   2     6    12          1.67          1.89          0.39   o 
  -7     1    13        501.08        489.05          7.29   o 
   6     1    13         16.18         16.19          0.65   o 
  -1     6    13         52.37         52.25          1.44   o 
   5     0    15         67.09         64.56          1.86   o 
  -6     1    15         49.81         49.43          3.17   o 
   4     3    15          8.76          8.33          0.68   o 
  -4     4    15         58.91         57.99          1.58   o 
   3     4    15         61.22         59.76          1.21   o 
  -5     2    16        163.48        167.27          3.08   o 
  -1     1    19        124.84        127.41          2.01   o 
   9     1     0          1.33          1.77          1.39   o 
   9     0     1        399.75        395.83          8.52   o 
  -9     1     1         16.46         15.32          1.68   o 
  -9     1     3        204.93        201.19          3.95   o 
   7     5     3          6.18          6.37          1.14   o 
   6     6     3         25.43         25.90          0.78   o 
  -2     8     3          2.32          2.60          0.44   o 
  -7     5     5         10.15         10.21          0.98   o 
  -6     6     5        263.99        259.82          4.48   o 
  -1     8     5          1.95          2.47          0.43   o 
   0     8     5         54.38         56.61          1.68   o 
  -8     3     7          3.80          4.35          1.52   o 
  -8     2     9         11.10         11.16          1.79   o 
   7     3     9         12.78         13.02          0.69   o 
   2     7     9         77.01         76.44          1.61   o 
  -8     1    10          7.62          7.63          1.44   o 
   6     4    10          0.69          1.13          0.35   o 
   1     7    10         16.17         16.24          1.37   o 
   7     0    11        284.94        281.09          5.89   o 
  -6     4    12         22.12         22.24          1.13   o 
  -5     5    12         17.52         17.99          1.77   o 
   1     6    13          5.00          5.65          0.78   o 
   5     1    15          9.73          9.92          0.68   o 
  -2     5    15         37.30         37.21          1.43   o 
   1     5    15        147.19        149.97          2.37   o 
   4     2    16        307.49        306.23          3.96   o 
  -3     4    16         33.96         34.57          2.09   o 
   2     4    16          7.93          8.40          0.47   o 
   3     2    17         14.53         14.04          0.66   o 
   2     3    17          8.08          8.36          0.58   o 
  -3     2    18         24.34         24.35          0.90   o 
  -1     3    18         12.66         13.17          0.78   o 
   0     1    19          0.01          0.64          0.45   o 
   8     4     0         48.65         45.21          2.08   o 
   5     7     0         19.87         21.10          1.57   o 
   9     1     1        351.43        349.45          5.08   o 
  -8     4     1         38.26         37.23          2.19   o 
  -5     7     1          8.47          8.06          1.29   o 
  -8     4     3         16.44         16.20          1.89   o 
   2     8     3          2.23          2.20          0.38   o 
  -9     1     4         57.17         55.05          2.35   o 
  -2     8     4         15.59         15.40          1.39   o 
  -9     0     5         29.08         29.42          3.53   o 
   8     3     5        270.93        261.30          3.90   o 
   1     8     5        137.36        136.18          2.56   o 
   7     4     7         35.50         34.42          1.28   o 
  -4     7     7        188.31        184.26          3.66   o 
   8     0     8        138.83        143.83          3.01   o 
   3     7     8         22.42         22.27          0.81   o 
  -5     6     9         22.51         21.61          1.27   o 
  -3     7     9        135.42        133.39          3.06   o 
  -2     7    10         38.42         38.37          1.54   o 
   7     1    11        183.67        183.44          2.60   o 
  -4     6    11        268.68        266.50          4.38   o 
  -2     6    13         15.84         16.02          1.07   o 
  -5     4    14         38.75         39.01          1.70   o 
   4     4    14          1.26          1.75          0.65   o 
  -5     0    17          4.22          3.97          1.49   o 
  -1     4    17         51.11         51.94          1.27   o 
   0     4    17        279.00        277.06          3.59   o 
  -4     0    18        422.10        407.95          6.24   o 
   2     2    18         56.98         56.49          1.08   o 
   0     3    18         77.45         74.05          1.37   o 
   1     0    19        181.24        180.22          3.63   o 
  -2     1    19        306.66        304.90          3.96   o 
   8     4     1        112.57        114.82          2.39   o 
   5     7     1         57.83         57.17          1.41   o 
  -5     7     2          1.51          1.96          0.73   o 
  -5     7     3         68.50         69.20          2.19   o 
  -8     4     4          2.90          2.76          1.60   o 
   6     6     4         39.05         38.97          1.14   o 
   2     8     4        402.08        400.58          5.17   o 
  -7     5     6        129.94        125.87          6.70   o 
   4     7     6         36.33         36.45          0.98   o 
   0     8     6        117.59        119.06          2.12   o 
   8     2     7          2.19          2.13          0.38   o 
   8     1     8         22.74         21.42          0.77   o 
  -8     3     8          4.26          4.33          1.46   o 
   6     5     8        100.93         99.21          1.91   o 
  -6     5    10          1.35          1.54          1.23   o 
   4     6    10          3.31          3.93          0.42   o 
   6     3    12         36.68         38.12          0.94   o 
   6     2    13         10.39         11.67          0.60   o 
  -6     3    14          0.95          1.28          0.39   o 
  -6     2    15        119.82        117.54          2.44   o 
  -5     1    17         19.68         19.51          1.27   o 
  -4     1    18         35.62         33.40          1.92   o 
  -2     3    18        300.05        296.08          3.74   o 
   1     1    19        114.25        111.76          1.88   o 
   3     8     0        119.97        120.06          2.22   o 
  -3     8     1         32.96         32.43          1.46   o 
   9     1     2        232.70        228.17          3.33   o 
   8     4     2         24.09         23.89          1.08   o 
   5     7     2        134.04        130.59          2.26   o 
   9     0     3       1503.25       1480.94         29.51   o 
   7     5     4         59.79         61.04          1.52   o 
  -9     1     5        157.44        156.35          3.62   o 
  -2     8     5         21.40         22.11          1.43   o 
  -1     8     6         48.38         47.00          1.86   o 
   5     6     8        235.54        232.60          3.04   o 
  -8     2    10         44.87         45.70          1.19   o 
  -7     4    10        249.64        243.28         15.25   o 
  -1     7    11          1.44          1.75          0.32   o 
   0     7    11        203.61        201.55          3.73   o 
  -7     2    13         10.30          9.69          0.55   o 
   5     3    14        139.00        141.71          2.11   o 
  -4     5    14        258.10        259.02          3.50   o 
   5     2    15        161.64        155.03          2.35   o 
  -2     4    17        182.06        174.32          9.33   o 
   1     3    18         64.24         63.08          1.19   o 
  -3     0    19        562.45        566.74          9.46   o 
  -1     2    19         29.52         28.56          0.77   o 
   0     2    19          1.47          1.58          0.38   o 
   9     2     0          0.02          0.71          0.48   o 
  -9     2     1         37.30         35.90          1.66   o 
   3     8     1        218.04        217.71          2.83   o 
  -9     2     2         10.17         10.80          1.62   o 
  -3     8     2          8.17          8.51          0.98   o 
   9     1     3        333.93        330.74          4.06   o 
  -9     2     3         83.30         80.84          2.35   o 
  -5     7     4        144.76        144.22          2.74   o 
  -8     4     5        189.83        186.57          3.67   o 
   8     3     6         83.22         83.78          1.41   o 
   1     8     6         33.34         31.87          1.30   o 
  -7     5     7         32.75         32.13          1.38   o 
  -4     7     8        105.18        107.62          2.26   o 
   2     7    10         51.52         53.12          1.02   o 
  -8     1    11        402.52        391.21          5.01   o 
   7     2    11          0.81          0.84          0.33   o 
   5     5    11        261.20        260.44          3.50   o 
  -7     3    12         18.96         18.69          0.75   o 
   2     6    13          0.14          0.48          0.36   o 
   6     0    14        538.90        538.66          9.32   o 
   3     5    14         89.57         87.84          1.47   o 
  -3     5    15        912.78        913.46         14.39   o 
   2     5    15          0.01          0.56          0.38   o 
  -6     0    16        149.08        144.09          3.83   o 
  -4     3    17          0.35          0.94          0.82   o 
   1     4    17         13.19         13.30          0.56   o 
   3     1    18          1.94          1.84          0.32   o 
  -3     1    19        145.50        150.67          2.02   o 
  -2     2    19        103.51        106.93          1.68   o 
   9     2     1          1.16          1.54          0.38   o 
   3     8     2          6.85          7.63          0.49   o 
   8     4     3        533.58        522.48          6.36   o 
   5     7     3         75.12         74.93          1.44   o 
  -3     8     3         67.39         66.10          1.94   o 
  -9     2     4        286.87        286.54          4.35   o 
   7     5     5          0.68          0.96          0.34   o 
   6     6     5         74.09         75.06          1.33   o 
  -5     7     5        138.06        136.03          2.54   o 
   2     8     5         29.65         30.66          1.48   o 
  -9     1     6          2.70          2.97          1.12   o 
  -2     8     6          5.65          5.41          1.33   o 
  -6     6     7         11.56         12.33          1.64   o 
   4     7     7          3.58          3.90          0.44   o 
   0     8     7         39.71         41.46          0.95   o 
   7     4     8          8.51          8.54          0.51   o 
   3     7     9        339.14        343.99          4.32   o 
   7     3    10          8.38          8.61          0.47   o 
  -5     6    10          9.81         10.68          0.55   o 
   6     4    11         19.53         19.99          0.64   o 
   1     7    11         40.24         40.23          0.97   o 
   3     6    12         95.30         93.65          1.58   o 
  -6     4    13         63.06         63.75          1.27   o 
   5     4    13          0.49          0.80          0.34   o 
   4     5    13          0.42          0.94          0.34   o 
  -3     6    13        346.24        349.01          4.83   o 
  -7     1    14         28.61         28.71          0.88   o 
   6     1    14         12.36         13.19          0.61   o 
  -1     6    14         14.91         15.59          1.00   o 
   0     6    14          6.98          6.61          0.78   o 
  -6     1    16        205.88        199.95         11.18   o 
  -5     3    16         50.27         49.27          1.31   o 
  -4     4    16         49.18         47.58          1.10   o 
  -1     5    16         41.35         39.28          1.02   o 
   0     5    16         54.22         54.19          1.31   o 
   4     1    17          0.17          0.67          0.34   o 
   9     2     2         25.81         26.04          0.85   o 
   3     8     3         33.78         34.70          0.87   o 
  -3     8     4          0.53          1.12          1.00   o 
  -9     2     5         54.04         53.53          2.39   o 
  -8     4     6          7.35          8.09          1.60   o 
  -9     0     7         23.82         22.74          3.09   o 
  -1     8     7        107.39        106.55          2.26   o 
   8     2     8          3.55          3.21          0.38   o 
  -8     3     9         12.69         13.60          0.67   o 
   6     5     9          0.13          0.47          0.28   o 
  -3     7    10         30.15         31.37          1.23   o 
  -6     5    11          0.84          1.02          0.37   o 
  -2     7    11         55.62         55.58          1.15   o 
  -4     6    12        256.09        260.34          3.74   o 
  -5     5    13         17.58         17.26          0.67   o 
  -5     2    17         78.84         79.22          2.25   o 
   3     3    17          8.50          8.60          0.78   o 
  -4     2    18         10.61         10.59          0.88   o 
  -3     3    18         12.02          9.45          0.69   o 
   2     1    19         37.01         37.57          0.89   o 
   1     2    19          2.07          1.86          0.36   o 
   9     1     4        349.60        351.85          4.47   o 
   8     4     4        181.29        179.04          2.60   o 
   5     7     4         26.37         26.39          1.01   o 
  -5     7     6        133.34        137.33          2.89   o 
   2     8     6         99.08         97.54          5.93   o 
  -9     1     7         81.82         79.50          2.45   o 
   1     8     7          8.44          8.62          1.10   o 
  -7     5     8         17.84         17.47          2.07   o 
   8     1     9         28.40         27.12          0.79   o 
   5     6     9         71.53         74.18          1.31   o 
   4     6    11          2.64          3.06          0.40   o 
  -8     0    12       1031.25       1053.73         22.18   o 
   7     1    12          0.06          0.49          0.35   o 
  -2     6    14         16.48         16.79          1.22   o 
   1     6    14          9.10          9.71          0.49   o 
  -5     4    15          2.82          3.06          0.43   o 
   5     1    16          1.25          1.57          0.39   o 
   4     3    16          0.31          0.99          0.38   o 
   3     4    16          0.01          0.68          0.47   o 
  -2     5    16         89.17         89.20          1.77   o 
   1     5    16         56.50         54.86          1.33   o 
  -3     4    17         36.89         38.01          1.20   o 
   0     0    20         42.12         42.80          1.62   o 
   9     2     3         12.04         12.41          0.60   o 
   3     8     4         12.31         12.92          0.99   o 
   9     0     5        289.47        291.74          5.07   o 
  -3     8     5          3.56          3.47          0.41   o 
  -9     2     6        299.86        292.55         16.99   o 
   7     5     6         19.04         20.61          0.69   o 
   6     6     6         61.98         58.22          1.14   o 
   8     3     7         92.72         96.04          1.83   o 
  -2     8     7         19.28         19.78          1.56   o 
  -6     6     8         58.21         57.16          1.34   o 
  -4     7     9        105.84        105.25          1.73   o 
  -8     2    11          1.60          2.19          0.35   o 
  -7     4    11         90.76         91.49          1.73   o 
   6     3    13         55.18         53.95          3.87   o 
   4     4    15         35.20         34.97          0.89   o 
   4     2    17          0.43          1.05          0.67   o 
   2     4    17        325.11        325.93          4.32   o 
   3     2    18         90.63         86.60          4.65   o 
   2     3    18         18.89         18.07          0.67   o 
  -3     2    19        111.28        107.72          1.80   o 
  -2     0    20        171.56        170.11          3.43   o 
  -1     1    20         18.57         18.79          0.75   o 
   0     1    20         10.14         10.10          0.73   o 
   9     1     5         29.15         29.34          0.73   o 
   5     7     5        125.39        127.10          2.45   o 
   4     7     8         66.89         67.76          1.41   o 
  -1     8     8          8.41          8.71          0.54   o 
   0     8     8          0.72          1.32          0.33   o 
   7     4     9          0.08          0.32          0.29   o 
  -5     6    11         15.32         14.38          0.64   o 
   2     7    11         60.73         59.47          1.47   o 
  -8     1    12          2.13          2.58          0.46   o 
   5     5    12         49.76         52.16          0.99   o 
  -1     7    12         38.17         37.30          0.93   o 
   0     7    12        124.62        122.33          1.83   o 
  -7     3    13        103.15        103.79          1.98   o 
  -7     2    14         10.43          9.24          0.61   o 
   6     2    14         80.30         83.20          1.53   o 
  -6     2    16        146.40        146.21          2.55   o 
  -1     4    18          6.73          6.70          0.77   o 
   0     4    18          5.97          5.31          0.66   o 
  -1     3    19          4.49          4.49          0.41   o 
   0     3    19        367.89        370.10          4.51   o 
  -2     1    20         17.79         17.09          0.67   o 
   9     3     0         35.27         34.19          0.98   o 
   7     6     0         32.59         31.86          1.87   o 
  -9     3     1         15.47         15.96          1.66   o 
  -7     6     1         36.47         36.60          1.84   o 
  -4     8     1         85.51         84.50          2.25   o 
  -9     3     2        131.27        123.39          6.32   o 
  -7     6     2        193.33        194.25          3.81   o 
  -9     3     3         77.48         75.29          2.52   o 
   9     2     4        189.81        189.38          2.70   o 
   8     4     5         16.15         16.73          0.63   o 
   3     8     5        116.87        120.47          2.18   o 
  -3     8     6          0.55          1.30          1.26   o 
  -5     7     7         10.68         11.11          2.18   o 
   2     8     7         26.92         27.93          0.77   o 
  -9     1     8         49.60         50.17          1.14   o 
   1     8     8         28.29         28.07          0.77   o 
   8     2     9         15.05         15.17          0.65   o 
  -8     3    10          4.09          3.94          0.50   o 
   3     7    10        389.66        389.53          5.06   o 
  -3     7    11         45.66         47.61          1.14   o 
   7     2    12         72.32         72.62          1.60   o 
  -7     0    15         47.37         48.90          1.75   o 
   5     3    15        220.83        217.45          3.52   o 
  -4     5    15        173.06        173.93          3.07   o 
   3     5    15         85.39         86.98          1.50   o 
  -5     1    18         75.09         72.76          1.89   o 
  -4     1    19         50.65         50.54          1.28   o 
   2     2    19          8.33          9.52          0.54   o 
   4     8     0        122.85        122.56          2.89   o 
   9     3     1         11.88         12.16          1.42   o 
   7     6     1          1.67          1.83          1.41   o 
   4     8     1         50.73         49.28          2.94   o 
  -4     8     2          3.27          3.56          1.16   o 
  -7     6     3        175.72        178.96          3.31   o 
  -9     3     4         28.60         29.78          2.47   o 
  -9     2     7        105.75        106.81          1.90   o 
   6     6     7         13.55         13.03          0.85   o 
  -8     4     8          0.25          0.46          0.40   o 
  -6     6     9          5.71          4.70          0.50   o 
   8     0    10          3.82          4.08          0.62   o 
   6     5    10         17.57         17.08          0.61   o 
   7     3    11         98.60         97.20          1.72   o 
   6     4    12          0.91          1.01          0.34   o 
  -6     5    12         59.88         61.71          1.28   o 
  -2     7    12          0.08          0.43          0.41   o 
   1     7    12        120.25        123.67          1.95   o 
  -4     6    13         97.71         97.63          1.70   o 
   3     6    13        437.46        438.91          5.55   o 
  -6     4    14         17.65         17.60          0.76   o 
   5     4    14        159.51        161.77          2.37   o 
  -3     6    14          5.06          5.15          0.51   o 
   2     6    14         15.37         14.81          0.75   o 
  -7     1    15          3.50          4.20          0.56   o 
  -1     6    15          5.79          6.13          0.53   o 
   0     6    15         22.88         23.22          1.10   o 
   5     2    16          0.96          1.45          0.88   o 
  -3     5    16        105.98        109.19          2.21   o 
   2     5    16          5.46          5.52          0.46   o 
  -2     4    18         12.96         12.12          0.59   o 
  -2     3    19         49.33         49.40          1.06   o 
   1     1    20          5.63          5.09          0.52   o 
   8     5     0         29.79         30.01          1.68   o 
  -8     5     1         11.79         11.82          1.06   o 
  -8     5     2         21.13         21.99          2.04   o 
   7     6     2          1.65          1.73          0.43   o 
   4     8     2         23.44         22.99          1.53   o 
  -4     8     3          1.87          2.24          0.43   o 
  -7     6     4        382.69        382.93          5.48   o 
   5     7     6        151.74        152.77          2.11   o 
   7     5     7        233.09        234.81          3.11   o 
   8     3     8          4.07          4.79          0.40   o 
  -2     8     8         82.29         82.40          1.43   o 
  -9     0     9          0.94          0.78          0.52   o 
   8     1    10         17.03         16.74          0.64   o 
   5     6    10          6.41          7.40          0.45   o 
  -4     7    10        148.03        145.73          2.13   o 
  -8     2    12         26.41         26.24          0.87   o 
  -7     4    12         23.88         24.48          0.82   o 
   7     0    13        182.07        182.55          4.03   o 
  -5     5    14        202.45        205.23          2.98   o 
   4     5    14         44.79         45.48          1.00   o 
   6     1    15         42.40         43.56          1.00   o 
  -5     3    17         20.70         20.40          0.76   o 
  -1     5    17          4.65          4.01          0.38   o 
   0     5    17         96.08         94.23          1.47   o 
   4     0    18         75.17         77.28          1.98   o 
  -4     3    18          4.31          4.55          0.52   o 
   1     4    18         40.04         39.07          1.15   o 
   3     0    19         21.59         21.38          1.15   o 
   1     3    19          8.67          8.72          0.84   o 
  -1     2    20         32.20         32.31          0.83   o 
   0     2    20        156.06        156.20          2.46   o 
   6     7     0         21.03         22.29          1.17   o 
   8     5     1         47.34         45.99          2.02   o 
  -6     7     1          4.21          3.88          0.46   o 
   9     3     2          2.39          2.38          0.38   o 
  -6     7     2          0.30          1.07          0.51   o 
  -8     5     3        223.97        220.93          4.36   o 
  -4     8     4         18.76         17.82          1.41   o 
   9     2     5         25.72         25.50          0.77   o 
  -9     3     5         63.88         65.22          2.10   o 
  -7     6     5         47.89         48.23          1.82   o 
   9     1     6          0.11          0.50          0.41   o 
   8     4     6          0.21          0.47          0.32   o 
   3     8     6          5.74          6.44          0.45   o 
  -3     8     7         62.37         62.29          1.24   o 
  -9     2     8          7.78          7.45          0.58   o 
  -5     7     8        131.52        131.48          2.06   o 
  -9     1     9        160.15        157.87          2.48   o 
  -1     8     9         17.41         18.48          0.71   o 
   0     8     9          0.48          0.76          0.35   o 
   4     6    12         22.47         21.73          0.70   o 
   7     1    13        585.87        587.17          7.57   o 
  -2     6    15         24.40         25.90          1.41   o 
   1     6    15        204.75        207.86          3.06   o 
  -6     1    17         29.41         29.05          0.88   o 
  -4     4    17         64.90         64.72          1.31   o 
   4     1    18         37.91         38.08          0.93   o 
   3     1    19         63.32         62.34          1.17   o 
  -3     1    20        451.02        446.31          5.16   o 
  -2     2    20         98.58         96.02          1.48   o 
   6     7     1        114.05        114.23          2.42   o 
   9     3     3         21.65         21.41          0.69   o 
   7     6     3        100.71        102.60          1.71   o 
  -6     7     3          1.51          1.60          1.57   o 
   4     8     3         51.90         49.61          1.99   o 
  -8     5     4         46.20         44.76          1.88   o 
   2     8     8         49.85         50.81          1.06   o 
   4     7     9         41.14         41.86          1.00   o 
   1     8     9         24.60         25.23          0.78   o 
   7     4    10         43.68         44.47          0.98   o 
  -8     3    11          6.62          6.00          0.53   o 
  -5     6    12        192.68        193.46          2.75   o 
  -8     1    13        145.09        145.98          2.35   o 
   0     7    13         10.87         10.37          0.49   o 
  -5     4    16        267.07        267.21          3.60   o 
   5     0    17         28.78         28.37          1.40   o 
  -2     5    17          0.91          1.27          0.41   o 
  -5     2    18         70.37         68.85          1.46   o 
   3     3    18        144.64        143.66          2.23   o 
  -4     2    19         16.04         15.44          1.04   o 
  -3     3    19         44.96         44.11          1.30   o 
   2     0    20         11.69         12.53          0.94   o 
   0     9     1         32.92         32.08          0.89   o 
   8     5     2         51.18         51.56          1.24   o 
   6     7     2         89.51         88.31          2.11   o 
  -6     7     4         17.36         17.11          1.87   o 
  -8     5     5        397.90        385.95          6.15   o 
  -4     8     5         25.04         25.21          1.39   o 
  -9     3     6         76.93         75.24          1.52   o 
   9     0     7         19.18         19.45          0.96   o 
   5     7     7         18.26         17.81          1.10   o 
   6     6     8          6.69          5.80          0.51   o 
  -8     4     9         36.39         38.50          1.15   o 
  -7     5    10         11.96         12.26          0.62   o 
  -6     6    10         62.00         59.82          1.24   o 
   3     7    11         30.81         30.91          0.95   o 
  -3     7    12        141.98        139.52          2.13   o 
   2     7    12          6.60          6.98          0.46   o 
  -1     7    13        108.13        110.71          1.72   o 
  -7     3    14        126.56        128.26          2.15   o 
   6     3    14         51.61         52.56          1.15   o 
  -7     2    15          6.56          6.78          0.57   o 
  -6     3    16         45.12         45.55          1.07   o 
   4     4    16          1.70          1.84          0.40   o 
   5     1    17        260.52        261.55          3.64   o 
   4     3    17        157.41        159.90          2.37   o 
   3     4    17         82.75         82.99          1.46   o 
   1     5    17        162.82        164.37          2.64   o 
  -3     4    18        120.66        120.87          1.93   o 
   1     2    20          0.46          0.58          0.39   o 
   1     9     0         77.98         77.08          1.47   o 
  -1     9     1         62.43         61.62          1.12   o 
   1     9     1          1.77          1.86          0.37   o 
   0     9     2          6.24          5.79          0.62   o 
   8     5     3         22.58         22.13          0.74   o 
   6     7     3        122.77        123.68          1.93   o 
   7     6     4         44.98         45.08          1.03   o 
   4     8     4         12.51         12.24          0.57   o 
  -7     6     6         51.61         51.04          1.29   o 
   3     8     7          6.55          6.87          0.44   o 
   7     5     8        107.07        108.39          1.72   o 
  -3     8     8         97.38         97.21          1.60   o 
  -2     8     9         67.25         68.55          1.26   o 
   8     2    10        216.25        218.35          3.14   o 
   6     5    11          5.52          6.20          0.42   o 
  -6     5    13         54.67         52.94          1.16   o 
   5     5    13          0.01          0.47          0.38   o 
   6     2    15        193.98        196.75          2.83   o 
  -6     2    17         34.40         35.63          1.03   o 
   2     4    18         30.40         29.63          0.85   o 
   2     1    20         21.78         21.90          0.76   o 
  -1     0    21          9.27          8.58          0.82   o 
  -1     9     2          0.70          1.06          0.39   o 
   1     9     2        187.65        187.14          3.16   o 
   0     9     3          1.83          2.34          1.22   o 
   9     3     4          0.10          0.61          0.36   o 
  -6     7     5         70.11         70.40          2.90   o 
   9     2     6          2.92          2.87          0.44   o 
  -8     5     6        259.20        262.92          3.80   o 
  -4     8     6          0.14          0.68          0.42   o 
   9     1     7          4.53          4.56          0.44   o 
  -9     3     7          5.59          5.67          0.52   o 
   8     4     7         78.82         79.36          1.39   o 
  -9     2     9          1.64          1.79          0.45   o 
   8     3     9         11.42         10.95          0.53   o 
  -5     7     9        343.09        335.29          4.34   o 
  -9     1    10         26.22         26.11          0.88   o 
   0     8    10         42.09         44.13          1.13   o 
   8     1    11          5.65          5.34          0.43   o 
  -4     7    11          0.40          0.92          0.36   o 
   7     3    12        108.68        109.08          1.74   o 
   7     2    13         25.49         26.38          0.85   o 
   6     4    13          0.01          0.34          0.88   o 
  -2     7    13        215.31        218.30          3.17   o 
   1     7    13        131.26        132.22          2.09   o 
  -4     6    14         11.94         12.64          0.61   o 
   3     6    14         52.21         53.76          1.13   o 
  -6     4    15         41.69         44.42          1.38   o 
  -3     6    15         71.33         72.91          1.47   o 
   5     3    16         46.88         46.28          1.02   o 
  -4     5    16         20.26         21.50          0.87   o 
   4     2    18          2.74          3.12          0.65   o 
  -5     0    19         49.43         52.25          1.98   o 
   3     2    19          0.02          0.52          0.40   o 
   2     3    19          0.71          1.15          0.40   o 
  -3     2    20         15.00         13.53          0.59   o 
  -1     9     3         12.53         13.69          1.27   o 
   4     8     5        375.19        377.86          4.95   o 
  -7     6     7        193.98        191.74          2.91   o 
   2     8     9        229.35        227.37          3.12   o 
  -8     4    10          2.54          2.53          0.47   o 
   4     7    10          3.32          3.37          0.41   o 
  -1     8    10          0.16          0.46          0.31   o 
   5     6    11         69.21         68.89          1.20   o 
  -8     2    13         33.20         34.12          1.13   o 
  -7     4    13          0.05          0.52          0.47   o 
  -8     0    14       1387.89       1367.27         29.75   o 
  -5     5    15         34.52         34.31          0.96   o 
   2     6    15          0.73          0.99          0.41   o 
  -7     1    16         13.10         13.55          0.72   o 
   3     5    16         81.39         81.98          1.45   o 
  -3     5    17        199.09        199.82          3.02   o 
  -5     1    19         71.53         72.56          1.88   o 
  -1     4    19          4.67          4.45          0.48   o 
   0     4    19         12.71         13.15          0.53   o 
  -4     0    20         74.52         69.78          1.84   o 
  -1     3    20         20.46         20.38          0.86   o 
  -1     1    21          2.76          3.27          0.46   o 
   0     1    21          1.86          2.39          0.45   o 
  10     0     0        702.38        696.47         12.85   o 
   9     4     0         21.25         19.99          1.99   o 
   2     9     0          2.76          3.02          0.39   o 
  -9     4     1          1.24          2.41          2.27   o 
 -10     0     2         69.80         68.96          4.55   o 
  -9     4     2        100.72         98.83          2.25   o 
  -9     4     3        151.14        144.83         10.22   o 
   1     9     3         42.30         43.63          2.52   o 
   8     5     4          8.01          7.97          0.56   o 
   6     7     4         19.59         18.85          0.69   o 
   0     9     4         25.54         24.90          0.91   o 
   7     6     5         27.30         27.94          0.82   o 
  -6     7     6         33.28         33.70          1.20   o 
   1     8    10          0.13          0.54          0.35   o 
  -7     5    11         13.56         12.78          0.70   o 
  -8     3    12         12.36         11.88          0.67   o 
   4     6    13         42.14         42.59          0.97   o 
   5     4    15         90.41         91.19          1.55   o 
   4     5    15          4.59          4.17          0.41   o 
   6     0    16          2.26          2.11          0.59   o 
  -1     6    16        123.11        125.27          2.27   o 
   0     6    16         20.01         19.38          0.92   o 
   5     2    17         60.29         59.83          1.41   o 
  -6     0    18        275.09        275.55          5.35   o 
  -4     1    20         61.52         60.44          1.21   o 
   0     3    20          0.03          0.53          0.41   o 
  -2     1    21        125.09        124.45          1.86   o 
  10     1     0        249.08        245.99          3.41   o 
   5     8     0          1.33          1.48          0.43   o 
 -10     1     1         25.93         24.21          1.74   o 
   9     4     1         53.14         51.32          1.13   o 
  -5     8     1         55.29         54.45          1.35   o 
  -2     9     1         92.81         89.47          5.17   o 
 -10     1     2          5.90          5.58          1.82   o 
  -5     8     2         10.04         10.46          0.57   o 
  -2     9     2          0.09          0.40          0.39   o 
 -10     1     3         19.69         19.37          1.10   o 
 -10     0     4          0.22          0.97          0.80   o 
  -9     4     4         31.04         30.54          1.16   o 
  -1     9     4        217.24        212.06          3.13   o 
   1     9     4         95.08         95.16          1.84   o 
   9     3     5         41.50         39.61          0.92   o 
  -8     5     7        125.35        122.30          2.25   o 
  -4     8     7         16.84         17.72          0.71   o 
  -9     3     8          2.83          2.85          0.55   o 
   5     7     8          3.22          3.44          0.42   o 
   3     8     8         19.52         19.83          0.70   o 
   6     6     9          7.46          7.30          0.45   o 
  -3     8     9          1.82          2.46          0.39   o 
  -2     8    10         21.03         21.99          0.76   o 
  -9     0    11         30.58         29.11          1.35   o 
   7     4    11         30.90         31.26          2.18   o 
  -6     6    11          1.87          2.08          0.39   o 
  -5     6    13         15.32         14.93          0.85   o 
  -8     1    14         76.25         76.18          1.49   o 
   7     1    14        123.71        125.53          2.04   o 
   6     1    16          4.68          3.53          0.42   o 
   2     5    17         21.52         21.94          0.74   o 
  -5     3    18        132.53        132.13          2.17   o 
  -2     4    19         98.05         97.81          1.65   o 
   2     2    20        314.12        317.87          4.11   o 
  -2     3    20        154.47        152.95          2.25   o 
   5     8     1          0.70          1.34          0.56   o 
   2     9     2         73.83         75.23          2.10   o 
  -5     8     3         64.46         64.50          1.40   o 
  -2     9     3          2.77          3.62          1.87   o 
 -10     1     4         51.10         49.85          1.32   o 
   6     7     5         85.54         86.95          1.43   o 
   0     9     5         32.83         31.61          1.11   o 
   4     8     6         74.59         76.14          1.41   o 
   9     2     7          0.02          0.42          0.29   o 
  -6     7     7         97.68         96.05          1.85   o 
   9     1     8         17.57         18.29          0.70   o 
   8     4     8         20.51         21.67          0.70   o 
  -7     6     8         14.99         14.80          0.69   o 
   7     5     9         15.49         15.27          0.58   o 
  -9     2    10         38.47         37.70          1.05   o 
  -5     7    10          0.49          0.83          0.39   o 
  -9     1    11         51.15         51.61          1.24   o 
   8     2    11         38.54         37.94          0.93   o 
   3     7    12         20.66         21.44          0.75   o 
  -3     7    13        127.72        126.45          1.95   o 
   2     7    13          3.41          3.49          0.41   o 
  -1     7    14        168.91        167.96          2.55   o 
   0     7    14          3.72          3.84          0.42   o 
  -7     3    15         47.34         49.13          1.20   o 
  -2     6    16        137.45        138.49          2.13   o 
   1     6    16        153.97        152.22          2.54   o 
  -5     4    17         85.89         85.63          1.61   o 
  -6     1    18          2.99          3.14          0.52   o 
  -4     4    18        131.89        132.19          2.25   o 
  -1     5    18         17.74         19.03          0.69   o 
   0     5    18         17.38         16.11          0.66   o 
  -4     3    19          0.02          0.51          0.48   o 
   1     4    19          1.56          2.04          0.42   o 
   1     3    20         54.65         54.29          1.17   o 
   1     1    21         76.88         77.64          1.42   o 
  -1     2    21        118.93        117.39          1.91   o 
  10     1     1        153.58        152.64          2.25   o 
  10     0     2         12.24         11.91          0.78   o 
   9     4     2          0.49          0.92          0.40   o 
   2     9     3          1.11          1.65          0.50   o 
  -9     4     5        232.48        229.78          3.62   o 
   8     5     5          4.42          4.54          0.43   o 
  -1     9     5         24.02         23.30          0.95   o 
   7     6     6         54.60         55.94          1.14   o 
   8     3    10         37.75         38.63          0.94   o 
   0     8    11        122.73        125.81          2.12   o 
   8     0    12        277.95        278.70          5.36   o 
   6     5    12         56.85         55.80          1.07   o 
  -4     7    12          1.36          2.03          0.39   o 
  -7     2    16         37.01         37.31          1.10   o 
  -2     5    18          4.89          5.18          0.50   o 
   4     1    19         51.36         49.86          1.11   o 
  -5     2    19          0.23          0.63          0.42   o 
  -3     0    21        969.78        971.76         17.32   o 
   0     2    21         37.92         38.66          1.00   o 
  10     1     2          3.86          4.17          0.47   o 
  -5     8     4         90.46         91.06          1.76   o 
  -2     9     4          0.13          0.68          0.60   o 
 -10     1     5        123.23        120.43          2.05   o 
   1     9     5          3.92          3.99          0.47   o 
 -10     0     6         25.65         26.09          1.25   o 
   9     3     6          1.44          1.18          0.36   o 
  -8     5     8        267.57        265.73          4.00   o 
  -9     3     9          0.66          1.10          0.49   o 
   2     8    10        240.35        239.60          3.39   o 
  -8     4    11         15.41         14.97          0.75   o 
  -1     8    11          2.30          3.10          0.46   o 
   7     3    13         91.77         93.74          1.59   o 
  -6     5    14        186.13        188.76          2.80   o 
   5     5    14         92.29         94.72          1.51   o 
  -2     7    14        111.25        111.81          1.97   o 
   1     7    14         91.58         90.82          1.66   o 
   6     3    15        177.14        178.08          2.66   o 
  -6     3    17          9.84         10.12          0.61   o 
   4     3    18        195.54        198.40          2.74   o 
   3     4    18         42.66         41.94          1.07   o 
   3     1    20         46.28         45.08          1.37   o 
  -4     2    20        103.27        105.23          1.80   o 
  -3     1    21         67.80         68.89          1.26   o 
  -2     2    21         10.54         10.73          0.54   o 
  10     2     0         89.51         88.91          1.63   o 
 -10     2     1         70.58         71.42          2.04   o 
 -10     2     2         14.23         14.53          0.85   o 
 -10     2     3          2.66          2.74          0.55   o 
   9     4     3         15.25         15.58          0.62   o 
   5     8     3         70.86         68.90          1.47   o 
   2     9     4         16.54         16.65          0.71   o 
  -5     8     5         61.74         61.35          1.37   o 
  -9     4     6         18.24         17.74          0.76   o 
   0     9     6         25.72         24.94          0.80   o 
  -4     8     8         29.17         30.13          0.91   o 
   5     7     9        166.54        167.18          2.33   o 
   4     7    11         13.81         14.44          0.67   o 
   1     8    11         45.53         44.77          1.09   o 
   8     1    12         82.76         85.71          1.51   o 
  -7     5    12         75.17         76.06          1.50   o 
   5     6    12        305.84        308.19          3.92   o 
  -8     3    13          0.44          0.84          0.48   o 
  -8     2    14        187.33        186.72          2.83   o 
   7     2    14         33.90         32.37          0.88   o 
  -7     4    14         81.02         82.88          1.63   o 
   6     4    14         22.93         23.70          0.71   o 
  -4     6    15        167.58        170.37          2.47   o 
   6     2    16          6.18          6.59          0.48   o 
  -7     0    17          9.21          8.45          0.86   o 
   4     4    17         51.19         51.25          1.10   o 
   5     1    18         61.19         61.08          1.26   o 
   1     5    18          0.74          1.36          0.42   o 
   3     3    19        202.33        197.97          2.72   o 
  -3     4    19         56.28         55.74          1.25   o 
  -3     3    20         34.33         33.56          1.03   o 
   3     9     0        107.04        106.05          1.74   o 
  -3     9     1         14.74         14.21          0.63   o 
  10     1     3         77.93         76.85          1.43   o 
 -10     2     4          5.36          5.76          0.66   o 
  -2     9     5          6.82          6.64          0.60   o 
 -10     1     6         33.81         33.92          0.96   o 
   8     5     6        136.23        137.05          2.06   o 
   6     7     6          0.28          0.78          0.39   o 
  -1     9     6        173.48        173.95          3.02   o 
   4     8     7        246.70        249.30          3.26   o 
   9     2     8         44.27         46.39          1.04   o 
  -6     7     8         40.48         39.52          1.08   o 
   9     0     9          5.06          4.80          0.72   o 
  -7     6     9         10.07         10.29          0.72   o 
   3     8     9         66.06         67.45          1.30   o 
   6     6    10          1.20          1.52          0.38   o 
  -3     8    10         63.18         62.73          1.21   o 
  -9     2    11          4.49          4.75          0.57   o 
  -2     8    11          8.99          8.07          0.66   o 
  -6     6    12         46.00         44.73          1.10   o 
   3     6    15         37.62         36.95          0.97   o 
  -6     4    16         22.68         23.91          0.89   o 
  -3     6    16          0.99          1.60          0.39   o 
  -7     1    17         97.68         98.92          1.86   o 
  -4     5    17         26.07         25.65          0.92   o 
  -6     2    18        215.75        216.04          3.15   o 
   1     2    21          2.11          2.56          0.47   o 
  10     2     1        121.10        120.34          1.82   o 
  -8     6     1          3.08          3.50          0.53   o 
   3     9     1         35.97         37.54          1.05   o 
  -8     6     2        100.39         98.54          1.88   o 
  -3     9     2        176.64        175.60          2.54   o 
  10     0     4         14.09         14.27          1.01   o 
   9     4     4          7.50          7.17          0.50   o 
   5     8     4          4.32          4.31          0.46   o 
   2     9     5         52.00         52.08          1.21   o 
   1     9     6         17.68         17.66          0.67   o 
  -9     4     7          5.17          5.18          0.56   o 
   7     6     7        348.28        341.64          4.44   o 
   9     1     9         40.60         42.23          1.00   o 
   8     4     9         27.57         27.44          0.84   o 
  -8     5     9          2.67          2.82          0.54   o 
   7     5    10         12.32         12.07          0.62   o 
  -5     7    11          0.26          0.47          0.34   o 
  -9     1    12          2.25          2.46          0.51   o 
   7     4    12          0.41          1.04          0.36   o 
  -5     6    14        245.15        249.15          3.51   o 
   4     6    14         11.24         11.15          0.61   o 
  -8     1    15         53.97         54.16          3.36   o 
  -5     5    16        168.02        170.21          2.63   o 
   2     6    16          2.91          3.25          0.51   o 
   5     3    17         13.61         13.98          0.63   o 
   4     2    19        289.64        292.87          3.68   o 
   2     4    19         17.96         18.43          0.74   o 
   2     3    20         55.37         57.06          1.21   o 
   2     1    21        219.39        215.99          3.91   o 
   8     6     0          1.01          1.44          0.50   o 
   7     7     0         31.44         31.60          1.11   o 
  -7     7     1          1.32          1.82          0.43   o 
  10     2     2         60.52         57.18          1.17   o 
   3     9     2         10.24         10.95          0.69   o 
  -8     6     3         90.33         89.17          1.94   o 
 -10     2     5        164.62        161.35          2.64   o 
  -5     8     6          2.32          2.02          0.49   o 
  -2     9     6          8.54          8.59          0.57   o 
 -10     1     7         33.92         34.48          0.95   o 
   9     3     7        150.54        152.76          2.30   o 
   0     9     7          0.00          0.66          0.48   o 
  -4     8     9         31.47         31.00          0.92   o 
  -9     3    10          0.58          1.11          0.44   o 
   7     0    15         83.12         82.55          2.33   o 
   5     4    16         84.56         83.87          1.45   o 
   4     5    16          5.88          6.39          0.49   o 
   3     5    17        118.27        121.06          1.92   o 
  -1     6    17         27.01         26.46          0.79   o 
   0     6    17         24.52         24.31          0.93   o 
  -3     5    18          0.33          0.45          0.38   o 
   3     2    20          0.10          0.50          1.05   o 
  -1     4    20          2.58          2.95          0.48   o 
  -3     2    21         36.34         34.98          1.01   o 
   8     6     1         37.84         37.43          1.40   o 
   7     7     1         56.65         59.52          1.44   o 
  -7     7     3         24.18         22.99          0.97   o 
   3     9     3         50.68         52.47          1.23   o 
  10     1     4         16.50         15.48          0.60   o 
  -8     6     4        181.55        180.41          3.17   o 
  -3     9     4         21.67         21.40          0.82   o 
   6     7     7          3.59          3.59          0.49   o 
  -1     9     7         72.06         71.85          1.34   o 
  -6     7     9        153.51        151.80          2.65   o 
   8     3    11        136.53        137.90          2.15   o 
   8     2    12         32.93         33.59          0.88   o 
  -8     4    12         70.90         70.83          1.52   o 
  -1     8    12          1.39          1.72          0.42   o 
   0     8    12          3.92          4.06          0.46   o 
  -4     7    13         24.19         23.47          0.93   o 
   3     7    13          4.45          4.44          0.47   o 
  -3     7    14         38.52         37.26          1.14   o 
   2     7    14         58.82         60.57          1.21   o 
   7     1    15         67.09         67.88          1.41   o 
   0     7    15         47.33         48.11          1.12   o 
   5     2    18        167.51        169.01          2.52   o 
   2     5    18          3.47          3.63          0.48   o 
  -5     1    20          0.38          0.68          0.43   o 
   0     4    20         14.14         13.97          0.58   o 
  -1     3    21          1.21          1.74          0.42   o 
  -2     0    22        244.21        237.92          4.17   o 
   0     0    22        462.70        457.37          8.61   o 
  -1     1    22          0.89          1.49          0.44   o 
   8     6     2          0.44          0.90          0.70   o 
   7     7     2         32.54         31.84          1.08   o 
  10     2     3          1.19          1.36          0.41   o 
  -7     7     4         13.19         12.82          0.76   o 
   9     4     5         16.54         17.28          0.73   o 
   5     8     5         39.67         39.92          0.94   o 
 -10     2     6          1.74          2.27          0.57   o 
   2     9     6          0.67          0.96          0.37   o 
   8     5     7         20.84         20.85          0.72   o 
   1     9     7        210.66        209.41          2.98   o 
 -10     0     8         14.55         13.23          1.10   o 
  -9     4     8          8.40          8.20          0.66   o 
   4     8     8        463.95        465.02          5.82   o 
  -7     6    10         29.84         30.69          0.94   o 
   5     7    10        221.22        223.51          2.97   o 
   2     8    11        359.61        360.79          4.71   o 
   6     5    13         15.86         15.11          0.58   o 
  -6     5    15        128.64        128.52          2.12   o 
  -7     3    16        227.50        226.63          3.33   o 
  -2     6    17         43.64         44.33          1.12   o 
  -6     1    19        170.64        172.83          3.31   o 
  -5     3    19         25.93         27.20          0.87   o 
  -2     4    20          0.05          0.52          0.47   o 
  -4     1    21         79.90         78.27          1.57   o 
   0     3    21         18.25         18.27          0.73   o 
   0     1    22         25.52         25.66          0.89   o 
   3     9     4          2.40          2.88          0.45   o 
  -8     6     5        166.24        167.02          3.78   o 
  -3     9     5         62.62         59.52          1.47   o 
  -5     8     7         48.68         45.86          1.55   o 
 -10     1     8         12.84         12.55          0.79   o 
   9     2     9          2.90          2.89          0.42   o 
   3     8    10         69.73         69.00          1.36   o 
  -3     8    11        148.94        149.00          2.28   o 
  -9     2    12         12.45         13.76          0.77   o 
   4     7    12         95.88         95.83          1.95   o 
   1     8    12          3.23          3.05          0.45   o 
  -9     0    13         11.41         10.89          1.05   o 
  -7     5    13         20.25         20.92          0.87   o 
  -8     2    15         24.84         24.20          0.95   o 
  -2     7    15          1.17          1.69          0.47   o 
  -7     2    17         21.89         22.26          0.93   o 
   1     6    17         60.70         60.70          1.32   o 
  -5     4    18         93.10         93.75          1.67   o 
  -4     4    19          6.26          6.64          0.60   o 
  -1     5    19        108.95        110.14          2.03   o 
   0     5    19          6.27          6.47          0.64   o 
  -4     3    20          1.92          2.07          0.47   o 
   2     2    21         86.48         87.05          1.64   o 
  -2     3    21         70.95         72.24          1.42   o 
  -2     1    22        293.97        290.41          3.85   o 
  10     3     0        144.19        138.06          2.65   o 
   9     5     0         62.26         59.32          1.94   o 
 -10     3     1         12.78         12.94          0.80   o 
  -9     5     1        208.99        206.90          3.23   o 
 -10     3     2          1.70          1.98          0.67   o 
  -9     5     2         13.03         13.03          0.90   o 
 -10     3     3         25.98         25.91          1.25   o 
  -9     5     3        422.35        412.88          6.43   o 
   8     6     3          3.17          3.39          0.52   o 
   7     7     3        150.40        149.87          2.56   o 
  10     1     5         28.85         28.60          1.11   o 
  -7     7     5         65.13         64.65          1.61   o 
 -10     2     7        116.88        117.92          2.08   o 
  -2     9     7         79.79         78.94          1.46   o 
   7     6     8        122.26        121.48          1.83   o 
  -1     9     8          0.20          0.43          0.32   o 
   0     9     8          1.17          2.01          0.44   o 
  -8     5    10         91.71         95.20          1.77   o 
   6     6    11          2.68          3.00          0.42   o 
  -5     7    12        193.30        191.57          3.06   o 
  -2     8    12          5.78          6.32          0.53   o 
   8     1    13         80.33         82.03          1.56   o 
  -6     6    13        426.11        423.57          5.71   o 
   5     6    13         32.57         32.16          0.86   o 
  -8     3    14         16.08         16.08          0.80   o 
   7     3    14        379.34        380.48          5.04   o 
  -7     4    15          7.77          7.00          0.63   o 
   5     5    15        139.94        138.82          2.04   o 
   1     7    15         16.48         15.90          0.71   o 
   6     3    16          1.75          2.07          0.37   o 
  -6     3    18        146.35        144.16          2.47   o 
   4     0    20        171.95        172.12          3.89   o 
   1     4    20         42.86         43.96          1.06   o 
  10     3     1          3.94          3.97          0.50   o 
  10     2     4         85.99         85.48          1.55   o 
 -10     3     4          3.72          3.74          0.71   o 
  -9     5     4        496.68        490.63          7.37   o 
  -8     6     6        170.49        171.04          2.90   o 
   5     8     6          0.94          1.25          0.40   o 
   9     3     8         40.91         42.19          1.02   o 
   9     1    10         12.01         12.02          0.61   o 
   8     4    10         12.37         12.45          0.59   o 
  -4     8    10          0.39          0.61          0.37   o 
  -9     3    11          2.91          3.36          0.56   o 
   7     5    11         38.09         38.21          0.87   o 
  -9     1    13         82.45         82.57          1.72   o 
   7     2    15         31.63         31.23          0.93   o 
   6     4    15         33.97         34.80          0.88   o 
  -8     0    16         22.58         24.39          1.26   o 
  -4     6    16        113.24        113.66          1.88   o 
  -6     4    17         21.98         23.69          0.89   o 
  -2     5    19          0.15          0.45          0.40   o 
  -5     2    20          3.11          3.34          0.51   o 
   3     0    21         40.88         40.73          1.57   o 
   1     3    21        229.17        231.46          3.26   o 
   1     1    22         16.39         16.29          0.74   o 
  -1     2    22         32.38         32.61          0.98   o 
   6     8     0          1.26          1.54          0.47   o 
   4     9     0         14.57         14.91          0.70   o 
  -6     8     1          0.58          1.23          0.44   o 
  -4     9     1         32.06         30.76          0.94   o 
  -6     8     2          6.00          6.52          0.58   o 
  -4     9     2         31.94         31.86          0.93   o 
   3     9     5         11.47         11.48          0.64   o 
  10     0     6         40.08         39.22          1.58   o 
   9     4     6         10.00         10.70          0.54   o 
  -7     7     6        117.53        115.03          2.28   o 
  -3     9     6         61.16         61.70          1.80   o 
   2     9     7          3.87          3.98          0.49   o 
   6     7     8        107.00        106.28          1.79   o 
  -5     8     8         14.35         13.89          0.74   o 
   1     9     8          4.41          4.91          0.49   o 
  -9     4     9        133.11        132.83          2.30   o 
  -6     7    10          0.67          1.22          0.44   o 
   7     4    13         99.16         97.01          1.61   o 
  -5     6    15        663.99        661.74          8.01   o 
   3     6    16        544.85        543.41          6.74   o 
   6     2    17         20.55         20.75          0.75   o 
  -3     6    17         79.22         79.90          1.48   o 
   4     4    18        222.69        223.11          3.01   o 
  -4     5    18         83.35         83.85          1.61   o 
   5     0    19         40.31         39.66          1.49   o 
  -6     2    19        221.32        218.97          3.19   o 
   4     3    19          1.86          2.40          0.43   o 
   3     4    19         65.69         65.00          1.54   o 
   1     5    19          0.20          0.73          0.39   o 
   4     1    20          1.71          1.59          0.42   o 
  -3     4    20          2.65          2.38          0.45   o 
  -4     2    21         26.90         27.44          1.14   o 
   0     2    22         74.92         74.57          1.54   o 
   6     8     1          4.46          4.53          0.63   o 
   4     9     1         31.37         33.30          1.03   o 
  10     3     2         48.85         48.43          1.09   o 
   9     5     2         51.08         50.09          1.32   o 
  -6     8     3         85.38         84.94          1.72   o 
  -4     9     3         47.15         46.29          1.23   o 
   8     6     4          3.43          3.46          0.46   o 
   7     7     4        176.56        174.54          2.59   o 
 -10     3     5          3.05          3.33          0.67   o 
  -9     5     5         89.08         88.46          2.11   o 
 -10     2     8          4.10          4.24          0.58   o 
   8     5     8         23.64         23.84          0.79   o 
  -2     9     8          0.05          0.70          0.48   o 
 -10     1     9        116.30        113.71          2.04   o 
   4     8     9         86.04         86.18          1.51   o 
  -7     6    11         80.31         80.03          1.53   o 
  -8     4    13         42.91         42.94          1.21   o 
   4     6    15        126.74        128.03          2.11   o 
  -8     1    16          9.10          8.93          0.65   o 
  -5     5    17        596.79        594.89          7.36   o 
   2     6    17          0.03          0.46          0.46   o 
  -7     1    18          0.18          0.74          0.61   o 
   5     1    19        107.43        107.32          1.84   o 
   3     3    20        365.80        363.37          4.60   o 
   3     1    21        374.29        371.96          4.95   o 
  -3     3    21          2.07          0.99          0.43   o 
  -3     1    22        116.71        115.68          6.07   o 
  -2     2    22         79.64         77.55          1.36   o 
   6     8     2         42.44         43.39          1.38   o 
   4     9     2         26.91         27.65          1.05   o 
  -6     8     4         75.23         73.47          1.69   o 
  10     2     5          4.24          4.55          0.51   o 
  10     1     6          0.58          0.67          0.43   o 
  -8     6     7         99.16         95.42          1.88   o 
  -8     5    11         22.59         22.36          0.89   o 
   5     7    11         94.36         97.59          1.62   o 
   8     3    12         89.42         91.59          1.65   o 
   2     8    12        149.70        150.66          2.25   o 
   8     2    13        218.73        222.06          3.09   o 
  -1     8    13         16.81         16.26          0.68   o 
   0     8    13        425.88        424.54          5.70   o 
  -4     7    14         75.74         74.25          4.36   o 
   3     7    14          8.98          9.08          0.54   o 
  -3     7    15          4.44          4.45          0.48   o 
   5     3    18        398.43        401.19          5.34   o 
  10     3     3        139.01        136.38          2.76   o 
   9     5     3         10.14         10.62          0.61   o 
   4     9     3         54.59         55.46          1.57   o 
  -4     9     4          1.51          1.90          0.61   o 
 -10     3     6         16.67         16.63          0.89   o 
  -9     5     6         56.43         55.62          1.56   o 
   3     9     6          2.86          2.58          0.47   o 
  -7     7     7          0.68          1.22          0.46   o 
   5     8     7        111.55        110.13          1.77   o 
  -3     9     7         25.33         24.74          0.83   o 
   7     6     9          0.35          0.50          0.24   o 
  -1     9     9          0.11          0.49          0.40   o 
 -10     0    10         69.79         65.13          2.18   o 
   9     2    10         39.14         39.62          0.99   o 
   3     8    11         17.77         17.89          0.69   o 
  -3     8    12          3.17          3.11          0.53   o 
  -9     2    13          2.61          3.00          0.58   o 
  -7     5    14         34.60         35.14          1.08   o 
   2     7    15        181.48        183.99          2.71   o 
  -1     7    16          0.02          0.48          0.37   o 
   0     7    16          0.59          1.12          0.46   o 
   5     4    17         92.22         92.91          1.62   o 
   4     5    17          0.39          0.84          0.46   o 
   3     5    18        117.94        119.18          1.94   o 
  -1     6    18         13.29         13.12          0.63   o 
   0     6    18          9.24          6.95          0.62   o 
  -3     5    19          5.22          5.83          0.58   o 
   2     4    20         28.03         28.42          0.94   o 
   2     0    22        387.07        385.46          6.34   o 
   1     2    22          2.21          2.67          0.60   o 
   6     8     3        244.61        241.13          4.01   o 
   8     6     5         22.31         21.86          0.82   o 
   7     7     5         14.00         13.42          0.64   o 
  -6     8     5          0.32          0.78          0.75   o 
   9     4     7          0.11          0.62          0.40   o 
   2     9     8         38.33         39.87          1.22   o 
   9     3     9          0.16          0.55          0.48   o 
  -5     8     9         84.44         84.57          1.71   o 
  -9     4    10         48.62         49.33          1.21   o 
  -4     8    11          1.13          1.60          0.50   o 
  -9     3    12        209.74        211.75          3.38   o 
   4     7    13        332.24        326.74          4.36   o 
  -2     8    13         82.87         83.67          1.50   o 
   1     8    13         18.90         19.21          0.75   o 
   8     0    14         83.12         85.57          2.57   o 
   6     5    14          2.12          1.94          0.46   o 
  -8     3    15          4.62          4.31          0.58   o 
   7     1    16         13.59         13.52          0.93   o 
  -6     5    16        356.55        351.71          4.71   o 
  -7     3    17         23.46         24.13          0.95   o 
   6     0    18        285.02        285.30          6.26   o 
   4     2    20         43.34         44.76          1.10   o 
  -5     0    21         26.41         26.45          1.54   o 
   2     3    21        292.22        289.67          3.95   o 
   2     1    22         81.96         81.55          1.65   o 
  -4     9     5         35.75         35.83          1.17   o 
 -10     3     7         24.19         23.53          0.85   o 
  -8     6     8         14.65         14.12          0.73   o 
 -10     2     9          4.79          4.53          0.57   o 
   6     7     9         85.23         87.00          1.47   o 
 -10     1    10          5.36          5.71          0.64   o 
   9     1    11         80.54         80.76          1.62   o 
   8     4    11         34.76         34.10          0.88   o 
  -6     7    11         69.94         70.59          1.51   o 
   7     5    12         32.32         31.88          0.81   o 
   6     6    12         38.56         38.26          0.89   o 
  -5     7    13         57.49         57.35          1.29   o 
  -9     1    14         22.08         21.58          0.91   o 
  -6     6    14         39.48         40.97          1.10   o 
   5     6    14        309.75        313.53          4.14   o 
  -8     2    16         74.11         73.24          1.59   o 
  -7     4    16         50.14         49.72          1.26   o 
  -2     7    16         65.09         66.25          1.51   o 
  -7     2    18         94.81         97.30          1.88   o 
  -2     6    18          9.61         10.57          0.64   o 
   2     5    19         75.87         74.64          1.45   o 
  -6     0    20          8.39          8.16          1.78   o 
  -5     1    21          2.72          2.75          0.45   o 
   3     2    21         29.03         28.97          0.94   o 
  -1     4    21         18.46         18.05          0.77   o 
  -3     2    22          0.27          0.80          0.56   o 
  -1     0    23          5.34          5.97          0.80   o 
  10     3     4         56.74         55.95          1.28   o 
   9     5     4         15.20         14.64          0.67   o 
   6     8     4        169.41        167.97          2.89   o 
   4     9     4          1.75          1.94          0.59   o 
  10     2     6        156.56        155.31          2.40   o 
  -6     8     6         19.29         20.12          1.08   o 
  10     1     7          7.00          7.55          0.55   o 
  -9     5     7         14.21         14.26          0.76   o 
   3     9     7         86.35         86.05          1.71   o 
   8     5     9          5.30          4.68          0.45   o 
  -2     9     9         84.90         86.45          1.67   o 
   4     8    10        138.08        137.83          2.08   o 
  -7     6    12         10.41         11.27          0.69   o 
   8     1    14         18.04         18.07          0.97   o 
   7     3    15         13.60         14.12          0.71   o 
   5     5    16         19.34         20.18          0.76   o 
   1     7    16          4.13          4.64          0.53   o 
   6     1    18          2.32          2.40          0.57   o 
   1     6    18        118.10        119.83          2.17   o 
   5     2    19          4.75          4.75          0.45   o 
  -5     4    19         61.50         60.56          1.51   o 
  -6     1    20         20.21         20.48          0.89   o 
  -5     3    20          0.57          0.68          0.48   o 
   0     4    21         39.56         39.69          1.00   o 
  -4     0    22          4.08          4.91          1.03   o 
  -1     3    22          4.37          4.17          0.56   o 
 -10     4     2         37.99         36.79          1.48   o 
   8     6     6         61.88         61.80          1.24   o 
   7     7     6         11.41         11.92          0.72   o 
  -4     9     6         34.19         34.31          1.12   o 
   5     8     8          1.98          2.28          0.44   o 
  -3     9     8        219.16        217.54          3.04   o 
   0     9    10         53.14         53.03          1.37   o 
  -8     4    14         28.86         29.96          1.03   o 
   6     3    17          0.05          0.72          0.50   o 
  -4     6    17         41.11         42.42          1.13   o 
  -4     4    20         23.19         23.34          0.91   o 
  -1     5    20          0.09          0.59          0.47   o 
   0     5    20         97.74         97.23          1.82   o 
  -4     3    21          2.50          2.76          0.36   o 
  -2     4    21          6.52          6.60          0.55   o 
  -4     1    22        157.54        156.04          2.64   o 
   0     3    22         45.28         45.24          1.40   o 
  -1     1    23         53.54         53.66          1.28   o 
  10     4     0         95.49         94.57          2.04   o 
   0    10     0         28.74         27.37          1.25   o 
 -10     4     1          7.53          6.91          0.84   o 
   0    10     1         83.99         84.45          1.68   o 
 -10     4     3         12.36         10.79          1.00   o 
   4     9     5         59.27         59.22          1.42   o 
 -10     3     8          3.41          3.62          0.61   o 
   7     6    10        134.35        136.45          2.06   o 
  -1     9    10         24.13         23.45          0.95   o 
  -8     5    12          2.53          2.51          0.58   o 
   7     4    14          4.69          5.00          0.49   o 
   7     2    16         50.61         51.04          1.35   o 
   6     4    16        323.57        315.37         20.20   o 
  -5     6    16         18.66         18.67          0.83   o 
  -6     4    18          8.44          8.21          0.64   o 
  -2     3    22         85.22         83.12          1.61   o 
  -2     1    23          5.15          4.96          0.57   o 
   0     1    23         23.80         23.44          0.95   o 
   1    10     0         32.07         31.56          0.87   o 
  10     4     1          9.99          9.25          0.67   o 
  -1    10     1          8.58          8.60          0.59   o 
   1    10     1        208.08        206.57          2.98   o 
   0    10     2          4.60          4.53          0.47   o 
 -10     4     4          0.19          0.92          0.88   o 
  10     3     5        163.06        161.30          2.36   o 
   9     5     5        165.75        166.89          2.47   o 
   6     8     5        434.23        428.01          5.30   o 
  -6     8     7          5.60          5.69          0.69   o 
  10     0     8        195.19        199.46          4.49   o 
   9     4     8          3.10          3.18          0.47   o 
  -9     5     8         38.87         38.45          1.17   o 
   2     9     9         71.07         71.62          1.48   o 
 -10     2    10         17.85         17.21          0.80   o 
  -5     8    10         73.31         72.94          1.61   o 
 -10     1    11         30.59         29.91          1.88   o 
   9     2    11          0.39          0.66          0.38   o 
  -9     4    11         12.54         12.11          0.72   o 
   5     7    12         18.20         17.19          0.67   o 
   3     8    12          6.07          5.53          0.56   o 
   8     3    13         60.54         61.38          1.37   o 
  -3     8    13         11.78         11.92          0.65   o 
   2     8    13          2.37          2.76          0.45   o 
  -9     2    14         39.83         39.74          1.65   o 
  -1     8    14          5.01          5.02          0.56   o 
   0     8    14        196.19        196.39          3.08   o 
  -4     7    15         50.44         50.61          1.18   o 
  -8     1    17          0.37          0.77          0.52   o 
   3     6    17        178.20        180.71          2.61   o 
  -5     5    18        371.34        368.58          5.04   o 
  -3     6    18         25.63         25.71          0.76   o 
  -2     5    20          8.79          9.06          0.64   o 
  -5     2    21        132.23        129.33          2.13   o 
   1     4    21         25.87         26.71          0.93   o 
   2     2    22         10.88         10.57          0.71   o 
   1     0    23          5.47          6.10          1.02   o 
 -11     0     1        863.44        843.22         17.45   o 
  -1    10     2         63.54         65.14          1.32   o 
   1    10     2        257.66        259.11          3.97   o 
   0    10     3        133.87        131.27          2.24   o 
  10     2     7          1.61          2.02          0.46   o 
  -7     7     9        204.21        200.97          3.39   o 
   9     3    10        452.40        444.34          5.94   o 
   6     7    10          4.10          4.33          0.49   o 
   1     9    10         22.53         22.32          1.01   o 
  -6     7    12        250.16        248.28          3.61   o 
  -4     8    12         53.77         54.48          1.30   o 
  -9     3    13        349.91        346.06          4.70   o 
   8     2    14          2.58          2.29          0.45   o 
   3     7    15         42.68         44.19          1.19   o 
   4     6    16        172.39        170.03          2.60   o 
  -3     7    16         31.14         32.35          1.03   o 
   6     2    18          4.90          5.41          0.56   o 
  -7     1    19         15.72         15.89          0.84   o 
   4     4    19        899.46        891.97         13.04   o 
  -4     5    19         50.91         49.37          1.22   o 
  -6     2    20         11.22         11.18          0.71   o 
   1     5    20         31.16         32.22          0.94   o 
   1     3    22        108.40        105.66          2.24   o 
   5     9     0          0.30          0.78          0.51   o 
 -11     1     1        486.15        470.41          8.52   o 
  -5     9     1          9.10          9.64          0.72   o 
 -11     1     2        102.37        100.37          2.06   o 
  10     4     2          8.78          8.51          0.65   o 
  -5     9     2         65.41         64.65          1.54   o 
  -1    10     3         82.48         82.80          1.69   o 
   8     6     7         42.80         44.21          1.02   o 
   7     7     7          0.04          0.59          0.36   o 
  -4     9     7         88.76         87.07          1.86   o 
  10     1     8         30.60         30.14          0.95   o 
   3     9     8          9.06          8.76          0.53   o 
  -3     9     9          8.33          6.48          0.53   o 
   8     5    10          0.22          0.47          0.32   o 
  -2     9    10         40.57         41.52          1.12   o 
  -5     7    14         29.32         29.33          0.92   o 
  -2     8    14         24.84         25.58          0.86   o 
   1     8    14          1.50          1.96          0.41   o 
  -9     0    15         24.46         22.18          1.40   o 
  -7     5    15          8.27          8.01          0.70   o 
   2     7    16         44.78         44.40          1.25   o 
   2     6    18         92.03         93.89          1.95   o 
   4     3    20         51.37         51.14          1.40   o 
   3     4    20          1.26          1.55          0.51   o 
   4     1    21          6.05          6.56          0.67   o 
  -3     4    21         26.28         25.86          0.96   o 
  -4     2    22        235.93        232.66          3.57   o 
  -3     0    23        378.78        371.45          7.02   o 
   1     1    23        295.25        284.66          5.00   o 
  -1     2    23         27.41         26.36          1.01   o 
  11     1     0        136.81        134.65          2.39   o 
   8     7     0         53.88         54.37          1.66   o 
  11     0     1        572.21        560.79         10.02   o 
  -8     7     1        111.17        111.83          3.07   o 
   5     9     1         72.82         73.64          1.76   o 
  -8     7     2          8.53          8.76          0.82   o 
 -11     1     3          0.16          0.87          0.76   o 
  -8     7     3         11.50         11.27          0.81   o 
  -5     9     3         20.81         20.65          0.93   o 
   1    10     3        257.98        259.05          3.67   o 
 -11     1     4         14.22         13.84          1.25   o 
   0    10     4        157.56        154.04          2.52   o 
 -11     0     5          1.27          1.78          1.28   o 
   4     9     6        105.31        102.40          1.78   o 
 -10     3     9         42.95         42.36          1.40   o 
   5     8     9         32.18         32.18          0.94   o 
   4     8    11          0.58          1.22          0.40   o 
   9     1    12         56.22         54.67          4.16   o 
   8     4    12        137.61        136.14          2.11   o 
   6     6    13        141.52        140.79          2.05   o 
   4     7    14         16.44         17.42          0.79   o 
  -9     1    15        262.26        259.06          3.87   o 
   6     5    15         29.00         29.52          0.84   o 
  -6     6    15          5.10          4.17          0.60   o 
  -8     3    16         41.91         41.48          1.28   o 
   7     0    17         21.51         21.11          1.21   o 
  -6     5    17        305.98        305.99          4.23   o 
  -1     7    17        219.75        219.34          3.21   o 
   0     7    17         76.21         77.04          1.53   o 
  -7     3    18          6.50          6.85          0.60   o 
   5     4    18        118.23        117.25          1.97   o 
  -1     6    19         11.35         11.81          0.70   o 
   5     1    20         58.13         58.77          1.50   o 
   3     3    21         34.45         32.67          0.98   o 
   3     1    22         79.52         76.87          5.28   o 
  -3     3    22          1.09          1.32          0.43   o 
  -3     1    23        173.25        170.42          2.64   o 
   0     2    23         80.49         80.45          1.62   o 
   2    10     0        118.49        117.72          1.99   o 
  11     1     1         99.31         97.50          1.79   o 
  -9     6     1          6.99          7.06          0.83   o 
   8     7     1          2.29          2.56          0.61   o 
  -2    10     1        131.05        129.82          2.56   o 
   2    10     1         95.37         95.00          1.76   o 
  -9     6     2         36.86         37.34          1.61   o 
   5     9     2          1.06          1.48          0.63   o 
  -2    10     2        127.16        123.36          3.00   o 
  10     4     3        204.36        200.83          2.99   o 
  -5     9     4        118.71        117.59          2.43   o 
  -1    10     4        246.90        247.86          3.94   o 
  10     3     6          1.66          2.16          0.48   o 
   9     5     6          1.86          1.98          0.49   o 
   6     8     6         55.61         55.58          1.22   o 
  -6     8     8         44.76         44.92          1.22   o 
  -9     5     9          2.99          2.98          0.57   o 
  -8     6    10         44.79         42.85          1.25   o 
  -1     9    11        127.26        126.55          2.24   o 
   0     9    11        223.53        224.85          3.30   o 
 -10     0    12          9.25          9.37          1.07   o 
   7     5    13         25.38         25.50          0.77   o 
  -7     6    13        118.43        118.49          2.06   o 
   5     6    15        422.41        418.53          5.12   o 
   7     1    17         16.93         17.36          0.77   o 
  -8     2    17         15.40         15.01          0.82   o 
   4     5    18          1.15          1.37          0.41   o 
   5     3    19          8.67          8.69          0.59   o 
   3     5    19          5.76          5.58          0.61   o 
   0     6    19         24.25         24.70          0.87   o 
  -3     5    20         47.19         47.88          1.30   o 
  -2     2    23         11.76         10.69          0.75   o 
   9     6     0          0.37          1.06          0.64   o 
  -9     6     3        138.59        134.28          4.65   o 
  -8     7     4         20.91         21.06          1.19   o 
   1    10     4         34.90         34.74          1.15   o 
 -11     1     5         43.19         40.63          1.63   o 
  -4     9     8          3.38          3.01          0.54   o 
   9     4     9        150.57        150.68          2.35   o 
   2     9    10         81.54         79.73          2.08   o 
 -10     2    11         16.76         16.29          0.85   o 
  -5     8    11          1.43          1.86          0.54   o 
  -9     4    12        159.07        157.52          2.59   o 
   8     1    15         21.46         21.90          0.82   o 
  -8     4    15        127.00        128.12          2.22   o 
  -7     4    17          6.25          6.95          0.69   o 
  -2     7    17          3.86          4.45          0.58   o 
  -7     2    19         79.39         79.28          1.67   o 
  -2     6    19         77.99         78.85          1.42   o 
   2     4    21         38.98         38.15          1.18   o 
   7     8     0         27.09         26.67          1.16   o 
   9     6     1          0.33          0.70          0.69   o 
  -7     8     1         75.85         74.31          1.95   o 
  11     1     2         97.36         94.51          1.66   o 
   8     7     2          3.61          3.68          0.72   o 
  -7     8     2          0.85          0.95          0.49   o 
   5     9     3         13.18         12.85          0.89   o 
  -2    10     3          1.70          2.37          0.54   o 
  -9     6     4          8.80          8.61          0.88   o 
  -8     7     5          2.10          2.32          0.56   o 
  -5     9     5         48.28         45.76          1.29   o 
  -1    10     5        295.63        292.72          4.41   o 
   0    10     5         29.54         30.02          1.28   o 
 -10     4     7        109.58        110.40          2.18   o 
  10     2     8          7.07          7.05          0.58   o 
  -7     7    10        136.50        138.63          2.42   o 
   7     6    11         56.79         56.32          3.37   o 
   1     9    11         33.11         33.76          1.05   o 
 -10     1    12         15.25         15.47          0.84   o 
   7     3    16          8.71          8.59          0.56   o 
   4     2    21         10.33         10.63          0.62   o 
  11     2     0          0.55          0.79          0.75   o 
 -11     2     1         29.92         30.12          1.19   o 
   7     8     1          5.53          6.12          0.78   o 
 -11     2     2          3.22          3.13          0.68   o 
  11     0     3          6.98          6.04          0.79   o 
 -11     2     3          0.03          1.11          0.88   o 
  -7     8     3          5.90          6.12          0.68   o 
   2    10     3          0.26          0.80          0.47   o 
  10     4     4          0.05          0.39          0.29   o 
  -2    10     4         11.09         10.64          0.75   o 
   1    10     5         11.71         12.43          0.84   o 
   4     9     7          7.42          6.67          0.56   o 
   8     6     8         95.31         96.15          1.65   o 
   7     7     8         10.96         10.95          0.59   o 
  10     1     9          7.51          7.44          0.62   o 
   3     9     9         57.90         57.58          1.28   o 
 -10     3    10          7.85          7.79          0.74   o 
  -3     9    10         26.47         26.15          1.02   o 
   9     3    11        101.43        101.87          1.75   o 
  -2     9    11         24.42         24.28          0.94   o 
   9     2    12          0.46          0.80          0.48   o 
   5     7    13          0.75          0.90          0.35   o 
  -4     8    13          1.46          1.95          0.60   o 
   3     8    13         21.40         20.88          0.93   o 
   2     8    14         33.34         32.93          0.99   o 
  -9     2    15          0.48          0.76          0.48   o 
   7     4    15         13.78         13.90          0.59   o 
   5     5    17          7.40          6.76          0.55   o 
  -5     6    17         18.87         19.62          0.81   o 
  -8     0    18          0.08          0.16          0.17   o 
  -4     6    18         22.42         22.78          0.82   o 
   6     1    19          2.10          2.42          0.54   o 
   1     6    19          4.43          4.62          0.56   o 
   5     2    20         76.62         76.52          1.48   o 
  -5     4    20         13.77         14.07          0.72   o 
   2     5    20         46.08         44.67          1.20   o 
  -5     1    22        372.10        373.71          5.26   o 
   2     3    22          4.30          4.78          0.60   o 
  -1     4    22         60.52         59.54          1.36   o 
   9     6     2         78.33         76.94          1.81   o 
  11     1     3         12.26         12.69          0.68   o 
   8     7     3         21.63         22.69          0.98   o 
 -11     2     4          3.05          2.77          0.76   o 
   5     9     4          0.31          0.78          0.69   o 
  -9     6     5          0.64          1.16          0.66   o 
 -11     0     7          2.16          2.30          0.90   o 
   9     5     7         11.79         11.21          0.68   o 
   6     8     7         15.55         15.05          0.70   o 
  -6     8     9         32.64         32.30          1.04   o 
  -9     5    10         78.33         78.39          1.66   o 
   6     7    11        214.43        213.64          2.87   o 
  -6     7    13         33.76         32.92          0.99   o 
  -9     3    14        118.32        119.55          2.25   o 
   8     3    14         51.80         51.72          1.15   o 
  -1     8    15        118.78        118.38          2.18   o 
   0     8    15         29.42         29.86          1.01   o 
  -4     7    16         21.05         21.69          0.87   o 
   7     2    17         39.22         37.28          1.12   o 
   6     4    17        455.73        452.88          5.72   o 
  -8     1    18         13.51         13.57          0.84   o 
   6     3    18          8.62          7.08          0.62   o 
  -6     1    21         17.56         17.61          0.79   o 
  -5     3    21          0.67          1.10          0.54   o 
   3     2    22          8.94          8.35          0.64   o 
   0     4    22         10.99         10.46          0.65   o 
   2     1    23         13.27         13.19          0.87   o 
  -3     2    23        220.07        218.04          3.27   o 
  11     2     1         43.71         42.56          1.20   o 
   7     8     2          2.53          2.95          0.68   o 
   2    10     4         96.08         95.46          1.92   o 
 -11     2     5          1.16          1.63          0.72   o 
  -8     7     6         14.52         13.93          1.35   o 
  -5     9     6         64.93         63.66          1.67   o 
  -1    10     6         17.90         17.57          0.87   o 
   0    10     6        150.29        146.45          3.01   o 
  10     3     7        187.17        185.56          2.67   o 
 -10     4     8         17.53         16.99          0.93   o 
   5     8    10          2.41          2.50          0.50   o 
   8     5    11          4.04          3.95          0.49   o 
  -8     6    11         50.01         49.59          1.40   o 
  -7     5    16          0.36          1.08          0.59   o 
  -6     4    19        356.86        351.82          4.78   o 
  -6     3    20         54.61         55.20          1.32   o 
  -4     4    21        386.49        381.39          5.14   o 
  -1     5    21         88.09         87.56          1.65   o 
  -2     4    22         14.65         14.41          0.68   o 
  -1     3    23         78.17         77.86          1.72   o 
   3    10     0        123.72        122.32          2.91   o 
  -3    10     1        246.95        244.09          4.01   o 
   3    10     1        132.79        129.30          2.65   o 
  -3    10     2         23.97         24.91          1.03   o 
   9     6     3         49.92         48.47          1.89   o 
   8     7     4         15.61         15.75          0.81   o 
  10     4     5         46.43         45.44          1.10   o 
  -7     8     5        114.43        114.92          2.47   o 
  -2    10     5        141.58        142.37          2.52   o 
  -9     6     6        253.30        247.19          3.98   o 
   1    10     6          8.21          7.46          0.64   o 
 -11     1     7        176.29        172.43          3.17   o 
  -4     9     9          4.84          5.10          0.57   o 
 -10     2    12        146.89        145.53          2.28   o 
   4     8    12         26.12         26.64          0.81   o 
   0     9    12         20.69         20.06          0.84   o 
   9     1    13        244.87        244.15          3.49   o 
   8     4    13        171.61        173.90          2.50   o 
  -7     6    14         56.59         57.07          1.32   o 
   8     2    15          2.46          2.48          0.47   o 
  -2     8    15        231.66        230.23          3.24   o 
   1     8    15         19.39         19.48          0.80   o 
   3     7    16          3.22          3.46          0.50   o 
   4     6    17        166.14        165.03          2.61   o 
  -3     7    17         20.21         19.95          0.70   o 
   3     6    18        147.92        144.06          2.50   o 
  -5     5    19        268.31        266.85          3.68   o 
  -3     6    19         31.33         30.79          1.88   o 
   0     5    21          1.96          2.27          0.59   o 
  -4     3    22        424.42        423.96          5.52   o 
  -4     1    23        217.36        213.54          3.38   o 
   0     3    23         54.56         56.08          1.39   o 
   0     0    24          1.39          1.20          0.90   o 
  11     2     2         44.11         43.66          1.30   o 
   7     8     3         37.72         38.40          1.25   o 
  11     1     4          0.78          0.95          0.43   o 
   5     9     5          1.15          1.61          0.53   o 
 -11     2     6         74.50         73.29          1.85   o 
  -8     7     7          5.71          5.76          0.68   o 
   4     9     8         40.83         40.71          0.97   o 
   9     4    10         17.20         16.38          0.61   o 
  -7     7    11          3.46          3.53          0.62   o 
   2     9    11         90.99         89.28          1.61   o 
  -5     8    12        100.46         99.48          1.76   o 
  -1     9    12         17.68         17.46          0.77   o 
  -9     4    13         22.21         22.08          0.90   o 
  -8     5    14         96.75         96.85          2.25   o 
   6     6    14        207.88        206.50          2.85   o 
   4     7    15        128.91        128.76          2.04   o 
  -9     1    16          0.12          0.58          0.56   o 
  -6     6    16        118.19        119.71          2.04   o 
  -8     3    17          5.75          6.15          0.65   o 
   2     7    17        216.69        213.61          3.13   o 
  -7     1    20         56.56         55.29          1.43   o 
  -4     5    20         24.02         24.23          0.89   o 
  -2     5    21         63.16         62.96          1.32   o 
   1     4    22          2.66          3.01          0.55   o 
  -2     3    23         44.08         44.44          1.21   o 
  -2     0    24         33.78         33.25          1.69   o 
  -1     1    24          2.42          3.38          0.69   o 
   0     1    24         54.28         53.34          1.44   o 
  10     5     0          7.47          6.95          0.81   o 
 -10     5     1          1.84          2.60          0.88   o 
 -10     5     2          6.19          6.28          0.98   o 
   3    10     2         34.27         35.03          1.25   o 
 -10     5     3          1.81          1.66          0.98   o 
  -3    10     3         52.60         51.96          1.43   o 
   2    10     5          8.55          8.22          0.74   o 
  -5     9     7          0.13          0.56          0.53   o 
   0    10     7          0.48          0.79          0.48   o 
   6     8     8        120.53        117.33          1.77   o 
  10     2     9        105.73        103.98          1.79   o 
   7     7     9          0.56          0.72          0.35   o 
  10     0    10          3.73          3.92          0.75   o 
  -6     8    10          5.34          5.30          0.54   o 
   3     9    10         14.50         14.24          0.67   o 
 -10     3    11          0.19          0.76          0.59   o 
  -3     9    11         57.74         58.63          1.29   o 
 -10     1    13        285.36        280.39          3.71   o 
   7     5    14        200.20        201.41          2.80   o 
   6     5    16        103.09        103.55          1.74   o 
  -6     5    18         12.55         12.24          0.88   o 
  -1     7    18        190.13        190.28          2.90   o 
   6     2    19         32.97         33.52          1.07   o 
   2     6    19        263.76        257.61          3.93   o 
   4     4    20        216.59        211.51          3.08   o 
  -6     2    21         23.79         23.55          0.88   o 
   4     0    22        180.81        180.25          4.12   o 
  -5     2    22         37.77         36.93          1.05   o 
   2     2    23         91.94         89.97          1.96   o 
  -2     1    24         47.13         45.78          1.32   o 
  11     2     3          9.52          8.87          0.69   o 
   3    10     3         10.74         10.16          0.67   o 
 -10     5     4          0.54          0.92          0.83   o 
   9     6     4         20.25         19.53          0.75   o 
   7     8     4          2.48          2.89          0.54   o 
  -3    10     4        191.93        191.99          3.18   o 
  11     0     5          8.73          8.75          0.89   o 
  -7     8     6        101.49        102.51          2.08   o 
  -2    10     6          0.10          0.58          0.52   o 
  -9     6     7         64.20         62.05          1.72   o 
  -1    10     7        110.47        110.51          2.22   o 
 -11     1     8         27.82         26.99          0.99   o 
   9     5     8         10.83         10.72          0.70   o 
 -10     4     9          6.04          5.96          0.61   o 
   8     6     9         85.98         84.92          1.44   o 
  -9     5    11          3.64          3.70          0.55   o 
   7     6    12        484.99        480.98          5.89   o 
  -2     9    12         15.16         15.48          0.68   o 
   1     9    12          1.87          2.23          0.50   o 
   8     0    16          5.03          5.13          0.88   o 
  -8     4    16          5.48          4.75          0.59   o 
   5     6    16        232.74        228.64          3.25   o 
  -8     2    18          0.23          0.66          0.59   o 
   0     7    18         54.66         53.39          1.25   o 
  -7     3    19          0.43          0.67          0.51   o 
   5     0    21         15.20         14.10          1.05   o 
   3     4    21         11.32         10.78          0.67   o 
   1     5    21         37.39         38.79          1.08   o 
  -3     4    22         16.60         16.90          0.78   o 
 -11     3     1         19.65         19.11          1.22   o 
  10     5     1          0.55          0.73          0.57   o 
 -11     3     2          2.91          3.04          0.91   o 
 -11     3     3          6.79          6.47          1.21   o 
   8     7     5          3.26          3.52          0.44   o 
  10     4     6         32.94         32.76          0.84   o 
   5     9     6          7.10          7.05          0.62   o 
 -11     2     7          1.47          1.70          0.60   o 
   1    10     7         43.11         42.23          1.36   o 
  10     3     8         68.48         68.99          1.51   o 
  10     1    10          5.30          5.37          0.60   o 
   6     7    12          5.46          5.67          0.62   o 
   8     1    16         54.08         53.83          1.29   o 
   7     1    18         11.83         11.09          0.75   o 
  -7     4    18         28.48         27.75          1.06   o 
   5     4    19          0.26          0.87          0.53   o 
   4     5    19        216.79        211.23          3.55   o 
  -1     6    20         74.64         73.50          1.59   o 
   4     3    21         33.53         32.53          1.00   o 
   4     1    22          2.00          2.26          0.56   o 
   1     3    23         53.55         52.80          1.47   o 
  11     3     0         69.39         65.85          3.12   o 
  -6     9     1         22.34         22.43          1.20   o 
  10     5     2          9.75          9.12          0.77   o 
 -11     3     4          4.26          3.98          0.98   o 
  11     1     5          7.85          8.11          0.58   o 
 -10     5     5         41.80         40.85          1.30   o 
   2    10     6        163.92        159.12          2.67   o 
  -8     7     8          2.06          2.37          0.58   o 
 -11     0     9          2.86          2.87          0.85   o 
  -4     9    10          0.20          0.73          0.51   o 
   5     8    11          1.98          2.47          0.54   o 
   9     3    12        112.98        112.29          1.80   o 
  -8     6    12         12.43         12.00          0.61   o 
  -6     7    14         47.25         48.10          1.17   o 
   5     7    14          3.52          3.60          0.50   o 
  -4     8    14         43.72         42.83          1.42   o 
   3     8    14          0.08          0.52          1.07   o 
  -9     3    15         26.50         20.83          1.17   o 
  -3     8    15          0.07          0.66          0.60   o 
   2     8    15         21.25         21.20          0.76   o 
  -9     2    16         27.54         26.65          0.88   o 
  -2     7    18          0.03          0.50          0.50   o 
   5     3    20         12.15         12.87          0.89   o 
   3     5    20        158.82        158.16          2.52   o 
   0     6    20         14.97         15.08          0.76   o 
   5     1    21          0.59          1.03          0.51   o 
  -3     5    21         60.39         60.63          1.25   o 
   3     3    22         14.61         14.74          0.79   o 
   3     0    23         77.03         75.04          2.72   o 
  -4     2    23         60.04         60.15          1.43   o 
  -3     3    23          3.29          2.97          0.60   o 
   1     1    24         51.24         50.53          1.81   o 
  -1     2    24          9.47          9.33          0.80   o 
   6     9     0          0.64          0.77          0.51   o 
  11     3     1         15.26         15.22          0.80   o 
   6     9     1         10.89         10.03          0.74   o 
  -6     9     2          2.49          2.41          0.72   o 
  -6     9     3         71.37         68.82          1.68   o 
  11     2     4          1.79          2.02          0.51   o 
   3    10     4         28.55         27.95          1.01   o 
   9     6     5        187.26        186.61          2.71   o 
  -3    10     5          2.05          2.59          0.52   o 
  -7     8     7          3.08          3.66          0.69   o 
  -2    10     7         95.61         93.76          1.94   o 
  -9     6     8         76.07         74.74          1.64   o 
   0    10     8         55.28         53.87          1.22   o 
 -11     1     9         47.23         46.21          1.43   o 
   4     9     9         86.48         85.99          1.36   o 
   8     5    12         11.68         11.46          0.58   o 
 -10     2    13         40.79         39.12          1.03   o 
  -1     8    16          1.06          1.36          0.34   o 
   0     8    16        104.13        104.13          1.73   o 
   7     3    17         27.51         27.43          0.65   o 
   1     7    18         61.60         62.29          1.32   o 
  -7     2    20        211.75        210.91          3.06   o 
  -2     6    20          6.85          7.00          0.60   o 
   3     1    23          2.75          2.89          0.68   o 
  -3     1    24         19.13         19.26          0.82   o 
   0     2    24         53.06         52.12          1.45   o 
 -11     3     5         29.45         28.73          1.56   o 
   7     8     5         17.49         16.56          0.77   o 
 -10     5     6         69.16         69.55          1.52   o 
   8     7     6         58.00         57.30          1.14   o 
 -11     2     8         53.89         54.03          1.37   o 
  -1    10     8         51.46         51.00          1.26   o 
  -7     7    12        154.03        151.78          2.13   o 
   4     8    13         27.37         27.28          0.96   o 
  -1     9    13          0.31          0.68          0.46   o 
   0     9    13          1.47          1.47          0.47   o 
 -10     0    14       1097.44       1076.49         23.05   o 
   8     3    15          1.85          1.82          0.22   o 
   7     4    16          9.75         10.31          0.53   o 
  -4     7    17        113.97        112.84          1.95   o 
   5     5    18        235.50        230.15          4.10   o 
  -5     6    18          3.81          4.22          0.48   o 
  -4     6    19         41.22         40.55          0.99   o 
   6     0    20         61.74         61.86          1.71   o 
  -6     0    22          0.32          0.58          0.58   o 
   2     4    22        173.41        171.15          2.55   o 
  -2     2    24        160.86        157.40          2.58   o 
  11     3     2         73.61         71.22          1.51   o 
   6     9     2         61.00         61.33          1.54   o 
  10     5     3         19.87         18.87          0.81   o 
  -6     9     4         93.63         90.73          1.72   o 
   3    10     5         12.27         12.62          0.68   o 
  -3    10     6         37.14         37.00          1.08   o 
   6     8     9          0.02          0.49          0.39   o 
  10     2    10         24.08         24.31          0.74   o 
 -10     4    10          1.21          1.37          0.53   o 
   7     7    10         40.82         41.82          0.90   o 
   9     4    11         11.67         10.90          0.63   o 
  -6     8    11          2.72          2.94          0.50   o 
   3     9    11         52.60         51.95          1.09   o 
 -10     3    12         36.06         34.17          1.07   o 
  -3     9    12         11.28          9.85          0.58   o 
   2     9    12          1.10          1.52          0.45   o 
  -5     8    13         29.14         29.35          0.98   o 
 -10     1    14          8.33          8.47          0.66   o 
  -9     4    14         45.92         45.64          1.19   o 
  -7     6    15         20.22         19.12          0.73   o 
  -5     7    16         18.41         18.39          0.70   o 
  -2     8    16         13.29         13.46          0.63   o 
  -9     0    17          5.06          4.66          0.89   o 
  -8     1    19          7.69          7.59          0.49   o 
   1     6    20        377.26        370.72          5.04   o 
  -5     4    21          7.84          7.64          0.47   o 
  -5     0    23        794.17        773.81         13.95   o 
   4    10     0          5.78          5.53          0.62   o 
  -4    10     1         12.12         11.71          0.82   o 
   4    10     1          1.12          1.43          0.48   o 
  11     2     5         24.48         24.16          0.78   o 
  11     1     6         54.06         53.02          1.18   o 
 -11     3     6         22.48         21.76          1.11   o 
  10     4     7         79.95         81.10          1.40   o 
   5     9     7         12.25         12.70          0.62   o 
   2    10     7          3.21          3.24          0.49   o 
  -7     8     8          6.78          6.55          0.70   o 
   1    10     8         13.03         13.51          0.72   o 
  10     3     9         14.82         14.94          0.66   o 
   9     5     9        104.03        103.78          1.59   o 
  -8     7     9         76.61         72.93          1.54   o 
   8     6    10         87.06         85.08          1.49   o 
  -9     5    12         47.73         48.22          1.66   o 
   9     1    14         32.79         31.69          1.16   o 
   8     4    14        287.16        284.40          3.72   o 
  -8     5    15          4.53          4.82          0.56   o 
   6     6    15        272.88        267.74          3.89   o 
   8     2    16         49.24         49.17          0.96   o 
   1     8    16          1.62          2.03          0.33   o 
  -9     1    17         31.28         31.68          1.02   o 
   3     7    17          0.21          0.62          0.35   o 
   7     2    18         40.63         40.26          1.03   o 
   6     4    18        268.01        263.73          3.46   o 
  -3     7    18         60.45         59.06          1.33   o 
   6     3    19         18.77         18.39          0.64   o 
   6     1    20         42.17         41.31          0.97   o 
  -6     4    20         22.92         22.98          0.71   o 
   5     2    21         19.45         20.61          0.76   o 
   2     5    21          4.75          4.83          0.58   o 
   4     2    22          5.25          4.92          0.61   o 
  -5     3    22         14.72         15.22          0.56   o 
  -5     1    23        136.04        135.18          2.38   o 
   2     0    24          6.55          6.15          1.03   o 
   1     2    24         92.03         90.52          2.12   o 
  11     3     3         26.87         25.89          0.90   o 
   6     9     3        141.96        138.98          2.42   o 
  -4    10     3        130.39        127.64          2.17   o 
  -6     9     5          0.68          0.81          0.44   o 
   9     6     6         98.51         94.14          5.90   o 
   7     8     6          2.31          2.32          0.40   o 
 -10     5     7        241.17        233.06          4.66   o 
  -2    10     8          5.45          5.57          0.59   o 
  -9     6     9        274.15        268.72          3.55   o 
  -5     9     9         44.93         45.08          1.06   o 
  10     1    11         40.82         40.17          0.98   o 
  -4     9    11         36.29         35.01          0.88   o 
   7     6    13         86.01         85.90          1.35   o 
  -2     9    13        106.32        104.65          1.90   o 
   1     9    13         10.91         10.73          0.62   o 
   4     7    16        198.94        197.58          3.05   o 
  -6     6    17         17.12         17.40          0.65   o 
  -8     3    18         41.35         40.34          0.86   o 
   4     6    18         99.00         99.13          1.64   o 
   3     6    19         61.57         61.92          1.40   o 
  -6     3    21         19.45         16.57          0.63   o 
  -4     4    22          9.00          9.05          0.38   o 
   2     3    23          3.50          3.50          0.59   o 
  -1     4    23          8.47          8.34          0.74   o 
   4    10     2        297.29        290.97          4.43   o 
  10     5     4         20.39         20.31          0.72   o 
 -11     2     9         18.60         18.56          0.97   o 
   0    10     9          2.25          2.53          0.50   o 
 -11     1    10         13.99         13.15          0.70   o 
  -8     6    13         24.16         22.96          0.79   o 
   7     5    15         44.28         43.92          0.86   o 
   2     7    18         25.81         26.60          0.73   o 
  -5     5    20          4.51          4.68          0.41   o 
  -3     6    20          6.92          6.80          0.62   o 
  -7     0    21         57.55         58.02          2.08   o 
  -1     5    22          1.46          1.53          0.54   o 
   3     2    23          2.77          3.28          0.57   o 
  -4     0    24         39.09         39.47          1.62   o 
   2     1    24         75.38         72.68          1.73   o 
  -3     2    24         18.85         18.94          0.90   o 
   4    10     3          8.74          9.15          0.73   o 
   6     9     4         25.51         25.93          0.96   o 
  -4    10     4         51.54         50.22          1.14   o 
  -6     9     6          1.44          1.62          0.47   o 
   3    10     6          0.40          0.83          0.58   o 
  11     0     7          1.78          1.77          0.21   o 
 -11     3     7          8.25          8.11          0.74   o 
   8     7     7        279.30        273.60          3.39   o 
  -3    10     7        183.40        182.21          2.85   o 
  -1    10     9          7.47          7.77          0.58   o 
   4     9    10         18.30         18.94          0.63   o 
   5     8    12         15.81         15.04          0.96   o 
   6     7    13        137.90        136.32          1.97   o 
  -6     7    15          0.34          0.56          0.34   o 
  -4     8    15         65.78         66.05          1.32   o 
  -8     4    17         32.35         31.26          0.95   o 
   6     5    17         91.26         93.30          1.41   o 
  -6     5    19         12.99         13.35          0.57   o 
  -7     1    21         15.51         15.75          0.57   o 
  -4     5    21         27.97         27.45          0.61   o 
   0     5    22         54.57         54.47          1.46   o 
  -4     3    23         94.78         93.52          1.52   o 
  -2     4    23          5.14          5.39          0.57   o 
 -10     5     8        207.36        204.53          3.23   o 
   5     9     8          2.49          2.93          0.43   o 
   2    10     8         92.89         91.52          1.48   o 
  -7     8     9         57.78         57.81          1.20   o 
   1    10     9         11.93         11.80          0.56   o 
 -10     4    11         24.90         23.75          0.91   o 
   9     3    13          2.79          3.17          0.30   o 
  -7     7    13         92.51         90.67          1.61   o 
 -10     2    14          0.60          0.78          0.48   o 
   3     8    15          2.37          2.34          0.35   o 
  -9     3    16          8.83          8.89          0.47   o 
  -3     8    16         36.84         36.72          0.87   o 
   5     6    17         22.68         23.20          0.59   o 
  -8     2    19        166.11        164.88          2.49   o 
  -7     4    19         29.81         29.56          0.61   o 
  -1     7    19          0.07          0.47          0.30   o 
   0     7    19         76.30         77.89          1.34   o 
   6     2    20         18.98         19.24          0.58   o 
  -7     3    20         31.24         31.97          0.60   o 
  -2     5    22        111.40        112.02          1.84   o 
  -4     1    24         83.33         82.35          1.50   o 
  -1     3    24         25.92         26.04          0.98   o 
  -1     0    25         53.15         53.65          1.99   o 
  -9     7     1         93.28         91.83          2.31   o 
  -9     7     2          0.21          0.25          0.17   o 
  11     3     4          2.71          3.04          0.59   o 
  10     5     5         14.54         13.41          0.94   o 
  -4    10     5         48.79         47.49          1.03   o 
  11     2     6         75.60         74.70          1.39   o 
  11     1     7         56.16         56.55          1.92   o 
  10     4     8         57.47         56.31          1.08   o 
  -8     7    10         74.94         74.14          1.30   o 
   6     8    10         13.85         13.90          0.60   o 
 -11     0    11          0.07          1.54          0.78   o 
  -6     8    12         28.10         28.10          0.70   o 
 -10     3    13         28.77         29.11          0.94   o 
   8     5    13         93.38         94.68          1.39   o 
   9     2    14         21.99         21.52          0.51   o 
   5     7    15         13.69         13.80          0.60   o 
   2     8    16          0.45          0.62          0.25   o 
  -9     2    17          1.71          1.74          0.27   o 
   7     0    19         14.13         14.35          0.51   o 
   2     6    20         67.77         67.05          1.27   o 
   4     4    21         92.28         92.76          1.48   o 
  -6     2    22          1.33          1.42          0.30   o 
  -5     2    23         24.03         24.07          0.67   o 
   1     4    23         68.10         65.86          1.43   o 
  -2     3    24         16.04         15.91          0.65   o 
  -1     1    25          7.18          6.95          0.89   o 
   9     7     0         35.67         33.87          1.51   o 
 -11     4     1         15.50         14.80          0.70   o 
  -8     8     1         43.44         43.73          1.40   o 
 -11     4     2          0.29          0.53          1.08   o 
  -8     8     2         96.04         95.73          2.57   o 
 -11     4     3         20.86         20.86          1.07   o 
   6     9     5          1.32          1.74          0.45   o 
   9     6     7         18.90         18.05          0.63   o 
   7     8     7         24.54         24.04          0.61   o 
 -11     3     8         11.31         11.06          0.75   o 
  -2    10     9          0.02          0.37          0.33   o 
 -11     2    10        135.94        131.90          2.27   o 
   9     5    10        271.34        267.18          3.28   o 
  -9     6    10         19.74         19.80          0.79   o 
  -5     9    10        100.18        100.42          1.51   o 
  10     2    11         76.31         75.37          1.54   o 
   7     7    11         42.95         42.87          1.10   o 
   9     4    12          0.02          0.21          0.12   o 
   3     9    12         23.19         22.26          0.61   o 
  -9     5    13          0.78          1.13          0.42   o 
   2     9    13         10.36         10.67          0.41   o 
  -5     8    14          0.58          0.97          0.30   o 
   4     8    14         91.13         90.64          1.40   o 
  -1     9    14          0.68          0.89          0.51   o 
   0     9    14         16.16         16.86          0.79   o 
   8     1    17          8.94          9.00          0.37   o 
  -1     8    17          1.13          1.24          0.38   o 
  -2     7    19         25.96         25.71          0.63   o 
   1     5    22         42.20         43.33          1.13   o 
   0     1    25          1.64          2.37          0.71   o 
  11     4     0         34.49         34.76          1.28   o 
   8     8     0         17.61         17.06          0.86   o 
   9     7     1         57.34         57.81          1.27   o 
  -8     8     3         15.64         16.39          1.07   o 
 -11     4     4         21.58         21.39          0.83   o 
  -9     7     4          6.83          6.98          0.57   o 
  -6     9     7          0.26          0.44          0.30   o 
   3    10     7         37.30         36.36          0.94   o 
  -3    10     8         77.04         77.77          1.56   o 
  10     3    10          7.15          7.57          0.61   o 
 -11     1    11          7.83          7.23          0.60   o 
   8     6    11        157.50        156.48          2.16   o 
  10     0    12        138.63        137.21          3.20   o 
  -4     9    12         25.24         24.08          0.68   o 
 -10     1    15        119.66        118.48          1.95   o 
  -9     4    15         20.07         19.22          1.40   o 
  -7     6    16        160.68        157.87          2.23   o 
   0     8    17          2.25          2.20          0.27   o 
   1     7    19        106.29        106.08          1.91   o 
   5     4    20         59.83         60.77          1.08   o 
   4     5    20        133.82        132.91          2.04   o 
  -1     6    21        136.36        136.43          2.12   o 
   0     6    21          3.37          3.30          0.47   o 
   4     3    22         14.41         15.07          0.55   o 
   3     4    22         52.07         51.93          1.11   o 
  -3     4    23          9.19          8.78          0.49   o 
   2     2    24         21.80         21.62          1.09   o 
  -2     1    25          1.18          1.29          0.58   o 
   8     8     1        285.48        281.93          4.28   o 
   9     7     2        108.61        107.22          2.07   o 
  -8     8     4         56.70         56.24          1.38   o 
  11     3     5         51.12         50.38          1.03   o 
  -9     7     5          2.84          3.09          0.36   o 
  -4    10     6         44.75         44.87          1.16   o 
   8     7     8          2.70          2.74          0.40   o 
 -10     5     9        179.00        174.37          2.63   o 
  -1    10    10          0.30          0.52          0.24   o 
   0    10    10          5.43          5.87          0.59   o 
   9     0    15        240.74        240.76          4.73   o 
   8     3    16         22.99         23.11          0.52   o 
  -8     5    16         92.29         92.82          1.27   o 
   7     4    17          6.19          6.16          0.38   o 
  -5     7    17          1.88          2.11          0.49   o 
   7     3    18         40.70         42.14          0.88   o 
  -7     5    18        193.92        193.46          2.53   o 
  -4     7    18        189.76        187.36          2.64   o 
  -5     6    19          0.14          0.54          0.17   o 
  -8     0    20          1.89          2.26          0.24   o 
  -7     2    21          3.25          3.39          0.21   o 
   5     3    21         39.34         39.06          0.76   o 
   3     5    21         26.58         26.89          0.73   o 
  -3     5    22          0.12          0.44          0.31   o 
   4     1    23         15.26         14.76          0.62   o 
   1     3    24        104.98        103.69          2.29   o 
   8     8     2         92.53         92.34          1.74   o 
 -11     4     5         24.21         22.26          1.23   o 
   4    10     5          0.93          1.03          0.34   o 
  10     5     6          5.15          4.95          0.49   o 
  11     2     7          7.13          7.12          0.50   o 
   2    10     9          8.49          8.43          0.64   o 
  -7     8    10          5.86          5.96          0.53   o 
  10     1    12          2.06          2.28          0.16   o 
 -10     4    12          0.70          0.89          0.41   o 
  -8     6    14         20.93         20.69          0.56   o 
  -2     9    14          8.71          9.36          0.51   o 
   1     9    14         51.90         50.58          1.11   o 
   9     1    15         68.28         68.25          1.12   o 
   8     4    15        243.80        244.96          3.29   o 
  -2     8    17         44.86         45.92          1.04   o 
   5     5    19        116.89        117.26          1.86   o 
  -4     6    20         24.27         24.54          0.64   o 
  -2     6    21         60.63         60.13          1.06   o 
   5     1    22          2.39          2.58          0.55   o 
   3     3    23         96.45         94.31          1.72   o 
  -4     2    24         37.95         38.63          0.93   o 
  -3     0    25         43.59         44.61          1.42   o 
   1     0    25         32.52         31.98          2.08   o 
  10     6     0          0.25          0.48          0.23   o 
 -10     6     1         19.91         20.60          0.79   o 
  11     4     2          8.85          8.58          0.71   o 
 -10     6     3         40.46         41.52          1.29   o 
  -8     8     5          2.67          3.03          0.72   o 
   6     9     6         33.76         33.36          1.22   o 
  11     1     8          6.00          5.94          0.60   o 
  -6     9     8         13.86         13.56          0.68   o 
 -11     3     9        115.69        115.48          1.89   o 
   5     9     9          3.82          4.04          0.47   o 
   1    10    10         50.15         50.04          1.09   o 
  -8     7    11         71.71         70.32          1.28   o 
   4     9    11         10.56         10.71          0.51   o 
   7     6    14         25.30         25.32          0.49   o 
   6     6    16         12.48         13.02          0.34   o 
   8     2    17         15.09         15.44          0.59   o 
   1     8    17         60.90         60.54          1.21   o 
  -9     1    18         13.18         13.22          0.48   o 
  -6     6    18          6.03          5.45          0.53   o 
  -8     1    20         46.64         46.64          0.98   o 
  -3     3    24          0.86          1.18          0.44   o 
   1     1    25          2.63          2.76          0.83   o 
  -1     2    25         32.06         31.59          1.14   o 
  10     6     1         54.07         52.45          1.62   o 
  -5    10     1         41.43         40.92          1.68   o 
 -12     0     2         19.33         18.29          2.19   o 
   9     7     3          0.85          0.92          0.43   o 
 -11     4     6         37.94         35.81          1.33   o 
  -9     7     6         59.83         59.42          1.84   o 
  -4    10     7         32.41         31.67          0.93   o 
   9     6     8        286.32        280.72          4.20   o 
   7     8     8          2.62          2.62          0.42   o 
   3    10     8         11.43         11.06          0.49   o 
  10     4     9        114.95        113.51          1.72   o 
  -2    10    10         47.57         47.91          1.03   o 
  -9     6    11          9.72          9.87          0.61   o 
   6     8    11          0.27          0.63          0.39   o 
   5     8    13         15.38         14.80          0.54   o 
  -7     7    14         24.56         25.27          0.64   o 
 -10     2    15          4.28          4.31          0.49   o 
   7     5    16          3.32          3.57          0.17   o 
   4     7    17         75.33         74.95          1.21   o 
   3     7    18          0.13          0.24          0.11   o 
   7     2    19         18.18         18.63          0.53   o 
  -8     3    19          2.17          2.53          0.20   o 
   6     4    19        225.01        220.61          3.00   o 
  -3     7    19        105.25        105.46          1.65   o 
  -6     4    21         53.69         53.77          0.91   o 
   1     6    21         44.77         45.15          1.00   o 
  -5     4    22          5.73          6.08          0.45   o 
   2     4    23        418.87        415.11          5.87   o 
   3     1    24          0.64          0.78          0.54   o 
  -3     1    25         14.48         14.84          0.64   o 
   0     2    25         17.78         18.00          1.46   o 
  12     0     0         24.38         23.99          1.66   o 
   5    10     0         39.52         39.70          1.22   o 
   5    10     1         29.33         28.64          0.95   o 
   0    11     1         90.15         88.81          1.75   o 
 -12     1     2         70.39         67.82          1.75   o 
  -5    10     2          0.28          0.49          0.17   o 
  11     4     3          0.75          1.15          0.58   o 
   8     8     3         96.24         96.70          2.05   o 
 -12     0     4         60.67         58.71          3.69   o 
  11     3     6         84.88         83.64          1.48   o 
  -3    10     9        286.84        279.37          4.05   o 
 -11     2    11         22.73         22.45          0.79   o 
  -5     9    11         64.65         65.26          1.26   o 
  -6     8    13          8.59          8.83          0.45   o 
 -10     3    14         20.60         20.25          0.76   o 
   9     3    14          2.04          2.29          0.16   o 
   6     7    14        174.85        171.95          2.35   o 
  -6     7    16         81.53         79.60          1.31   o 
  -4     8    16        246.79        245.76          3.94   o 
  -8     4    18          0.25          0.39          0.14   o 
   4     6    19         55.98         56.47          1.02   o 
   6     3    20         64.37         64.07          1.12   o 
   6     1    21         54.60         55.48          1.10   o 
  -6     3    22          1.38          1.45          0.18   o 
   2     5    22        208.23        207.81          3.26   o 
  -6     1    23          1.23          1.23          0.44   o 
  -2     2    25         12.95         12.58          0.64   o 
  12     1     0         13.45         13.70          0.82   o 
   7     9     0          5.64          6.16          0.55   o 
   1    11     0          1.47          1.69          0.66   o 
 -12     1     1        112.75        111.84          2.63   o 
  -7     9     1         12.31         11.71          1.54   o 
  -1    11     1         67.95         66.64          1.30   o 
   1    11     1          6.44          6.37          0.57   o 
  10     6     2         27.32         26.54          0.66   o 
  -7     9     2          2.25          2.37          0.93   o 
   0    11     2         77.46         76.74          1.38   o 
 -12     1     3          1.38          1.36          0.61   o 
  -5    10     3        135.26        134.89          2.50   o 
 -12     1     4         35.33         33.89          1.75   o 
 -10     6     5         12.39         12.11          0.73   o 
   4    10     6         61.38         62.34          1.32   o 
 -11     4     7        217.16        209.71          3.96   o 
 -10     5    10        250.12        245.26          4.22   o 
   9     5    11         38.77         38.83          0.79   o 
  -9     5    14          9.17          9.73          0.60   o 
 -10     0    16        660.45        650.11         14.73   o 
  -9     3    17          7.90          8.09          0.29   o 
   2     7    19         56.92         57.16          1.21   o 
   3     6    20        140.76        139.81          2.39   o 
  -5     5    21         13.33         13.22          0.61   o 
  -3     6    21         40.34         40.97          0.84   o 
   5     2    22         11.47         12.13          0.64   o 
   4     2    23         11.34         11.12          0.86   o 
  -5     3    23          5.75          5.54          0.38   o 
  -5     1    24        115.77        116.29          1.94   o 
   7     9     1          1.65          1.70          0.54   o 
   5    10     2         13.34         12.96          0.53   o 
   1    11     2         22.51         22.52          0.66   o 
  -7     9     3         73.28         73.95          1.95   o 
   0    11     3        253.64        251.48          3.64   o 
   9     7     4          4.44          5.16          0.90   o 
   8     8     4         83.36         83.55          1.99   o 
  -5    10     4        119.18        118.59          1.88   o 
  10     5     7         15.95         16.11          0.57   o 
  -9     7     7         61.07         60.28          1.50   o 
   8     7     9         48.95         49.48          0.79   o 
 -11     3    10        138.56        136.76          2.80   o 
  10     3    11         22.19         22.13          0.64   o 
  -1    10    11         28.68         28.11          0.90   o 
   0    10    11          7.44          7.70          0.58   o 
  10     2    12          3.59          3.86          0.22   o 
   8     6    12         32.79         33.32          0.73   o 
   7     7    12         61.96         62.39          1.15   o 
  -4     9    13         10.61         10.90          0.59   o 
   3     9    13          3.64          3.63          0.34   o 
   8     5    14        248.93        250.01          3.29   o 
  -3     9    14          8.76          8.75          0.64   o 
   2     9    14         29.45         28.68          0.69   o 
   9     2    15         25.41         26.18          0.67   o 
  -5     8    15         14.68         14.20          0.53   o 
   5     7    16          2.90          2.95          0.25   o 
   3     8    16         13.42         13.76          0.35   o 
  -3     8    17          8.36          8.71          0.41   o 
  -9     2    18         11.33         12.26          0.44   o 
   6     5    18         74.44         75.28          1.24   o 
  -8     2    20         13.26         13.23          0.46   o 
  -6     5    20          1.05          1.16          0.15   o 
  -4     4    23         39.37         39.81          1.06   o 
  12     1     1         47.14         46.49          1.54   o 
  12     0     2        132.40        129.74          3.34   o 
  -1    11     3          2.49          2.62          0.41   o 
  -7     9     4         37.24         37.02          1.05   o 
 -12     1     5         36.64         35.96          1.13   o 
 -12     0     6          7.01          6.39          0.76   o 
 -10     6     6        128.68        128.89          2.49   o 
   6     9     7          4.00          4.38          0.54   o 
  11     2     8         56.49         57.51          1.34   o 
  -4    10     8          0.33          0.36          0.13   o 
  11     0     9          7.73          8.24          0.95   o 
  -6     9     9         26.69         26.41          0.93   o 
   2    10    10         14.92         15.03          0.47   o 
  -7     8    11          1.77          2.12          0.34   o 
   9     4    13          4.63          4.68          0.32   o 
   4     8    15         11.46         11.35          0.42   o 
  -1     9    15         12.72         13.03          0.45   o 
   0     9    15         11.79         11.94          0.35   o 
 -10     1    16          7.47          7.83          0.46   o 
  -9     4    16         11.65         11.69          0.31   o 
   2     8    17          7.37          7.91          0.38   o 
   8     0    18        115.90        114.50          2.74   o 
   5     6    18         16.05         16.18          0.37   o 
  -7     4    20        157.10        156.71          2.16   o 
  -1     7    20          5.27          5.54          0.46   o 
  -7     1    22         10.81         11.02          0.35   o 
  -4     5    22          9.92         10.29          0.56   o 
  -1     5    23         48.41         49.94          1.01   o 
   2     3    24         28.09         27.97          0.90   o 
  -1     4    24          1.44          1.94          0.46   o 
   1     2    25         21.71         20.39          1.04   o 
   7     9     2          0.41          0.65          0.39   o 
  10     6     3         29.50         29.55          0.76   o 
   5    10     3          0.84          1.20          0.43   o 
   1    11     3          7.17          6.90          0.62   o 
  11     4     4         14.40         13.97          0.61   o 
   0    11     4        140.70        142.38          2.24   o 
  -5    10     5        124.42        121.37          2.35   o 
  -8     8     7         86.08         86.87          1.79   o 
  11     1     9         98.63         97.19          2.35   o 
   5     9    10          2.92          3.00          0.16   o 
   1    10    11         52.84         53.40          1.19   o 
  -8     7    12         17.30         17.79          0.39   o 
 -10     4    13         31.76         31.48          0.74   o 
  -7     6    17        182.49        183.10          2.54   o 
   0     7    20          0.30          0.48          0.15   o 
  -7     3    21          3.24          3.61          0.22   o 
   0     5    23         77.12         75.41          1.37   o 
   3     2    24          0.88          1.36          0.61   o 
  -4     3    24         29.74         29.58          0.71   o 
  -2     4    24          1.96          2.22          0.41   o 
   0     4    24         61.38         61.00          2.07   o 
  -3     2    25         44.03         43.78          0.86   o 
   2    11     0        123.94        122.82          2.19   o 
 -12     2     1         27.88         28.17          0.86   o 
  -2    11     1        127.95        124.49          2.27   o 
   2    11     1        227.59        222.90          3.64   o 
  12     1     2         19.03         19.51          0.52   o 
 -12     2     2         17.19         16.64          0.71   o 
  -1    11     4          2.77          2.96          0.31   o 
   9     7     5          4.02          4.10          0.57   o 
  -7     9     5          1.07          1.19          0.44   o 
 -12     1     6          0.50          0.54          0.15   o 
  11     3     7         11.80         12.14          0.72   o 
   4    10     7         84.52         85.24          1.54   o 
 -11     4     8          8.46          7.91          0.65   o 
  -9     7     8         49.70         50.91          1.21   o 
   9     6     9        216.15        214.84          2.80   o 
   7     8     9         23.09         22.48          0.59   o 
   3    10     9         57.56         57.45          0.93   o 
  -3    10    10        156.07        154.45          2.21   o 
  -2    10    11          0.86          1.09          0.29   o 
 -11     2    12         14.68         14.58          0.66   o 
  -9     6    12          5.84          6.06          0.56   o 
   4     9    12         99.87        100.89          1.43   o 
 -11     0    13          8.54          8.49          0.44   o 
  10     1    13          4.28          4.54          0.38   o 
  -8     6    15         12.54         12.27          0.36   o 
  -2     9    15          0.01          0.22          0.15   o 
   1     9    15          9.20          9.55          0.35   o 
  -8     5    17         94.89         94.94          1.39   o 
   8     1    18         94.64         94.90          1.96   o 
  -1     8    18         23.99         24.09          0.81   o 
   0     8    18         13.08         13.09          0.69   o 
  -2     7    20          0.20          0.48          0.20   o 
   6     2    21         75.77         75.17          1.41   o 
   2     6    21         35.16         35.82          0.68   o 
  -6     2    23          5.49          5.54          0.24   o 
  -2     5    23         25.71         24.85          0.66   o 
   2     1    25          1.59          1.78          0.68   o 
  12     2     0        120.93        117.33          2.19   o 
  -2    11     2         21.29         21.52          0.59   o 
   2    11     2         94.38         92.51          1.56   o 
 -12     2     4         33.20         32.74          1.21   o 
   5    10     4         18.06         17.42          0.76   o 
   1    11     4         75.56         74.98          1.31   o 
   8     8     5          9.66          9.04          0.67   o 
 -10     6     7         21.53         21.77          0.84   o 
  10     4    10        265.18        263.01          3.32   o 
 -10     5    11          9.17          8.83          0.64   o 
  -5     9    12        166.00        166.07          2.20   o 
   8     3    17         10.11         10.58          0.30   o 
  -5     7    18         20.29         20.57          0.55   o 
  -9     0    19          8.03          8.08          0.41   o 
  -4     7    19         22.33         22.29          0.56   o 
   4     4    22        105.90        104.12          1.66   o 
  -5     2    24          3.32          3.69          0.20   o 
  -4     1    25         47.84         47.61          0.95   o 
  -1     3    25         95.76         96.00          1.78   o 
  -2    11     3         67.47         68.49          1.09   o 
  10     6     4          1.78          2.00          0.48   o 
  11     4     5         24.38         23.46          0.69   o 
   0    11     5         95.07         92.62          1.66   o 
  -5    10     6        121.11        117.79          2.19   o 
 -11     3    11         19.26         19.80          0.74   o 
   6     8    12         63.36         61.24          3.83   o 
 -11     1    13          0.79          0.82          0.32   o 
  -6     8    14        194.88        194.10          2.61   o 
   5     8    14         46.64         46.45          0.72   o 
 -10     3    15          0.75          0.99          0.14   o 
   7     6    15         49.97         49.98          0.78   o 
  -7     7    15         13.79         13.21          0.51   o 
   9     1    16          4.81          5.26          0.22   o 
   8     4    16        105.50        107.43          1.57   o 
   7     4    18        245.26        244.05          3.33   o 
  -2     8    18        436.23        439.97          6.29   o 
   7     3    19          4.25          4.49          0.21   o 
  -7     5    19        135.55        136.24          1.88   o 
   7     1    20         15.85         16.00          0.44   o 
  -5     6    20          2.50          2.65          0.37   o 
   1     7    20         50.60         48.93          3.73   o 
   5     4    21         34.29         34.58          0.72   o 
   4     5    21          8.23          9.05          0.42   o 
  -1     6    22        324.66        322.53          4.42   o 
   1     4    24         12.07         11.97          0.62   o 
   0     3    25         63.30         63.04          1.21   o 
  12     2     1          7.35          7.32          0.41   o 
 -11     5     1          1.35          1.56          0.29   o 
 -11     5     2         14.07         14.86          0.90   o 
  12     1     3          0.08          0.24          0.12   o 
 -11     5     3         33.50         32.94          0.98   o 
   2    11     3         19.62         19.75          0.50   o 
 -12     2     5         21.49         21.65          0.94   o 
  -1    11     5         20.19         19.93          0.82   o 
  -7     9     6         55.98         55.93          1.10   o 
 -12     1     7         40.66         39.88          0.71   o 
  10     5     8          8.39          8.73          0.31   o 
   6     9     8        112.76        111.67          1.56   o 
  -4    10     9        112.87        111.27          1.76   o 
   8     7    10        190.00        187.78          2.51   o 
  -6     9    10          0.10          0.33          0.13   o 
 -10     2    16          0.31          0.59          0.33   o 
   6     6    17         10.46         10.32          0.34   o 
   1     8    18          3.58          3.69          0.34   o 
  -9     1    19         39.99         40.44          0.71   o 
  -7     2    22          0.00          0.19          0.14   o 
   0     6    22        139.24        138.86          2.16   o 
   3     4    23         31.25         30.94          0.70   o 
   1     5    23         12.03         12.13          0.59   o 
  -2     3    25         71.13         70.78          1.25   o 
  -2     0    26          0.80          0.87          0.51   o 
   0     0    26        143.95        138.13          6.03   o 
  -1     1    26          1.20          1.50          0.35   o 
  12     0     4        217.85        215.45          4.46   o 
 -11     5     4         56.88         57.60          1.36   o 
   7     9     4          9.64          9.87          0.59   o 
  -2    11     4         24.56         24.84          0.49   o 
   5    10     5         77.64         75.14          1.63   o 
   1    11     5         84.98         84.25          1.56   o 
   9     7     6          4.29          4.40          0.41   o 
 -12     0     8         86.26         82.03          2.37   o 
 -10     6     8        185.66        183.57          2.86   o 
  11     2     9          3.56          3.85          0.54   o 
 -11     4     9         35.95         35.22          1.05   o 
   9     5    12         28.96         29.70          0.51   o 
  -7     8    12         26.33         26.24          0.60   o 
  -1    10    12         53.91         53.35          0.98   o 
   0    10    12         15.19         15.43          0.51   o 
  -9     5    15          2.14          2.29          0.29   o 
   6     7    15         31.07         31.65          0.52   o 
  -6     7    17         43.43         42.69          0.69   o 
  -4     8    17         15.89         16.24          0.45   o 
   8     2    18          0.48          0.47          0.11   o 
  -6     6    19         50.36         51.65          0.82   o 
   5     5    20          4.13          4.59          0.26   o 
  -8     1    21        154.90        155.02          2.15   o 
  -4     6    21          8.16          8.60          0.26   o 
   5     3    22         10.95         10.90          0.38   o 
   3     5    22          2.59          2.84          0.39   o 
  -2     6    22          2.72          2.62          0.27   o 
   5     0    23         27.33         27.10          0.73   o 
   4     3    23        130.23        127.37          2.08   o 
  -3     5    23         70.53         70.50          1.26   o 
   4     0    24         25.76         24.87          1.93   o 
  -3     4    24         27.18         27.47          0.66   o 
   2     2    25          1.32          1.66          0.41   o 
   0     1    26         56.23         53.55          1.94   o 
  11     5     1         27.02         25.80          1.15   o 
  12     2     2         11.43         11.77          0.55   o 
   2    11     4         21.46         21.24          0.63   o 
   8     8     6          3.29          3.60          0.62   o 
   0    11     6         44.96         43.61          1.14   o 
   4    10     8         33.04         32.17          2.36   o 
  -9     7     9         95.66         95.03          1.71   o 
   2    10    11         68.06         69.29          1.33   o 
  10     3    12         75.60         76.26          1.17   o 
  10     2    13          2.72          2.90          0.19   o 
   8     6    13         65.38         65.98          0.93   o 
   7     7    13         81.04         81.37          1.18   o 
  -4     9    14          1.15          1.38          0.38   o 
   3     9    14          4.57          4.88          0.20   o 
   9     3    15         13.91         13.80          0.33   o 
  -3     9    15        120.49        116.62          7.74   o 
   7     5    17         83.58         83.08          1.28   o 
  -9     3    18         24.10         24.36          0.51   o 
   4     7    18         56.22         56.71          1.05   o 
   3     7    19         15.52         15.95          0.38   o 
  -8     3    20         65.13         66.10          1.03   o 
  -3     7    20        117.64        118.21          1.69   o 
  -2     1    26          0.62          1.00          0.29   o 
  12     1     4         61.49         61.13          1.03   o 
 -11     5     5        162.48        159.48          3.15   o 
  10     6     5          6.28          5.69          0.60   o 
  -2    11     5        190.73        187.90          2.77   o 
  -1    11     6         25.65         26.05          0.72   o 
  -7     9     7         19.54         19.67          0.65   o 
  -5    10     7         16.28         16.28          0.81   o 
 -12     1     8         52.20         51.36          1.01   o 
  11     3     8         97.10         93.87          1.51   o 
  11     1    10         39.31         39.41          0.73   o 
   9     6    10         90.76         90.61          1.57   o 
   7     8    10         14.61         14.36          0.47   o 
   3    10    10        115.90        114.40          1.80   o 
   5     9    11         34.16         34.90          0.58   o 
  -3    10    11          0.03          0.26          0.14   o 
   1    10    12         37.06         36.61          0.71   o 
  -8     7    13         73.47         73.47          1.04   o 
 -10     4    14         37.61         37.28          0.67   o 
   8     5    15         65.72         65.78          1.00   o 
   2     9    15          3.46          3.62          0.20   o 
  -5     8    16          3.39          3.58          0.17   o 
  -8     4    19        152.24        152.76          2.06   o 
   5     1    23         16.76         17.23          0.57   o 
   4     1    24          3.67          3.68          0.57   o 
  -4     2    25          3.59          3.86          0.25   o 
   1     3    25         13.75         13.15          0.76   o 
   3    11     0         88.32         88.61          2.01   o 
  -3    11     1         42.81         42.73          1.07   o 
   3    11     1          2.73          2.84          0.62   o 
  11     5     2         54.20         52.25          1.25   o 
  -3    11     2          1.96          2.28          0.40   o 
  12     2     3         34.63         34.69          0.67   o 
   7     9     5          5.35          5.81          0.54   o 
  11     4     6          0.70          0.77          0.26   o 
   1    11     6          1.92          2.35          0.69   o 
  -8     8     9          4.66          4.71          0.44   o 
 -10     5    12         11.42         12.07          0.68   o 
  -2    10    12        120.73        118.05          1.75   o 
  -9     6    13          4.53          4.80          0.37   o 
   9     4    14        101.82        101.20          1.39   o 
   9     2    16        104.23        105.43          1.52   o 
  -1     9    16          9.58          9.91          0.28   o 
   0     9    16          0.40          0.84          0.13   o 
 -10     1    17          1.20          1.36          0.47   o 
  -9     4    17          0.45          0.49          0.11   o 
   3     8    17         33.25         32.80          0.62   o 
  -3     8    18          5.73          6.09          0.24   o 
  -9     2    19         46.58         46.64          0.78   o 
   7     2    20        146.69        149.46          2.16   o 
   4     6    20          4.36          4.70          0.20   o 
   6     0    22         46.77         48.65          1.43   o 
  -6     4    22        141.11        140.79          1.91   o 
   1     6    22        135.78        136.26          2.00   o 
  -5     4    23         23.47         23.43          0.54   o 
  -6     0    24         24.13         23.25          0.78   o 
   3     3    24         29.09         29.47          0.66   o 
   3     0    25         32.97         32.68          1.72   o 
  -3     3    25         10.54         11.12          0.31   o 
 -12     3     1         16.86         17.22          0.61   o 
 -12     3     2         93.38         93.09          2.15   o 
   3    11     2         19.85         19.31          0.77   o 
 -12     3     3          3.82          2.39          0.41   o 
  -3    11     3         10.67         10.60          0.49   o 
   2    11     5          2.63          2.83          0.50   o 
 -11     5     6         56.72         54.52          1.64   o 
   5    10     6          8.09          8.25          0.31   o 
 -12     2     7         17.66         17.61          0.46   o 
   6     9     9         16.69         16.66          0.48   o 
  -4    10    10         58.77         57.44          1.04   o 
  10     4    11        289.52        289.21          3.49   o 
 -11     3    12         43.43         43.90          0.83   o 
  -5     9    13         19.49         19.77          0.46   o 
   4     9    13        198.40        198.67          2.39   o 
  10     0    14         11.19         11.28          0.50   o 
   4     8    16         40.30         41.00          0.65   o 
   5     7    17          5.55          5.85          0.24   o 
   6     5    19         81.48         82.63          1.17   o 
   2     7    20        136.96        137.60          2.04   o 
   6     3    21          2.20          1.02          0.16   o 
  -5     5    22         30.31         31.15          0.70   o 
  -6     3    23         20.24         20.22          0.43   o 
   1     1    26          3.66          4.06          0.93   o 
  -1     2    26         38.12         38.25          0.75   o 
  12     3     0         29.60         29.19          0.76   o 
   6    10     0          1.55          1.64          0.52   o 
  -6    10     1          1.62          1.88          0.20   o 
  -6    10     2        205.59        205.68          3.70   o 
 -12     3     4          8.80          8.86          0.54   o 
  -2    11     6        102.75        101.97          1.70   o 
   9     7     7          0.33          0.46          0.36   o 
   0    11     7          0.15          0.32          0.13   o 
  10     5     9         70.63         69.83          1.05   o 
 -10     6     9         32.07         31.94          0.88   o 
 -11     4    10         31.88         32.45          0.93   o 
  -9     7    10        111.92        111.74          1.66   o 
  -6     9    11          0.02          0.30          0.12   o 
 -11     1    14          6.66          7.24          0.28   o 
  -8     6    16         73.61         74.51          1.05   o 
  -2     9    16         68.92         69.30          1.08   o 
  -7     6    18         39.81         39.79          0.64   o 
   2     8    18         45.64         46.76          0.78   o 
   5     6    19         32.48         32.42          0.53   o 
  -8     2    21         20.29         20.17          0.43   o 
  -6     5    21          4.64          4.79          0.33   o 
   3     6    21          0.54          0.64          0.33   o 
   6     1    22        201.06        201.40          2.90   o 
  -3     6    22         35.95         35.92          0.61   o 
  -7     0    23          1.81          1.83          0.32   o 
   2     5    23        156.84        156.58          2.21   o 
  -6     1    24          0.18          0.36          0.36   o 
  -5     3    24         16.79         17.77          0.40   o 
   2     4    24        212.63        211.01          3.17   o 
  -5     0    25        324.72        323.31          7.64   o 
   3     1    25         15.84         15.56          0.60   o 
  -3     1    26         11.79         11.69          0.40   o 
   0     2    26          0.23          1.03          0.73   o 
   6    10     1          7.52          7.71          0.54   o 
  11     5     3         15.50         15.57          0.55   o 
  -6    10     3          7.77          7.98          0.56   o 
   3    11     3         65.83         65.50          1.26   o 
  -3    11     4         14.02         14.06          0.37   o 
  12     1     5          2.16          2.29          0.17   o 
  10     6     6         55.84         55.24          1.01   o 
   8     8     7         21.48         21.78          0.46   o 
  -1    11     7        119.32        116.24          1.79   o 
  -7     9     8         45.66         44.97          1.02   o 
  -5    10     8          3.75          3.74          0.21   o 
 -12     1     9          1.67          1.73          0.18   o 
   4    10     9         50.21         50.98          0.76   o 
   8     7    11        104.01        104.11          1.32   o 
   6     8    13          0.81          0.88          0.11   o 
  10     1    14         23.43         24.14          0.48   o 
  -6     8    15         52.64         52.20          0.79   o 
   1     9    16          2.74          2.97          0.18   o 
  -8     5    18        106.45        106.32          1.60   o 
  -7     4    21         32.06         31.60          0.55   o 
  -1     7    21        117.43        118.16          1.74   o 
   5     2    23         52.65         52.81          0.86   o 
   4     2    24         11.45         11.32          0.30   o 
  -2     2    26         30.35         30.83          0.62   o 
  12     3     1        104.97        101.78          1.92   o 
  12     2     4         18.88         18.89          0.42   o 
 -12     3     5          3.62          3.81          0.37   o 
   7     9     6          2.20          2.45          0.18   o 
 -11     5     7        174.36        173.49          2.86   o 
   1    11     7          0.87          0.97          0.16   o 
 -12     2     8         12.51         11.68          0.51   o 
  11     2    10         38.40         38.42          0.79   o 
  -7     8    13         23.40         23.80          0.44   o 
   0    10    13         58.90         59.73          0.91   o 
 -10     3    16          7.27          7.45          0.27   o 
  -7     7    16          0.87          0.88          0.12   o 
   9     0    17        108.98        110.82          2.30   o 
  -1     8    19          0.17          0.38          0.16   o 
   0     8    19          6.49          6.73          0.25   o 
   0     7    21        266.33        265.18          3.67   o 
  -7     3    22          3.78          3.93          0.25   o 
  -7     1    23          6.76          7.02          0.47   o 
  -4     4    24          8.93          9.11          0.31   o 
  -5     1    25         64.83         64.39          1.13   o 
   9     8     0          0.76          0.88          0.18   o 
  -9     8     1         27.64         28.09          0.71   o 
  -9     8     2         18.85         18.52          0.57   o 
   6    10     2          0.91          0.83          0.17   o 
  -6    10     4         21.90         21.98          0.52   o 
   2    11     6          3.42          3.47          0.20   o 
  11     4     7         60.33         59.90          0.89   o 
  11     3     9          0.02          0.23          0.14   o 
  -8     8    10         52.77         52.05          0.84   o 
  11     0    11         67.92         69.69          1.56   o 
   2    10    12          0.91          1.13          0.15   o 
   9     5    13         35.18         34.98          0.56   o 
  -1    10    13        114.81        114.20          1.59   o 
   5     8    15          0.24          0.29          0.10   o 
  -9     5    16         20.60         21.26          0.45   o 
   7     6    16         68.23         67.41          0.89   o 
 -10     2    17         37.37         38.09          0.65   o 
   8     1    19        182.57        184.26          2.64   o 
  -5     7    19         25.47         25.71          0.44   o 
  -2     7    21        150.67        151.32          2.22   o 
  -1     5    24         23.37         23.91          0.49   o 
   2     3    25          9.18          9.46          0.37   o 
  -1     4    25         51.25         50.62          0.90   o 
  12     3     2          0.02          0.24          0.15   o 
 -10     7     2          5.33          5.25          0.31   o 
  -9     8     3         21.89         21.98          0.58   o 
  11     5     4          2.62          2.37          0.18   o 
   3    11     4         14.61         15.02          0.43   o 
  -3    11     5          2.59          2.66          0.25   o 
  12     0     6         57.91         55.87          1.72   o 
   5    10     7          1.42          1.76          0.17   o 
  -2    11     7        129.66        127.14          1.95   o 
 -12     0    10         32.91         32.32          0.96   o 
 -10     6    10          8.62          8.57          0.55   o 
   7     8    11         12.48         12.65          0.29   o 
   3    10    11          9.34          9.08          0.53   o 
   5     9    12          0.01          0.27          0.11   o 
  -3    10    12         20.57         20.75          0.55   o 
  10     3    13          0.07          0.28          0.11   o 
 -10     5    13         14.32         14.22          0.35   o 
  -8     7    14         88.31         86.64          5.25   o 
   9     1    17          3.67          3.79          0.19   o 
   8     4    17         26.16         26.39          0.47   o 
   8     3    18          6.40          6.61          0.22   o 
  -2     8    19         61.28         62.60          0.99   o 
  -7     5    20        237.82        236.28          2.88   o 
  -4     7    20          7.85          7.96          0.37   o 
   7     0    21          6.76          7.70          0.37   o 
   2     6    22        115.65        114.85          1.75   o 
   0     5    24        117.66        118.16          1.82   o 
   0     4    25        213.16        214.43          3.60   o 
   1     2    26         15.81         15.92          0.66   o 
  10     7     0         36.46         36.07          0.90   o 
   9     8     1         42.32         42.58          1.02   o 
 -10     7     3         13.49         13.48          0.49   o 
   6    10     3         18.07         18.44          0.54   o 
  -9     8     4          1.36          1.64          0.20   o 
  -6    10     5         39.73         39.53          0.74   o 
  12     1     6          0.83          0.96          0.45   o 
 -11     5     8        304.73        300.64          4.53   o 
  -1    11     8         49.18         48.78          0.89   o 
   0    11     8          8.04          7.89          0.28   o 
  -5    10     9         75.93         75.37          1.21   o 
  11     1    11          3.50          3.55          0.19   o 
 -11     4    11         17.57         17.76          0.41   o 
   9     6    11          5.80          6.22          0.22   o 
  -4    10    11         27.03         27.14          0.45   o 
  -2    10    13          3.81          3.94          0.21   o 
   1    10    13         25.36         25.68          0.48   o 
 -11     2    14          3.04          3.29          0.21   o 
  10     2    14          3.97          4.28          0.20   o 
  -9     6    14          3.70          3.87          0.19   o 
   8     6    14          5.13          5.58          0.22   o 
   7     7    14         74.57         74.90          0.99   o 
 -10     4    15         30.13         30.50          0.60   o 
  -4     9    15         13.69         13.76          0.31   o 
   3     9    15          0.24          0.37          0.13   o 
   6     7    16         38.82         38.80          0.60   o 
  -6     7    18          2.17          2.40          0.18   o 
   7     4    19         26.28         26.86          0.52   o 
  -9     1    20          2.01          2.00          0.16   o 
  -5     6    21          8.05          8.22          0.26   o 
   6     2    22         18.49         18.77          0.40   o 
  -6     2    24          0.38          0.56          0.13   o 
  -2     5    24         10.52         10.67          0.29   o 
   3     2    25          1.24          1.35          0.17   o 
  -4     3    25          0.71          0.80          0.14   o 
  -2     4    25        162.73        160.93          2.42   o 
  -4     0    26         42.04         40.67          1.43   o 
   2     0    26        145.15        143.28          3.83   o 
  -3     2    26          9.99          9.86          0.28   o 
  10     7     1         13.43         13.96          0.47   o 
 -10     7     4          1.13          1.27          0.18   o 
  12     2     5        111.56        110.45          1.65   o 
  10     6     7         70.49         71.23          1.06   o 
   9     7     8          6.20          6.09          0.23   o 
   8     8     8         65.96         65.57          0.95   o 
 -12     2     9        123.22        120.43          1.87   o 
  -7     9     9        118.64        117.17          1.63   o 
 -12     1    10         22.49         22.63          0.45   o 
  10     5    10          0.10          0.34          0.11   o 
   6     9    10         84.94         85.78          1.15   o 
  -9     7    11         11.20         11.03          0.30   o 
  -6     9    12          2.04          2.12          0.15   o 
 -11     3    13         11.58         11.34          0.31   o 
 -11     0    15          0.01          0.26          0.20   o 
   9     3    16          0.01          0.20          0.11   o 
  -3     9    16         39.53         39.80          0.66   o 
  -5     8    17          1.11          1.19          0.12   o 
 -10     0    18        154.65        155.88          3.01   o 
   6     6    18         24.74         24.26          0.50   o 
  -4     8    18         72.62         73.65          0.99   o 
   1     8    19          1.09          1.23          0.13   o 
   7     3    20         11.98         12.24          0.29   o 
  -6     6    20         47.58         48.06          0.71   o 
   7     1    21          8.56          8.86          0.28   o 
   1     7    21         27.52         27.88          0.52   o 
  -8     0    22        110.72        112.62          2.34   o 
   4     4    23         25.99         26.23          0.53   o 
   2     1    26         24.21         24.68          0.53   o 
   4    11     0         60.95         61.26          1.30   o 
  -8     9     1          0.12          0.28          0.17   o 
  -4    11     1         83.26         81.81          2.21   o 
   9     8     2          6.27          6.74          0.32   o 
  12     3     3          0.39          0.27          0.15   o 
  -9     8     5         20.27         19.97          0.58   o 
   3    11     5         15.69         16.46          0.53   o 
  -3    11     6         13.03         12.93          0.37   o 
 -12     3     7         16.28         16.39          0.52   o 
   7     9     7         12.00         12.58          0.43   o 
   2    11     7         86.27         86.63          1.44   o 
   1    11     8          2.74          2.81          0.18   o 
   4    10    10         49.54         49.08          0.76   o 
  10     4    12        130.93        131.02          1.77   o 
  -5     9    14         10.27         10.41          0.27   o 
   4     9    14         51.00         51.81          0.81   o 
   9     4    15         18.18         18.52          0.38   o 
   8     5    16         65.65         65.05          0.89   o 
   2     9    16         84.35         84.73          1.25   o 
   7     5    18          0.04          0.19          0.11   o 
  -9     3    19          5.25          5.54          0.24   o 
   4     7    19         73.62         73.74          1.07   o 
  -8     1    22          0.08          0.23          0.16   o 
   5     4    22         14.46         14.29          0.32   o 
   4     5    22        173.25        172.00          2.29   o 
  -4     6    22          0.25          0.38          0.12   o 
  -7     2    23          4.49          4.61          0.22   o 
  -1     6    23         71.34         70.86          1.13   o 
  -5     2    25         27.32         27.14          0.55   o 
  -4     1    26         18.57         18.37          0.53   o 
  -1     3    26         69.43         69.07          1.18   o 
   8     9     0         74.65         75.93          1.64   o 
   4    11     1          7.03          7.42          0.36   o 
  10     7     2          8.28          9.02          0.39   o 
  -8     9     2          0.09          0.31          0.25   o 
  -4    11     2         89.10         89.55          1.85   o 
  -8     9     3          6.53          7.03          0.41   o 
   6    10     4        129.31        128.03          2.27   o 
  11     5     5         36.47         36.41          0.66   o 
 -10     7     5         46.74         46.53          1.25   o 
  -6    10     6         51.87         51.31          1.00   o 
  -8     8    11         57.13         57.40          0.95   o 
 -11     1    15          0.59          0.88          0.15   o 
  -1     9    17         16.16         16.40          0.39   o 
   0     9    17         15.97         16.40          0.38   o 
 -10     1    18         12.45         12.41          0.35   o 
  -9     4    18         52.99         53.28          0.87   o 
   8     2    19          0.69          0.79          0.12   o 
  -8     4    20         38.80         38.51          0.69   o 
   3     7    20          2.98          3.29          0.20   o 
  -8     3    21         41.96         42.11          0.74   o 
   5     5    21          5.00          5.31          0.19   o 
  -3     7    21          2.63          2.82          0.18   o 
   0     6    23        261.77        261.14          3.84   o 
   1     5    24         89.29         91.31          1.42   o 
   1     4    25         10.46         10.52          0.46   o 
   8     9     1        118.80        118.44          2.50   o 
   4    11     2          0.45          0.60          0.15   o 
   9     8     3         17.30         17.62          0.52   o 
  -4    11     3        149.28        149.03          2.55   o 
  -9     8     6          1.66          1.74          0.24   o 
  11     4     8          1.91          2.04          0.16   o 
   5    10     8         40.05         40.31          0.72   o 
  -2    11     8        104.69        104.77          1.67   o 
   8     7    12         25.43         25.91          0.47   o 
   9     2    17        149.62        149.08          2.14   o 
  -8     6    17        197.87        198.42          2.43   o 
   4     8    17          8.75          8.90          0.25   o 
   3     8    18          0.18          0.31          0.11   o 
  -3     8    19         17.83         17.43          0.38   o 
   3     5    23         29.78         29.98          0.56   o 
  -2     6    23         46.61         46.54          0.80   o 
   3     4    24        127.38        125.37          1.79   o 
  -3     5    24          4.22          4.33          0.21   o 
  -3     4    25          0.00          0.20          0.15   o 
  -2     3    26         53.31         54.01          0.98   o 
   0     3    26         16.20         15.96          0.55   o 
  -1     0    27         41.50         41.90          1.07   o 
  12     3     4         58.66         58.40          1.00   o 
  12     2     6         26.90         27.08          0.53   o 
 -10     7     6         58.19         58.57          1.27   o 
   3    11     6          0.25          0.43          0.13   o 
 -12     3     8          5.72          5.95          0.31   o 
 -11     5     9          7.30          7.55          0.31   o 
  -1    11     9         27.01         27.07          0.53   o 
   0    11     9         49.11         49.30          0.98   o 
  11     3    10        128.57        128.36          1.77   o 
  11     2    11         12.49         12.85          0.33   o 
 -10     6    11         69.77         67.53          1.51   o 
  -7     8    14         49.20         48.91          0.74   o 
   6     8    14        118.66        118.32          1.51   o 
  -6     8    16          6.27          6.83          0.23   o 
  -2     9    17         42.88         42.91          0.72   o 
   5     7    18         29.94         30.73          0.50   o 
  -9     2    20         71.86         72.31          1.11   o 
   5     3    23         11.88         11.95          0.31   o 
   4     3    24          1.62          1.78          0.14   o 
  -1     1    27        195.67        194.27          4.33   o 
 -12     4     1         40.57         40.51          1.08   o 
 -12     4     2         53.55         52.73          1.22   o 
   8     9     2         47.65         48.39          0.97   o 
 -12     4     3          0.41          0.56          0.18   o 
  10     7     3         66.08         65.66          1.27   o 
   4    11     3         10.08         10.56          0.41   o 
  -4    11     4         69.01         68.77          1.20   o 
   6    10     5         81.75         81.15          1.44   o 
  12     1     7          1.42          1.42          0.15   o 
  -6    10     7         76.23         75.14          1.29   o 
  -3    11     7        225.45        220.53          3.19   o 
 -12     2    10         25.37         25.25          0.56   o 
  -7     9    10         55.64         54.49          0.87   o 
  -5    10    10        157.93        158.35          2.25   o 
 -12     1    11        123.45        122.36          1.73   o 
 -11     4    12          0.52          0.70          0.16   o 
   3    10    12         31.86         31.98          0.62   o 
  -3    10    13         15.40         16.05          0.37   o 
   2    10    13         84.68         84.24          1.31   o 
  -1    10    14          1.07          1.24          0.14   o 
   0    10    14         96.84         97.38          1.43   o 
  10     1    15         13.71         14.16          0.36   o 
 -10     3    17          1.13          1.26          0.14   o 
  -7     7    17          4.01          4.08          0.19   o 
   1     9    17          3.30          3.62          0.20   o 
  -8     5    19         77.45         78.66          1.12   o 
  -7     6    19         79.11         78.61          1.05   o 
   7     2    21        221.09        223.48          3.22   o 
   6     4    21         94.40         95.00          1.35   o 
   4     6    21         16.93         16.99          0.45   o 
  -6     4    23          0.33          0.50          0.12   o 
   2     2    26          0.02          0.24          0.18   o 
  12     4     0          0.49          0.64          0.22   o 
 -11     6     1        115.40        115.51          2.73   o 
 -11     6     2         24.77         24.83          0.74   o 
 -11     6     3         49.11         48.48          1.19   o 
 -12     4     4         57.69         58.19          1.33   o 
   9     8     4         30.42         30.40          0.78   o 
  -8     9     5          0.85          1.01          0.22   o 
  -9     8     7         60.36         59.98          1.06   o 
  10     6     8        129.74        130.13          1.71   o 
   2    11     8         15.06         15.42          0.36   o 
   9     7     9          2.24          2.51          0.16   o 
   8     8     9         32.74         32.01          0.53   o 
   1    11     9        199.10        199.29          2.97   o 
  -9     7    12         28.88         28.80          0.55   o 
   7     8    12          0.14          0.42          0.11   o 
  -4    10    12         45.68         45.93          0.69   o 
   5     9    13         80.83         81.24          1.11   o 
 -10     5    14          0.21          0.34          0.11   o 
   9     5    14          0.27          0.36          0.10   o 
  -8     7    15         27.80         27.79          0.53   o 
   2     8    19          4.48          4.68          0.23   o 
   6     5    20         73.26         73.47          1.00   o 
   2     7    21        167.62        166.83          2.33   o 
  -8     2    22         96.89         95.56          1.37   o 
  -6     5    22          2.10          2.17          0.16   o 
   1     6    23        112.48        112.99          1.72   o 
   5     1    24         75.17         75.13          1.20   o 
  -5     4    24          0.93          1.00          0.13   o 
   4     1    25        335.53        334.84          5.42   o 
  -4     2    26          0.01          0.22          0.15   o 
  -2     1    27          3.75          4.09          0.24   o 
   0     1    27          0.46          1.09          0.22   o 
  11     6     0         26.50         26.74          0.77   o 
  12     4     1         25.59         25.43          0.63   o 
   8     9     3          3.20          3.41          0.23   o 
 -11     6     4         39.89         38.77          1.20   o 
 -12     4     5         34.26         34.27          0.96   o 
  -4    11     5         93.39         93.36          1.47   o 
  11     5     6         53.53         53.20          0.92   o 
 -10     7     7          0.18          0.30          0.15   o 
   7     9     8          4.98          5.35          0.23   o 
   6     9    11        261.93        264.04          3.25   o 
  11     1    12          6.29          6.40          0.28   o 
   9     6    12         90.18         82.75          1.19   o 
  -6     9    13          0.00          0.23          0.11   o 
 -11     3    14          6.78          6.43          0.26   o 
 -11     2    15         21.54         21.70          0.46   o 
  -9     6    15          3.23          3.66          0.25   o 
 -10     4    16          1.87          2.02          0.16   o 
   5     8    16          0.09          0.25          0.10   o 
  -9     5    17          1.51          1.42          0.15   o 
 -10     2    18         78.21         78.54          1.20   o 
   5     6    20        102.26        102.87          1.39   o 
   6     3    22         71.18         71.96          1.14   o 
  -7     4    22         19.34         20.11          0.40   o 
   3     6    22         33.07         33.57          0.59   o 
  -5     5    23          4.22          4.41          0.22   o 
  -3     6    23        126.11        125.56          1.84   o 
  -6     3    24        111.07        112.05          1.55   o 
   3     3    25          6.48          6.64          0.26   o 
  -3     3    26         12.29         12.50          0.33   o 
   1     3    26         53.51         54.50          1.09   o 
  11     6     1         31.77         31.65          0.83   o 
  10     7     4         29.04         28.79          0.64   o 
   4    11     4          8.28          8.52          0.33   o 
  12     3     5         62.27         62.89          1.12   o 
  -8     9     6         42.49         41.81          0.81   o 
 -12     3     9          0.58          0.72          0.13   o 
  -2    11     9         33.37         33.60          0.62   o 
 -11     5    10          2.22          2.46          0.20   o 
  10     5    11         60.66         60.42          0.87   o 
   4    10    11         30.28         30.18          0.54   o 
  10     3    14          7.21          7.33          0.25   o 
  -2    10    14         50.81         50.78          0.87   o 
   1    10    14          0.25          0.40          0.12   o 
   7     7    15         19.13         19.74          0.36   o 
  -4     9    16         48.67         49.23          0.74   o 
   7     6    17         93.84         93.36          1.22   o 
   8     0    20        159.03        158.42          3.31   o 
  -5     7    20         53.38         53.87          0.79   o 
  -1     8    20          2.19          2.41          0.18   o 
   0     8    20         12.66         13.49          0.35   o 
   6     1    23        148.59        149.41          2.25   o 
  -3     0    27          2.10          1.64          0.29   o 
   1     0    27          4.10          4.08          0.32   o 
 -11     6     5         62.56         62.79          1.42   o 
   6    10     6          3.70          3.95          0.25   o 
   3    11     7        284.69        284.08          4.18   o 
  12     0     8          3.57          4.02          0.32   o 
  -6    10     8         14.81         14.68          0.41   o 
  -3    11     8         47.45         48.26          0.83   o 
  11     4     9          9.38          9.28          0.28   o 
   5    10     9          0.13          0.19          0.11   o 
  -8     8    12         23.69         23.91          0.47   o 
   8     6    15          2.72          2.69          0.15   o 
   3     9    16          5.33          5.85          0.23   o 
   8     4    18         20.33         20.43          0.41   o 
  -9     0    21          8.28          8.47          0.52   o 
  -1     7    22         21.08         21.31          0.45   o 
  -7     3    23         18.13         18.62          0.42   o 
   2     5    24        153.26        152.63          2.35   o 
  -6     1    25        268.90        262.85          3.87   o 
  -5     3    25         32.59         32.61          0.62   o 
   2     4    25        124.06        125.14          2.10   o 
  -1     2    27        134.29        132.03          2.24   o 
  12     4     2         18.18         17.88          0.46   o 
  11     6     2         23.82         24.09          0.68   o 
   8     9     4         35.46         36.04          0.78   o 
   9     8     5          4.55          4.24          0.27   o 
 -12     4     6          1.12          1.12          0.19   o 
  -4    11     6          0.00          0.33          0.16   o 
  12     2     7         27.18         27.43          0.53   o 
  -9     8     8         23.73         23.39          0.53   o 
  -1    11    10         42.21         42.81          0.74   o 
   0    11    10         20.26         20.28          0.45   o 
 -12     2    11          3.40          3.54          0.21   o 
 -10     6    12          2.64          2.99          0.19   o 
  10     4    13         25.06         26.01          0.46   o 
  10     2    15         19.63         20.18          0.43   o 
  -5     9    15         36.35         37.28          0.58   o 
 -11     1    16         14.83         15.25          0.39   o 
   6     7    17         85.86         84.97          1.10   o 
  -3     9    17          1.00          1.02          0.16   o 
   9     1    18        103.66        104.17          1.51   o 
   8     3    19          0.69          0.65          0.11   o 
  -6     7    19         57.38         57.97          0.81   o 
   8     1    20        169.80        173.12          2.55   o 
  -2     8    20         14.36         14.81          0.37   o 
  -9     1    21          9.92         10.56          0.31   o 
  -7     5    21        292.26        280.50         18.48   o 
  -4     7    21         11.42         11.58          0.33   o 
   0     7    22         29.36         30.30          0.58   o 
  -7     1    24         64.54         64.56          1.08   o 
   3     1    26         25.36         25.63          0.54   o 
  -3     1    27         22.44         22.61          0.61   o 
   1     1    27         41.39         40.53          0.87   o 
   4    11     5        135.43        133.18          2.44   o 
 -11     6     6          0.09          0.38          0.18   o 
  12     1     8          4.33          4.64          0.23   o 
 -10     7     8          2.64          2.85          0.21   o 
  -7     9    11          7.25          8.04          0.39   o 
  -5    10    11        195.91        195.45          2.58   o 
 -12     1    12          4.07          4.04          0.22   o 
   4     9    15         33.64         35.29          0.54   o 
   9     3    17         18.80         19.05          0.39   o 
   2     9    17        191.34        192.73          2.58   o 
  -5     8    18         11.05         10.87          0.26   o 
  -4     8    19        207.92        207.02          2.70   o 
   7     4    20         66.01         66.83          1.02   o 
  -2     7    22        101.19        102.01          1.56   o 
   5     2    24         40.41         41.45          0.72   o 
  -4     5    24          4.81          5.02          0.22   o 
   4     2    25         25.20         25.57          0.48   o 
  -4     4    25         62.07         62.85          1.01   o 
  -5     1    26          3.96          4.05          0.21   o 
  -2     2    27         44.29         44.88          0.85   o 
   0     2    27         68.40         66.24          1.37   o 
  -7    10     1          5.19          5.25          0.30   o 
  -7    10     2          0.19          0.29          0.18   o 
  12     4     3          7.87          7.85          0.32   o 
  10     7     5        115.29        114.80          2.04   o 
  11     5     7         26.81         26.75          0.50   o 
  -8     9     7          0.00          0.18          0.14   o 
  10     6     9        185.98        185.30          2.34   o 
   2    11     9        125.21        124.53          1.93   o 
   1    11    10          9.06          9.06          0.29   o 
  11     3    11          6.31          6.22          0.24   o 
  11     2    12         82.87         83.53          1.28   o 
 -11     4    13         53.34         52.56          0.82   o 
   8     7    13         63.10         62.92          0.86   o 
  -7     8    15          3.15          3.38          0.18   o 
   9     4    16          6.02          5.97          0.22   o 
 -10     1    19          3.73          3.92          0.23   o 
  -9     4    19         16.15         16.70          0.38   o 
   6     6    19          0.12          0.25          0.10   o 
  -9     3    20          0.12          0.33          0.14   o 
   1     8    20          2.06          2.14          0.17   o 
  -6     6    21          7.07          7.07          0.26   o 
  -5     6    22          6.33          6.55          0.24   o 
   2     6    23         18.27         18.52          0.41   o 
  -1     5    25         22.80         22.94          0.49   o 
   7    10     0          6.68          7.27          0.31   o 
 -13     0     1        267.36        262.80         12.69   o 
 -13     0     3        339.63        337.09          8.39   o 
  11     6     3         14.93         15.19          0.44   o 
  -7    10     3          0.75          0.77          0.18   o 
  12     3     6          0.80          0.36          0.16   o 
 -12     4     7          0.78          0.87          0.17   o 
   7     9     9         29.96         30.06          0.52   o 
 -12     3    10          0.91          0.88          0.14   o 
   9     7    10          0.65          0.72          0.13   o 
   8     8    10         18.35         18.70          0.38   o 
  -9     7    13         18.99         19.85          0.43   o 
   3    10    13         16.99         16.60          0.37   o 
  -3    10    14          1.82          1.89          0.16   o 
   2    10    14         21.45         21.81          0.46   o 
   8     5    17          2.87          3.10          0.16   o 
  -8     6    18         38.02         37.90          0.61   o 
  -1     9    18         22.23         22.47          0.45   o 
   0     9    18        143.65        142.29          2.00   o 
   7     3    21         22.56         22.52          0.43   o 
   1     7    22         10.38         10.97          0.44   o 
   6     2    23         22.75         23.42          0.46   o 
   0     5    25         13.22         13.52          0.37   o 
  -1     4    26          4.28          4.63          0.24   o 
   5    11     0          0.20          0.23          0.14   o 
   7    10     1          1.09          1.21          0.18   o 
  -5    11     1         32.03         32.03          0.94   o 
  -5    11     2        116.32        115.38          2.25   o 
   8     9     5         41.24         41.64          0.84   o 
   9     8     6          1.07          1.31          0.16   o 
 -11     6     7          2.71          2.66          0.22   o 
   6    10     7         34.81         35.36          0.66   o 
  -4    11     7         49.79         50.05          0.86   o 
   3    11     8        124.73        123.32          1.85   o 
  -9     8     9         11.79         12.12          0.38   o 
  -6    10     9          4.79          4.77          0.24   o 
  -3    11     9          3.34          3.62          0.25   o 
  -2    11    10         27.73         27.91          0.55   o 
 -11     5    11          2.49          2.55          0.18   o 
  11     0    13          1.52          1.63          0.22   o 
  -4    10    13          2.17          2.26          0.15   o 
 -10     5    15         10.70         10.64          0.29   o 
   6     8    15         17.19         17.37          0.34   o 
  -1    10    15         21.27         21.64          0.46   o 
   0    10    15         64.53         64.91          0.98   o 
  10     0    16         12.17         12.40          0.53   o 
  -6     8    17          0.54          0.57          0.11   o 
   7     5    19          1.09          1.33          0.12   o 
   4     7    20          0.92          0.92          0.12   o 
  -8     4    21          7.70          8.05          0.27   o 
   7     1    22         86.43         87.03          1.38   o 
  -6     2    25          1.67          1.97          0.22   o 
  -2     5    25          0.52          0.57          0.12   o 
   2     3    26          2.38          2.70          0.18   o 
   0     4    26        207.00        205.38          3.36   o 
 -13     1     1         74.28         71.17          1.76   o 
   5    11     1          4.82          5.06          0.37   o 
 -13     1     2        152.51        148.13          3.64   o 
   7    10     2         97.88         96.12          1.90   o 
 -13     1     3         19.74         18.90          0.79   o 
  -5    11     3        116.07        113.31          2.17   o 
  -7    10     4          0.27          0.42          0.17   o 
   4    11     6         39.90         40.69          0.79   o 
  -8     9     8         18.26         17.79          0.48   o 
 -10     7     9          0.09          0.26          0.16   o 
   5    10    10         53.50         52.99          0.81   o 
   6     9    12         13.83         13.28          0.32   o 
   7     8    13         10.56         10.38          0.26   o 
  -6     9    14          0.09          0.32          0.12   o 
 -11     3    15         42.32         42.58          0.70   o 
  10     1    16        203.14        205.28          2.83   o 
 -11     2    16         70.69         70.60          1.13   o 
  -8     7    16         61.92         61.20          0.85   o 
   9     2    18         53.37         53.16          0.85   o 
 -10     3    18          6.80          7.20          0.26   o 
   4     8    18          5.52          5.87          0.23   o 
  -2     9    18         11.60         11.88          0.31   o 
   3     8    19         30.73         31.07          0.56   o 
   8     2    20          1.42          1.63          0.15   o 
  -3     8    20          6.89          6.80          0.25   o 
   3     7    21          3.68          3.71          0.21   o 
  -8     1    23          0.02          0.13          0.14   o 
  -4     6    23          0.97          1.09          0.15   o 
  -7     2    24         26.33         26.57          0.49   o 
   3     2    26        139.91        139.49          2.34   o 
  -4     3    26          3.47          3.40          0.19   o 
  -2     4    26         57.41         56.76          0.94   o 
  -3     2    27          0.28          0.42          0.12   o 
   1     2    27          2.38          2.71          0.18   o 
  13     1     0          1.13          1.10          0.15   o 
  13     0     1         30.07         30.73          1.07   o 
   5    11     2         30.56         30.71          0.72   o 
 -13     1     4         53.78         52.79          1.88   o 
  12     4     4          2.58          2.77          0.18   o 
 -13     0     5        150.89        149.62          3.87   o 
  12     2     8          0.61          0.61          0.12   o 
 -12     4     8          0.76          0.76          0.18   o 
  11     4    10         78.17         78.66          1.08   o 
 -12     2    12          0.42          0.47          0.13   o 
  10     5    12        130.65        130.48          1.69   o 
   4    10    12         78.71         79.98          1.16   o 
   9     6    13          0.17          0.41          0.11   o 
  -8     8    13          4.83          4.81          0.28   o 
   5     9    14         19.43         19.50          0.37   o 
  -9     6    16         22.96         23.13          0.43   o 
  -7     7    18         19.61         19.70          0.48   o 
   1     9    18          3.22          3.39          0.21   o 
   5     7    19         35.31         35.96          0.56   o 
  -7     6    20          0.04          0.39          0.15   o 
  -9     2    21          8.59          9.06          0.29   o 
   5     5    22         23.34         23.78          0.50   o 
  -3     7    22          0.13          0.24          0.11   o 
   5     4    23         55.95         56.64          0.92   o 
   4     5    23         34.73         34.92          0.61   o 
   4     4    24          4.90          5.03          0.25   o 
  -1     6    24        100.03        100.03          1.49   o 
  -5     2    26         17.69         18.11          0.42   o 
  11     6     4        102.80        102.86          1.77   o 
  -5    11     4          4.71          5.08          0.29   o 
 -13     1     5        284.92        272.80          6.96   o 
  -7    10     5         81.43         81.17          1.63   o 
  10     7     6         32.18         31.78          0.64   o 
  12     1     9          2.68          2.76          0.19   o 
  -1    11    11         14.20         13.95          0.37   o 
   0    11    11         85.01         84.73          1.35   o 
  -7     9    12         42.44         41.87          0.71   o 
 -10     6    13          1.57          1.75          0.15   o 
   9     5    15          9.01          9.32          0.26   o 
  -2    10    15          2.24          2.44          0.17   o 
   1    10    15         19.23         18.93          0.39   o 
 -10     4    17         93.41         93.79          1.35   o 
  -9     5    18          0.64          0.60          0.13   o 
 -10     2    19         18.78         19.10          0.44   o 
  -8     5    20         16.64         16.27          0.37   o 
  -2     6    24         22.05         21.68          0.48   o 
   0     6    24        135.95        134.83          1.95   o 
  -4     1    27         43.44         42.81          0.76   o 
   2     1    27        112.39        111.80          1.95   o 
  13     1     1         19.75         18.65          0.50   o 
   0    12     1          0.05          0.24          0.13   o 
   7    10     3         34.77         34.61          0.73   o 
   5    11     3         26.79         26.66          0.60   o 
   8     9     6         34.86         36.15          0.70   o 
  12     3     7         70.75         71.21          1.05   o 
  11     5     8         42.01         43.76          0.70   o 
 -11     6     8         44.84         44.77          0.95   o 
  -4    11     8         57.78         57.27          0.95   o 
   2    11    10         56.74         57.14          0.91   o 
  -5    10    12         77.15         77.14          1.13   o 
 -12     1    13         29.94         30.33          0.55   o 
  10     3    15          9.21          9.02          0.27   o 
 -11     0    17         11.32         11.05          0.44   o 
   5     8    17          8.16          8.28          0.23   o 
  -4     9    17         12.58         12.91          0.36   o 
   2     8    20         18.17         18.53          0.39   o 
   3     5    24          0.97          0.98          0.12   o 
   1     5    25         66.74         67.67          1.14   o 
  -1     3    27          2.76          2.71          0.19   o 
   1    12     0         44.81         43.22          1.02   o 
  -1    12     1          0.07          0.21          0.17   o 
   1    12     1         46.20         44.60          1.29   o 
   0    12     2         13.78         14.17          0.45   o 
  -5    11     5         52.40         51.95          1.03   o 
 -13     1     6          2.89          2.59          0.30   o 
   9     8     7          1.96          1.79          0.19   o 
   6    10     8         57.97         58.11          0.99   o 
  10     6    10          3.33          3.31          0.18   o 
   7     9    10         20.99         21.02          0.40   o 
 -12     3    11         85.06         83.63          1.30   o 
   1    11    11         64.68         67.28          1.08   o 
 -11     4    14         77.54         77.42          1.11   o 
   7     7    16         47.30         48.25          0.69   o 
  -5     9    16         14.54         15.25          0.32   o 
   7     2    22          2.53          2.94          0.17   o 
   6     4    22          7.87          8.25          0.25   o 
   5     3    24         13.15         13.02          0.31   o 
  -6     4    24          0.21          0.36          0.12   o 
   3     4    25         13.73         14.14          0.32   o 
  -3     5    25          0.48          0.87          0.22   o 
  -3     4    26          0.02          0.25          0.13   o 
   1     4    26        108.56        108.08          1.77   o 
  -2     3    27          9.40         10.07          0.34   o 
   0     3    27         21.55         20.75          0.50   o 
 -12     5     1          0.57          0.54          0.19   o 
  13     1     2          3.34          3.28          0.20   o 
 -13     2     2         10.46         10.13          0.42   o 
 -12     5     2         74.07         73.74          2.05   o 
  -1    12     2         27.06         26.84          0.60   o 
   1    12     2         71.53         71.57          1.56   o 
 -13     2     3          3.84          3.72          0.30   o 
 -12     5     3          0.90          0.95          0.20   o 
   0    12     3         15.68         15.82          0.44   o 
  12     4     5         56.43         55.65          0.96   o 
  -7    10     6        110.47        111.66          1.97   o 
 -13     0     7          0.40          0.37          0.20   o 
   4    11     7         49.77         50.84          0.99   o 
 -12     4     9         26.35         25.54          0.55   o 
  -8     9     9         15.74         16.58          0.41   o 
   3    11     9        166.46        167.96          2.64   o 
 -10     7    10          0.83          0.78          0.14   o 
  -9     8    10         14.32         13.97          0.35   o 
  -6    10    10          0.38          0.47          0.13   o 
  -3    11    10         12.24         12.09          0.35   o 
  -2    11    11          0.11          0.32          0.12   o 
 -11     5    12         15.11         15.99          0.39   o 
  10     4    14          5.23          5.38          0.21   o 
   8     6    16         32.62         33.08          0.51   o 
 -11     1    17        137.54        138.54          1.89   o 
   3     9    17          5.21          5.47          0.22   o 
   7     6    18         17.89         18.15          0.34   o 
  -3     9    18          1.66          1.63          0.15   o 
   6     5    21         57.84         57.60          0.82   o 
   4     6    22          1.07          1.15          0.14   o 
   2     7    22          5.25          5.69          0.23   o 
  -8     2    23         19.67         20.01          0.41   o 
  -6     5    23         22.55         22.38          0.44   o 
   5     0    25         15.78         16.75          0.55   o 
   4     3    25          4.41          4.80          0.33   o 
  13     2     0          4.48          4.53          0.25   o 
  12     5     0          9.70          9.61          0.54   o 
  13     0     3          0.26          0.34          0.20   o 
  -1    12     3         14.89         15.06          0.46   o 
 -13     2     4         30.25         29.56          0.88   o 
 -12     5     4         40.78         40.71          1.00   o 
   7    10     4          6.33          6.57          0.38   o 
   5    11     4         48.88         47.90          0.91   o 
  11     6     5         36.03         36.44          0.72   o 
   9     7    11          6.60          6.53          0.22   o 
   8     8    11          4.20          4.16          0.19   o 
  11     3    12         23.48         23.32          0.45   o 
  11     2    13          7.34          7.38          0.26   o 
  -9     7    14         14.99         15.29          0.35   o 
   8     7    14          7.85          7.89          0.25   o 
  10     2    16          1.71          1.69          0.15   o 
  -7     8    16         15.12         15.49          0.33   o 
   4     9    16          4.31          4.58          0.19   o 
   5     6    21          4.82          4.80          0.18   o 
  -5     7    21          0.47          0.54          0.12   o 
  -1     8    21         10.06         10.24          0.31   o 
   0     8    21         10.18         10.80          0.31   o 
  -7     4    23          1.62          1.82          0.14   o 
  -5     5    24          2.80          3.38          0.20   o 
   1     6    24         14.83         14.74          0.36   o 
  -5     4    25          0.00          0.23          0.12   o 
   4     0    26          2.37          2.75          0.23   o 
  -2     0    28        107.16        107.69          2.81   o 
   1    12     3          3.88          4.11          0.28   o 
   0    12     4        122.40        119.43          2.08   o 
 -13     2     5          2.87          3.16          0.30   o 
  -5    11     6          1.21          1.42          0.17   o 
 -13     1     7          0.79          0.86          0.15   o 
  10     7     7         67.74         66.49          1.12   o 
 -11     6     9         48.98         48.97          0.95   o 
  -4    10    14         43.74         43.75          0.65   o 
   3    10    14        100.30        101.31          1.44   o 
  -3    10    15          6.52          6.69          0.25   o 
   6     7    18         13.20         12.89          0.28   o 
   8     4    19          4.93          5.19          0.21   o 
  -5     8    19          1.28          1.31          0.12   o 
 -10     0    20         68.92         70.16          1.54   o 
  -6     7    20         27.37         27.65          0.46   o 
   6     3    23         41.23         41.69          0.69   o 
   3     6    23          0.10          0.20          0.10   o 
   6     0    24         53.94         54.24          1.30   o 
  -3     6    24        120.88        119.95          1.73   o 
   5     1    25          0.24          0.31          0.11   o 
  -6     3    25          1.24          1.26          0.16   o 
   2     2    27          2.26          2.50          0.18   o 
   0     0    28        185.46        182.04          5.69   o 
  -1     1    28         68.00         69.05          1.24   o 
   2    12     0         56.77         55.90          1.12   o 
  13     2     1          0.15          0.29          0.12   o 
  12     5     1          0.01          0.32          0.15   o 
  -2    12     1         19.86         20.10          0.57   o 
  13     1     3          8.20          8.23          0.30   o 
 -12     5     5          2.55          2.50          0.23   o 
   8     9     7         29.80         30.46          0.62   o 
  -7    10     7        117.18        118.45          2.03   o 
  12     2     9          9.11          9.52          0.37   o 
  -4    11     9        207.90        206.41          2.97   o 
  12     0    10         34.26         35.71          0.93   o 
   5    10    11         18.57         18.98          0.38   o 
 -12     2    13          6.97          7.23          0.28   o 
 -12     0    14         15.44         15.63          0.52   o 
   2    10    15          9.70         10.39          0.35   o 
 -10     5    16          4.43          4.73          0.21   o 
   2     9    18         54.00         53.59          0.84   o 
   9     1    19          0.01          0.20          0.13   o 
   8     3    20          2.02          2.10          0.14   o 
  -4     8    20         36.42         36.00          0.59   o 
  -2     8    21         21.99         22.40          0.47   o 
  -9     1    22          4.23          4.14          0.21   o 
  -7     5    22          9.75          9.44          0.27   o 
  -4     7    22          7.95          8.21          0.27   o 
  -1     7    23          9.59         10.06          0.31   o 
  -7     3    24         67.68         67.96          0.95   o 
  -7     0    25        141.91        142.39          3.20   o 
  -6     0    26         40.60         41.62          1.17   o 
   4     1    26        508.14        503.84          7.51   o 
  -4     2    27          3.30          3.54          0.21   o 
  -2     1    28          3.33          3.64          0.20   o 
   0     1    28         12.01         12.03          0.40   o 
 -10     8     1         69.86         69.96          1.65   o 
   2    12     1          4.35          4.74          0.29   o 
 -10     8     2          0.44          0.58          0.17   o 
  -2    12     2          0.62          0.72          0.14   o 
 -10     8     3        263.10        262.70          5.56   o 
  -1    12     4          9.22          9.35          0.30   o 
   1    12     4         11.92         11.91          0.41   o 
   7    10     5          0.64          0.90          0.16   o 
  12     3     8          0.71          0.90          0.13   o 
  11     5     9         74.05         73.05          0.99   o 
  11     4    11          0.86          1.02          0.13   o 
  -1    11    12          8.79          9.20          0.30   o 
   0    11    12         40.40         39.99          0.73   o 
   6     9    13         11.87         13.13          0.30   o 
  -8     8    14         22.31         22.17          0.42   o 
   7     8    14         11.42         11.73          0.28   o 
  -6     9    15          1.50          1.20          0.18   o 
 -11     3    16          0.70          0.74          0.13   o 
   6     8    16         58.95         59.12          0.82   o 
  -1    10    16         56.16         56.48          0.92   o 
   0    10    16         45.83         45.91          0.74   o 
   9     4    17         46.56         46.67          0.73   o 
   9     3    18          5.30          4.92          0.21   o 
  -8     6    19          2.01          2.10          0.19   o 
  -1     9    19          5.71          5.89          0.23   o 
 -10     1    20          8.86          9.22          0.29   o 
  -9     4    20          2.90          3.12          0.18   o 
   8     1    21         87.49         87.83          1.35   o 
  -9     3    21         13.87         14.01          0.34   o 
   0     7    23         20.75         20.91          0.43   o 
   6     1    24        284.57        285.62          4.15   o 
  -6     1    26         98.55         97.96          1.61   o 
   3     3    26          0.53          0.60          0.12   o 
  -3     3    27         29.37         28.75          0.54   o 
   1     3    27         13.21         13.28          0.37   o 
  10     8     0        196.08        194.47          3.98   o 
  13     2     2          2.75          2.91          0.18   o 
  12     5     2         14.08         13.95          0.46   o 
   2    12     2         98.87         97.03          2.31   o 
  -2    12     3         17.64         17.82          0.51   o 
   5    11     5        366.59        361.68          5.52   o 
   0    12     5          1.44          1.47          0.19   o 
 -13     2     6         13.15         13.09          0.47   o 
  12     4     6         69.93         69.40          1.04   o 
 -12     5     6          0.26          0.56          0.21   o 
  11     6     6        182.96        179.91          2.67   o 
   9     8     8         20.49         20.33          0.45   o 
   4    11     8         27.97         27.94          0.59   o 
  12     1    10         26.08         26.66          0.53   o 
 -12     4    10          2.42          2.39          0.21   o 
  -8     9    10          0.07          0.22          0.14   o 
  -9     8    11         17.23         17.31          0.42   o 
   2    11    11         12.71         12.79          0.35   o 
 -12     3    12          7.46          7.01          0.52   o 
  -7     9    13          4.64          4.89          0.20   o 
  -5    10    13         74.52         74.57          1.04   o 
   4    10    13         49.24         49.84          0.78   o 
 -12     1    14          3.76          3.76          0.20   o 
 -10     6    14         54.49         54.68          0.81   o 
   9     6    14          0.68          0.87          0.15   o 
   5     9    15          5.95          6.04          0.23   o 
 -11     2    17          6.66          6.64          0.26   o 
  -8     7    17          1.92          1.85          0.14   o 
   8     5    18          1.31          1.57          0.13   o 
  -6     8    18          0.39          0.54          0.11   o 
   0     9    19        209.01        209.89          2.95   o 
   6     6    20          0.72          0.91          0.11   o 
   7     4    21         62.30         63.17          0.98   o 
   1     8    21          3.67          3.89          0.23   o 
  -6     6    22         26.25         26.25          0.47   o 
  -2     7    23         91.33         92.65          1.45   o 
  -7     1    25          3.82          3.72          0.22   o 
   2     5    25          3.45          3.85          0.22   o 
  -5     3    26         86.82         86.64          1.30   o 
  10     8     1         10.78         11.25          0.43   o 
  -9     9     1          6.46          6.51          0.35   o 
  -9     9     2         17.62         17.57          0.61   o 
  -9     9     3         28.79         28.73          0.82   o 
  -1    12     5          7.32          7.52          0.27   o 
  -5    11     7         53.86         53.78          0.90   o 
 -13     1     8          2.32          2.40          0.17   o 
   6    10     9          8.64          9.13          0.30   o 
   3    11    10         40.36         40.42          0.78   o 
 -10     7    11         30.77         30.51          0.60   o 
  -6    10    11         86.01         86.07          1.27   o 
  -3    11    11         29.36         29.45          0.55   o 
  10     5    13         29.86         29.92          0.50   o 
  11     1    14          1.40          1.42          0.15   o 
  -2    10    16         21.51         21.28          0.45   o 
  -9     6    17          0.23          0.35          0.11   o 
 -10     3    19         31.78         31.96          0.56   o 
  -5     6    23         51.52         53.10          0.80   o 
  -4     5    25         28.66         28.33          0.51   o 
   2     4    26          6.51          6.85          0.26   o 
  -5     0    27         52.18         51.28          1.35   o 
   3     0    27          8.50          8.79          0.37   o 
   2    12     3         29.78         29.99          0.76   o 
  13     1     4         29.14         29.20          0.64   o 
  -2    12     4         36.87         36.44          1.01   o 
 -10     8     5          0.14          0.34          0.19   o 
   1    12     5          4.42          4.94          0.28   o 
 -13     2     7          3.11          2.87          0.22   o 
  -7    10     8         30.93         30.68          0.61   o 
 -11     6    10        110.22        109.18          1.65   o 
  10     6    11          0.00          0.29          0.14   o 
   7     9    11          0.01          0.26          0.11   o 
  -2    11    12          8.47          8.88          0.30   o 
   1    11    12        156.59        156.92          2.21   o 
 -11     5    13          8.49          8.41          0.26   o 
 -11     4    15          0.02          0.17          0.16   o 
   9     5    16         13.68         14.34          0.31   o 
   1    10    16          2.35          2.57          0.18   o 
  10     1    17        238.96        238.75          3.29   o 
 -10     4    18         22.92         23.23          0.45   o 
  -7     7    19         20.49         20.49          0.39   o 
   4     8    19          0.55          0.65          0.12   o 
  -2     9    19         19.64         19.72          0.42   o 
   7     5    20         19.84         20.19          0.39   o 
  -8     4    22         29.39         29.47          0.53   o 
  -8     0    24         22.09         22.26          0.67   o 
   5     2    25        372.06        371.10          5.13   o 
  -4     4    26         28.19         28.34          0.51   o 
   3     1    27         20.33         20.40          0.45   o 
  -1     2    28          0.59          0.87          0.21   o 
 -11     7     1         21.59         22.21          0.69   o 
   9     9     1          1.20          1.44          0.20   o 
 -11     7     2          6.25          6.77          0.38   o 
  10     8     2          0.37          0.60          0.15   o 
  13     2     3         36.48         36.35          0.72   o 
  12     5     3          5.99          6.59          0.30   o 
  -9     9     4          2.56          2.60          0.22   o 
 -12     5     7          3.43          3.82          0.52   o 
  10     7     8        106.88        106.11          1.63   o 
 -13     0     9          5.90          6.02          0.35   o 
   9     2    19        162.73        163.02          2.40   o 
  -9     5    19          9.77          9.76          0.28   o 
   3     8    20          0.00          0.22          0.17   o 
   4     7    21         25.28         25.03          0.49   o 
  -3     8    21          5.54          5.97          0.23   o 
   7     3    22          4.91          5.36          0.20   o 
   7     0    23          0.22          0.42          0.18   o 
  -8     3    23          3.58          3.57          0.18   o 
   1     7    23         59.55         60.01          1.00   o 
   2     6    24         35.29         35.29          0.63   o 
   4     2    26          1.94          2.14          0.22   o 
  -5     1    27         11.51         12.00          0.34   o 
  -3     1    28          4.05          4.07          0.20   o 
   1     1    28         17.64         17.75          0.48   o 
  -2     2    28         18.42         18.27          0.44   o 
  11     7     0         27.27         27.20          0.78   o 
 -13     3     1         24.21         24.26          0.67   o 
 -13     3     3          0.53          0.57          0.19   o 
 -11     7     3          6.82          7.10          0.39   o 
   2    12     4         21.08         20.61          0.53   o 
  13     0     5          2.13          2.45          0.25   o 
   7    10     6          4.96          5.27          0.26   o 
   5    11     6        105.31        103.96          1.71   o 
   0    12     6         15.40         15.01          0.39   o 
   8     9     8        110.46        109.86          1.77   o 
  -4    11    10        109.48        109.56          1.56   o 
   9     7    12          8.61          9.05          0.25   o 
   8     8    12         13.23         13.53          0.31   o 
  -9     7    15         60.06         59.82          0.87   o 
  10     3    16         42.65         43.07          0.76   o 
  -5     9    17         22.61         23.17          0.43   o 
  -4     9    18          9.86         10.09          0.28   o 
   1     9    19          0.03          0.25          0.12   o 
 -10     2    20         64.66         65.25          1.02   o 
   5     7    20         81.26         80.77          1.13   o 
   8     2    21        108.81        109.19          1.73   o 
  -8     5    21        123.44        124.41          1.70   o 
  -7     6    21         53.03         54.65          0.79   o 
  -9     2    22        141.48        143.38          1.98   o 
   7     1    23          0.51          0.61          0.13   o 
  -8     1    24          3.75          3.78          0.21   o 
   6     2    24         34.39         34.32          0.63   o 
  -1     5    26         47.81         48.73          0.86   o 
   0     2    28          1.05          1.18          0.18   o 
  13     3     0         16.52         16.32          0.53   o 
   6    11     0          1.29          1.33          0.16   o 
  -6    11     1          2.39          2.95          0.39   o 
   9     9     2          0.91          0.97          0.18   o 
  -6    11     2          7.56          7.97          0.34   o 
 -13     3     4         26.13         25.54          0.74   o 
 -11     7     4        100.58        101.40          2.29   o 
  -9     9     5          0.08          0.24          0.16   o 
  -2    12     5          3.50          3.36          0.23   o 
 -10     8     6          0.11          0.29          0.16   o 
  -1    12     6         15.20         15.35          0.39   o 
  12     4     7         11.58         12.14          0.35   o 
  -5    11     8          6.06          6.28          0.26   o 
 -13     1     9         17.65         17.13          0.41   o 
  12     2    10         36.90         37.40          0.70   o 
  11     3    13         19.20         19.30          0.41   o 
 -12     2    14          3.18          3.17          0.19   o 
  10     4    15          7.96          7.86          0.25   o 
   7     7    17         56.54         57.58          0.81   o 
 -11     1    18          5.77          5.74          0.26   o 
   5     8    18          0.00          0.18          0.09   o 
   3     7    22        168.58        169.26          2.52   o 
  -3     7    23          1.03          1.20          0.17   o 
  -4     6    24          0.81          0.85          0.13   o 
  -7     2    25         29.45         29.95          0.55   o 
  -6     2    26        140.38        139.02          2.01   o 
  -2     5    26          0.22          0.34          0.12   o 
   0     5    26         60.45         60.99          1.06   o 
  -1     4    27         15.13         15.26          0.59   o 
   3    12     0         37.72         36.31          1.34   o 
  11     7     1          0.16          0.29          0.16   o 
   6    11     1         59.79         59.11          1.28   o 
  -3    12     1         26.53         26.00          0.95   o 
   3    12     1         10.05         10.08          0.33   o 
  -3    12     2          0.82          0.95          0.14   o 
  10     8     3         11.37         11.60          0.41   o 
  -6    11     3          7.72          8.01          0.34   o 
  13     1     5        119.78        118.92          1.99   o 
 -13     3     5         25.45         25.87          0.74   o 
   1    12     6         19.44         19.49          0.46   o 
  11     6     7        149.67        147.47          2.20   o 
 -13     2     8          0.26          0.37          0.14   o 
  12     3     9         18.35         17.30          0.40   o 
   4    11     9         17.61         17.79          0.42   o 
 -12     4    11          0.17          0.29          0.13   o 
  -8     9    11          0.07          0.21          0.11   o 
   5    10    12        198.16        198.48          2.51   o 
  11     2    14          9.94         10.03          0.34   o 
  -4    10    15          2.93          2.99          0.16   o 
  -7     8    17          6.47          7.01          0.23   o 
   5     5    23         27.35         27.00          0.46   o 
   5     4    24          9.90         10.75          0.28   o 
   4     5    24          6.37          6.45          0.23   o 
  -1     6    25        119.46        119.01          1.74   o 
  -4     3    27         10.97         10.74          0.32   o 
   2     3    27         26.18         25.54          0.56   o 
  13     3     1         27.49         26.79          0.71   o 
   3    12     2         14.75         14.76          0.52   o 
   9     9     3         17.63         18.11          0.57   o 
  -3    12     3          6.34          6.24          0.27   o 
  13     2     4          2.63          2.65          0.17   o 
  12     5     4          1.20          1.25          0.18   o 
 -11     7     5        115.89        114.88          2.40   o 
   2    12     5          2.71          3.05          0.33   o 
  -9     9     6         18.66         18.12          0.52   o 
 -12     5     8         37.60         37.67          0.82   o 
   9     8     9          0.04          0.17          0.12   o 
  -7    10     9         32.28         31.66          0.63   o 
  11     5    10         65.13         64.94          0.98   o 
   6    10    10        152.66        154.03          2.10   o 
  -9     8    12          0.90          1.05          0.15   o 
 -12     3    13          1.08          1.31          0.15   o 
  -1    11    13        240.62        242.03          3.27   o 
   0    11    13         73.11         73.87          1.13   o 
   8     7    15          3.05          3.03          0.16   o 
  -8     8    15          6.45          6.52          0.22   o 
   3    10    15         18.46         18.88          0.40   o 
  -3    10    16          0.61          0.71          0.12   o 
  10     2    17          6.28          6.61          0.34   o 
   8     6    17          7.17          7.26          0.23   o 
   4     9    17          9.07          9.71          0.26   o 
   3     9    18         95.82         95.78          1.38   o 
  -3     9    19          0.52          0.64          0.15   o 
   2     8    21          0.13          0.28          0.12   o 
   4     4    25          0.09          0.28          0.11   o 
  -2     4    27        205.33        202.82          3.01   o 
   0     4    27        400.67        396.05          6.46   o 
  11     7     2         19.27         19.82          0.59   o 
   6    11     2         43.20         42.76          0.94   o 
  -6    11     4         59.47         59.53          1.29   o 
 -13     3     6         38.38         37.95          0.94   o 
 -10     8     7          1.18          1.13          0.17   o 
   0    12     7         54.58         55.36          0.97   o 
  12     1    11         16.79         17.34          0.41   o 
 -11     6    11         61.03         60.70          1.01   o 
   3    11    11          0.09          0.17          0.11   o 
  11     4    12          2.74          2.86          0.17   o 
 -10     7    12         10.77         11.27          0.34   o 
  -6    10    12         11.82         11.75          0.31   o 
  -3    11    12          0.00          0.21          0.14   o 
   2    11    12          5.81          5.99          0.25   o 
  -7     9    14        113.47        113.99          1.54   o 
   6     9    14          1.29          1.50          0.13   o 
 -12     1    15         65.24         65.50          0.99   o 
 -10     6    15         23.77         23.99          0.45   o 
  -6     9    16          6.82          7.12          0.23   o 
   2    10    16        391.55        388.20          5.20   o 
 -10     5    17          6.26          6.43          0.24   o 
   7     6    19         19.62         19.80          0.37   o 
  -2     6    25         74.77         73.76          1.23   o 
   0     6    25          0.73          0.76          0.14   o 
  -5     2    27         47.74         47.66          0.80   o 
   3     2    27        162.63        161.07          2.67   o 
  -4     0    28          0.07          0.16          0.61   o 
  -3     2    28         35.73         35.69          0.62   o 
   1     2    28         31.23         30.80          0.71   o 
  -8    10     1          6.71          6.80          0.36   o 
  13     3     2          1.26          1.13          0.21   o 
  -8    10     2          4.10          4.57          0.30   o 
  10     8     4          5.54          5.75          0.30   o 
  -3    12     4         20.26         20.18          0.47   o 
 -11     7     6         40.25         40.75          0.92   o 
  -2    12     6          0.36          0.37          0.15   o 
   7    10     7          0.20          0.24          0.14   o 
   5    11     7         53.62         54.76          0.97   o 
  -1    12     7         11.84         12.36          0.35   o 
  -5    10    14          0.35          0.44          0.12   o 
   4    10    14        244.55        245.53          3.23   o 
   7     8    15         60.62         61.39          0.84   o 
 -11     3    17         48.03         48.49          0.78   o 
  -1    10    17          0.21          0.28          0.13   o 
   6     7    19          0.24          0.40          0.10   o 
  -5     8    20          0.35          0.37          0.12   o 
  -5     7    22         19.83         19.20          0.38   o 
   6     4    23         70.24         69.44          1.05   o 
  -8     2    24         10.94         10.97          0.30   o 
   1     5    26          0.69          0.69          0.13   o 
   2     0    28         34.42         34.32          1.05   o 
   8    10     0        136.26        138.26          2.89   o 
  -8    10     3          9.80         10.00          0.44   o 
   6    11     3         54.92         55.94          1.18   o 
   9     9     4          1.86          1.96          0.21   o 
  -6    11     5        158.50        157.99          3.00   o 
 -13     2     9          0.06          0.24          0.16   o 
  10     7     9         22.33         22.45          0.44   o 
 -13     1    10          0.38          0.34          0.12   o 
  -4    11    11         44.32         44.84          0.76   o 
   7     9    12         24.78         25.33          0.44   o 
  -2    11    13         76.09         75.08          1.17   o 
   1    11    13        260.29        260.40          3.91   o 
 -11     5    14         18.14         18.59          0.40   o 
  11     0    15          2.88          3.14          0.30   o 
   0    10    17         30.25         30.54          0.55   o 
 -11     2    18          3.49          3.58          0.22   o 
   2     9    19         64.42         64.56          0.97   o 
  -6     7    21          3.22          3.30          0.17   o 
   6     5    22          0.06          0.28          0.10   o 
   5     6    22          0.87          0.96          0.12   o 
  -1     8    22          0.01          0.21          0.14   o 
  -9     0    23          4.94          4.89          0.40   o 
   7     2    23        431.78        428.78          6.05   o 
   4     6    23         11.26         11.37          0.29   o 
   2     7    23          0.24          0.45          0.12   o 
  -6     5    24         17.48         18.22          0.39   o 
  -6     4    25         70.06         69.45          1.02   o 
   3     5    25         62.31         61.82          0.99   o 
  -3     5    26          2.42          2.58          0.19   o 
  -4     1    28         17.03         16.98          0.38   o 
   2     1    28         15.99         17.53          0.45   o 
   8    10     1         27.60         28.42          0.76   o 
  11     7     3          4.71          5.08          0.29   o 
  -8    10     4         93.04         92.29          1.91   o 
  13     2     5          6.63          6.67          0.23   o 
  12     5     5         20.18         20.14          0.49   o 
  13     1     6         23.58         23.73          0.49   o 
   2    12     6          0.58          0.83          0.17   o 
 -13     3     7         67.14         64.55          1.98   o 
  -9     9     7         91.47         92.30          1.84   o 
   1    12     7          4.45          4.54          0.26   o 
 -12     5     9         69.92         69.72          1.34   o 
   8     9     9        120.06        121.04          1.84   o 
  -5    11     9         26.84         26.82          0.54   o 
  10     6    12          0.09          0.25          0.10   o 
  10     5    14         96.54         96.56          1.31   o 
   9     6    15          0.04          0.28          0.18   o 
 -11     4    16         46.34         46.69          0.74   o 
   5     9    16         45.06         45.25          0.67   o 
   6     8    17          0.62          0.60          0.10   o 
   9     4    18          5.07          5.07          0.21   o 
  -9     6    18         57.22         57.45          0.85   o 
  -8     7    18          2.05          2.49          0.22   o 
  -6     8    19         37.11         37.61          0.57   o 
   8     4    20          5.92          6.35          0.22   o 
  -8     6    20         19.51         20.26          0.40   o 
 -10     1    21         20.73         20.67          0.47   o 
  -4     8    21         20.26         20.45          0.42   o 
   0     8    22        162.58        163.73          2.48   o 
  -7     4    24         54.12         54.78          0.81   o 
   5     3    25        127.66        126.77          1.90   o 
   3     4    26         13.25         13.23          0.36   o 
  -3     4    27         23.62         23.74          0.48   o 
   1     4    27         13.96         14.45          0.39   o 
  -1     3    28        174.68        172.66          2.92   o 
  13     3     3          3.86          4.06          0.24   o 
   3    12     4         99.79         97.49          1.80   o 
  -3    12     5          0.16          0.30          0.12   o 
 -11     7     7         31.46         31.35          0.76   o 
  12     4     8        237.83        235.07          2.99   o 
  11     6     8         48.89         48.62          0.80   o 
 -10     8     8          4.85          4.82          0.24   o 
 -12     4    12          0.33          0.43          0.12   o 
  11     1    15         25.06         25.00          0.55   o 
  -2    10    17         55.21         55.26          0.90   o 
   9     3    19         36.01         36.72          0.62   o 
   9     1    20         95.90         97.29          1.42   o 
  -1     9    20          0.48          0.59          0.12   o 
  -9     4    21         11.80         11.68          0.31   o 
   8     0    22         21.87         22.68          0.66   o 
  -9     3    22         44.34         45.28          0.73   o 
  -2     8    22         20.98         21.41          0.46   o 
  -9     1    23         28.83         29.83          0.58   o 
  -7     5    23         52.89         52.77          0.78   o 
  -5     5    25         35.71         35.66          0.63   o 
   1     6    25         23.52         23.68          0.50   o 
   4     3    26          7.92          8.59          0.25   o 
  -5     4    26         27.40         27.58          0.52   o 
  -2     3    28          0.34          0.48          0.13   o 
   0     3    28         31.43         31.04          0.68   o 
   8    10     2          3.99          4.49          0.28   o 
   6    11     4         30.02         30.56          0.64   o 
  10     8     5          1.27          1.37          0.19   o 
  -6    11     6         84.92         84.43          1.51   o 
  -2    12     7         15.45         16.31          0.42   o 
   0    12     8         45.38         45.28          0.82   o 
  -7    10    10         27.72         28.04          0.57   o 
   4    11    10         13.57         13.25          0.34   o 
  12     2    11          2.14          2.06          0.18   o 
  -8     9    12          8.60          8.85          0.29   o 
   9     7    13          0.38          0.50          0.11   o 
   8     8    13          0.12          0.26          0.12   o 
   1    10    17         47.52         47.58          0.78   o 
  10     0    18          9.14         10.01          0.67   o 
 -10     4    19        116.59        117.99          1.60   o 
   8     5    19         12.79         13.23          0.30   o 
 -10     3    20          0.56          0.67          0.14   o 
   0     9    20          9.60          9.85          0.29   o 
   8     3    21          3.34          3.42          0.18   o 
  -4     7    23         10.26         10.89          0.39   o 
   6     3    24          0.02          0.17          0.63   o 
   3     6    24         16.82         16.37          0.38   o 
  -1     7    24         16.21         16.28          0.38   o 
  -3     6    25         35.21         36.24          0.64   o 
  -6     3    26         77.83         77.63          1.12   o 
 -12     6     2         34.17         34.54          1.00   o 
  11     7     4          0.65          0.80          0.21   o 
   9     9     5          2.72          2.88          0.21   o 
  -8    10     5          6.45          6.46          0.33   o 
   5    11     8         22.22         22.27          0.51   o 
  -1    12     8          5.57          5.66          0.25   o 
  12     3    10         50.30         50.77          0.81   o 
   9     8    10          0.12          0.33          0.14   o 
 -13     0    11          1.57          1.62          0.21   o 
  -9     8    13          5.01          5.39          0.23   o 
   5    10    13         62.08         61.45          0.87   o 
 -12     3    14         22.83         23.26          0.46   o 
 -12     2    15         16.56         16.67          0.40   o 
  -9     7    16         22.49         22.56          0.41   o 
   9     5    17         11.74         12.63          0.30   o 
 -11     0    19          4.76          4.79          0.32   o 
  -7     7    20          4.91          5.08          0.20   o 
  -2     9    20          7.10          7.24          0.26   o 
   6     6    21          3.39          3.29          0.17   o 
   8     1    22        320.99        322.07          4.50   o 
   1     8    22          4.99          5.07          0.21   o 
   0     7    24        130.99        130.73          1.85   o 
  -7     3    25         46.83         46.99          0.71   o 
   5     1    26        174.63        175.49          2.65   o 
  -1     0    29         21.57         22.24          0.78   o 
 -12     6     1          4.75          5.21          0.34   o 
 -12     6     3          3.52          2.85          0.32   o 
   8    10     3         53.45         53.64          1.14   o 
   3    12     5          3.23          3.23          0.23   o 
  -3    12     6          5.87          4.28          0.26   o 
  13     0     7         73.20         73.48          1.78   o 
 -13     3     8          9.74         10.28          0.38   o 
  -9     9     8         13.25         13.56          0.39   o 
   7    10     8         54.54         55.82          1.01   o 
 -13     2    10         19.59         19.01          0.41   o 
 -13     1    11         12.09         12.53          0.33   o 
  11     5    11         24.70         25.36          0.47   o 
   6    10    11         91.53         91.35          1.28   o 
  12     0    12         19.87         18.27          0.64   o 
 -11     6    12         22.74         23.35          0.50   o 
 -10     7    13         37.65         37.66          0.70   o 
  -6    10    13         45.88         45.70          0.76   o 
  11     3    14          5.54          5.81          0.25   o 
  10     1    18        359.97        357.90          4.81   o 
  -5     9    18         12.15         12.69          0.29   o 
  -9     5    20        109.05        109.93          1.50   o 
   4     8    20          1.39          1.60          0.14   o 
   7     4    22          2.98          3.05          0.17   o 
  -6     6    23         12.35         12.50          0.29   o 
  -2     7    24         47.08         47.65          0.82   o 
  -4     2    28         85.73         85.40          1.25   o 
  -1     1    29          5.83          6.55          0.27   o 
   4    12     0        101.27         99.23          2.02   o 
 -13     4     1          2.04          2.50          0.27   o 
  -4    12     1         71.33         71.90          1.51   o 
 -13     4     2          3.45          3.69          0.31   o 
  -4    12     2          5.67          5.60          0.27   o 
 -13     4     3          0.43          0.40          0.19   o 
  13     3     4        188.97        185.69          3.09   o 
 -12     6     4          3.79          3.93          0.31   o 
  12     5     6          3.72          3.93          0.22   o 
  -8    10     6          4.08          4.29          0.28   o 
   2    12     7         10.79         10.99          0.37   o 
 -11     7     8          1.43          1.54          0.20   o 
   1    12     8         44.54         44.69          0.80   o 
 -12     5    10         39.42         39.69          0.74   o 
  -5    11    10          0.24          0.38          0.13   o 
   3    11    12         16.33         16.78          0.35   o 
  -3    11    13          3.02          3.15          0.19   o 
   2    11    13         39.10         39.87          0.67   o 
  -1    11    14         58.36         57.99          0.89   o 
   0    11    14          1.88          2.02          0.16   o 
 -12     0    16        122.18        121.93          2.48   o 
  -4    10    16          1.60          1.85          0.14   o 
  10     3    17          0.00          0.27          0.14   o 
 -11     1    19         77.76         78.85          1.21   o 
  -4     9    19         46.01         46.21          0.75   o 
 -10     2    21          4.50          4.43          0.23   o 
   7     5    21         19.13         19.80          0.38   o 
  -8     4    23         65.34         65.14          0.98   o 
  -5     6    24          1.60          1.77          0.18   o 
   6     1    25        103.47        103.31          1.59   o 
  -7     1    26        187.74        187.82          2.78   o 
  -6     1    27         21.55         21.67          0.51   o 
   4     1    27         80.55         80.61          1.30   o 
   3     3    27         57.99         57.93          1.06   o 
   2     2    28          4.23          4.59          0.23   o 
  12     6     1          5.92          6.24          0.31   o 
   4    12     1          0.16          0.34          0.15   o 
 -13     4     4         14.46         14.64          0.50   o 
 -12     6     5          3.97          4.04          0.36   o 
   6    11     5         36.32         35.48          0.69   o 
  13     2     6         21.99         21.78          0.52   o 
  13     1     7          3.87          4.16          0.22   o 
  -6    11     7         50.59         51.09          0.91   o 
 -10     8     9         64.16         62.78          1.11   o 
  10     7    10         20.44         21.05          0.45   o 
  12     1    12         52.85         53.94          0.96   o 
  11     4    13         68.28         69.26          0.97   o 
  11     2    15        131.76        132.44          1.86   o 
  -7     9    15          4.97          5.34          0.20   o 
 -12     1    16          0.00          0.23          0.16   o 
  10     4    16         16.22         15.92          0.34   o 
 -10     6    16          8.76          8.82          0.28   o 
  -8     8    16          0.02          0.65          0.12   o 
  -7     8    18          6.93          6.41          0.24   o 
   9     2    20          0.13          0.24          0.11   o 
   1     9    20         36.89         37.09          0.67   o 
   3     8    21         21.55         21.60          0.45   o 
  -7     6    22          0.01          0.19          0.17   o 
   4     7    22          1.04          1.20          0.13   o 
  -3     8    22          0.78          0.64          0.13   o 
  -9     2    23          9.21          9.19          0.29   o 
   2     5    26          1.10          1.09          0.14   o 
  -5     3    27         25.48         25.39          0.48   o 
  -3     3    28        180.20        179.60          2.72   o 
   1     3    28          2.21          2.30          0.20   o 
  -2     1    29         10.27         10.41          0.30   o 
   0     1    29         12.00         11.96          0.32   o 
   4    12     2          4.95          5.00          0.22   o 
  -4    12     3          0.00          0.23          0.22   o 
   8    10     4          0.44          0.69          0.15   o 
  10     8     6         43.81         43.72          0.87   o 
  -2    12     8        113.52        112.64          1.74   o 
   8     9    10          3.42          3.31          0.18   o 
  -4    11    12         47.58         47.26          0.74   o 
 -11     5    15          2.32          2.30          0.15   o 
  -5    10    15         16.30         16.53          0.39   o 
   8     7    16          0.10          0.32          0.10   o 
   3    10    16         31.37         31.77          0.54   o 
  -3    10    17         77.42         75.85          1.10   o 
 -10     5    18          8.48          8.61          0.26   o 
   7     7    18         14.43         14.66          0.29   o 
   5     8    19         78.08         77.17          1.32   o 
  -8     5    22         11.85         11.63          0.36   o 
  -8     3    24          4.08          4.01          0.21   o 
  -4     5    26          8.88          8.89          0.32   o 
  13     4     1          9.14          9.37          0.32   o 
 -13     4     5         30.98         30.44          0.90   o 
  11     7     5          0.86          1.06          0.18   o 
   9     9     6          1.57          1.52          0.16   o 
   3    12     6         71.93         70.40          1.21   o 
 -13     3     9          0.85          0.96          0.17   o 
  12     4     9        261.15        257.54          3.77   o 
  11     6     9          0.15          0.29          0.13   o 
  -9     9     9         12.87         12.51          0.38   o 
  -1    12     9         10.59         10.30          0.36   o 
   0    12     9          7.07          6.39          0.26   o 
  -7    10    11          0.95          1.16          0.13   o 
 -12     4    13         58.06         57.54          0.82   o 
   7     9    13          3.33          3.44          0.15   o 
  -2    11    14         15.04         15.15          0.45   o 
   1    11    14          4.90          5.16          0.21   o 
   6     9    15         37.60         36.82          0.57   o 
   4    10    15         44.40         44.07          0.77   o 
  -6     9    17          4.62          4.39          0.19   o 
 -11     3    18          0.00          0.19          0.16   o 
   8     6    18          2.43          2.51          0.13   o 
   5     7    21         18.23         18.90          0.40   o 
   8     2    22         23.00         23.47          0.39   o 
   7     3    23         41.76         42.04          0.69   o 
   1     7    24        120.24        118.47          1.59   o 
  -8     1    25         12.30         11.72          0.34   o 
   2     6    25         13.46         13.21          0.31   o 
   5     2    26         33.23         32.50          0.55   o 
  -4     4    27         11.17         11.29          0.28   o 
   2     4    27          6.00          6.24          0.28   o 
  -3     0    29          7.49          7.86          0.44   o 
  12     6     2         16.17         15.70          0.40   o 
   4    12     3          1.03          1.01          0.12   o 
  -4    12     4         90.74         90.19          1.35   o 
  13     3     5          6.47          6.40          0.22   o 
 -12     6     6          6.25          5.11          0.30   o 
  -8    10     7          5.07          4.98          0.26   o 
  -3    12     7          8.44          8.38          0.26   o 
 -11     7     9          5.54          5.36          0.26   o 
   5    11     9         11.08         10.99          0.27   o 
   4    11    11         31.37         31.41          0.48   o 
  10     6    13          4.24          4.19          0.16   o 
   7     8    16          0.99          1.20          0.10   o 
   2    10    17         74.43         73.89          1.20   o 
  10     2    18          8.20          8.01          0.22   o 
   4     9    18         11.44         11.79          0.26   o 
   3     9    19          2.66          2.67          0.14   o 
  -3     9    20         35.04         35.39          0.60   o 
   3     7    23         79.29         78.40          1.20   o 
  -3     7    24         10.11         10.34          0.32   o 
  -5     1    28          0.12          0.23          0.15   o 
   1     0    29        121.20        117.90          3.45   o 
 -13     4     6         21.28         21.15          0.80   o 
   6    11     6         25.95         24.88          0.47   o 
  -6    11     8         12.95         12.43          0.33   o 
   2    12     8        105.03        102.85          2.07   o 
   7    10     9         76.74         75.25          1.23   o 
   1    12     9          4.97          4.99          0.20   o 
 -13     2    11          0.00          0.16          0.13   o 
  -8     9    13          0.08          0.23          0.15   o 
  10     5    15          3.96          4.33          0.16   o 
 -11     4    17         34.01         34.20          0.56   o 
  -1    10    18          0.04          0.17          0.13   o 
 -11     2    19          0.02          0.25          0.16   o 
   2     8    22         13.53         13.57          0.30   o 
   7     1    24        109.78        109.16          1.32   o 
   6     2    25         13.92         13.72          0.30   o 
  -4     6    25          0.78          0.90          0.14   o 
  -7     2    26         19.63         19.36          0.49   o 
   4     2    27         24.93         25.16          0.67   o 
  -1     5    27          7.02          7.17          0.28   o 
   3     1    28        150.78        148.77          2.56   o 
  -3     1    29         65.91         65.75          1.09   o 
  -1     2    29         23.35         23.62          0.54   o 
  13     4     2          3.69          3.70          0.20   o 
   8    10     5         12.31         12.26          0.28   o 
  -4    12     5          2.81          3.11          0.17   o 
  13     2     7         12.59         12.29          0.30   o 
  12     5     7          9.38          9.26          0.28   o 
 -10     8    10         24.15         23.14          0.52   o 
  12     3    11         21.62         21.55          0.40   o 
 -12     5    11        161.82        157.42          2.43   o 
   9     8    11         11.02         10.80          0.24   o 
 -13     1    12         30.94         30.38          1.87   o 
  12     2    12          1.04          1.06          0.14   o 
 -11     6    13         23.68         23.77          0.77   o 
  -9     8    14          1.73          1.60          0.13   o 
   9     6    16         50.55         50.73          0.69   o 
   0    10    18         88.12         86.43          1.11   o 
  -8     7    19          2.63          2.71          0.16   o 
   7     6    20          8.67          8.91          0.19   o 
  -5     8    21          6.24          6.64          0.21   o 
   5     5    24         22.11         21.71          0.34   o 
  -6     2    27          0.00          0.24          0.16   o 
   1     1    29         18.06         18.03          0.44   o 
  -2     2    29         66.68         67.10          1.07   o 
   4    12     4         10.58         10.48          0.33   o 
 -12     6     7          5.44          5.53          0.25   o 
  13     1     8          0.81          0.81          0.14   o 
  -2    12     9         23.38         22.51          0.50   o 
  -5    11    11         21.38         21.12          0.37   o 
 -10     7    14         11.90         11.44          0.28   o 
   9     7    14        155.49        152.88          1.61   o 
   8     8    14         10.75         10.74          0.24   o 
  11     1    16         88.35         87.07          1.10   o 
 -12     2    16         96.62         95.41          1.55   o 
   5     9    17          5.34          5.44          0.16   o 
   6     8    18         14.62         14.34          0.26   o 
  -9     6    19          4.10          3.71          0.18   o 
   6     7    20         26.63         25.64          0.43   o 
   2     9    20         30.83         30.00          0.49   o 
 -10     0    22         44.59         43.87          0.90   o 
  -6     7    22         43.34         41.95          0.63   o 
   5     4    25          0.58          0.66          0.09   o 
   4     5    25         51.50         50.68          0.65   o 
  -1     6    26         65.71         64.27          1.02   o 
  -2     5    27         88.65         86.21          1.71   o 
   0     5    27        105.26        102.30          1.94   o 
  -1     4    28        130.78        127.86          2.11   o 
   0     2    29          4.75          4.79          0.25   o 
  -7    11     1        102.92         99.21          1.66   o 
  -7    11     2          2.77          2.83          0.16   o 
  11     7     6          3.52          3.39          0.18   o 
 -13     4     7          1.91          1.90          0.19   o 
  10     8     7          3.57          3.36          0.16   o 
   3    12     7          7.00          6.93          0.24   o 
  -8    10     8         37.56         36.92          0.60   o 
  -3    12     8         17.82         17.86          0.36   o 
 -13     3    10         45.34         44.96          0.74   o 
  11     5    12         53.61         51.86          0.66   o 
   6    10    12        161.13        158.14          1.81   o 
  -6    10    14          0.33          0.43          0.11   o 
   5    10    14          0.13          0.28          0.09   o 
  -9     7    17          7.64          7.94          0.24   o 
  -2    10    18          8.43          8.87          0.28   o 
   9     4    19         10.06         10.20          0.21   o 
  -6     8    20         22.06         22.01          0.36   o 
  -8     6    21          1.57          1.63          0.13   o 
 -10     1    22         21.09         21.02          0.39   o 
  -5     7    23         56.17         55.11          0.72   o 
   4     4    26         10.80         10.76          0.26   o 
  -4     3    28         12.16         12.38          0.30   o 
   7    11     0          4.65          4.72          0.21   o 
  13     4     3         31.15         29.92          0.60   o 
  -7    11     3        114.35        110.44          1.77   o 
  -4    12     6          0.00          0.21          0.12   o 
   9     9     7         14.42         13.68          0.35   o 
  -9     9    10         53.67         51.84          0.85   o 
   0    12    10          1.20          1.37          0.12   o 
  10     7    11         84.62         81.58          0.91   o 
   3    11    13          1.43          1.27          0.12   o 
  -3    11    14          2.13          2.19          0.13   o 
   2    11    14          0.27          0.36          0.11   o 
   1    10    18        183.06        176.08          9.18   o 
 -10     4    20         10.07          9.71          0.28   o 
   9     0    21          1.99          0.34          0.18   o 
 -10     3    21          4.71          4.50          0.20   o 
   8     4    21          3.58          3.52          0.13   o 
  -9     4    22        120.94        117.68          5.38   o 
  -4     8    22         61.98         61.32          0.85   o 
   6     5    23          0.52          0.52          0.08   o 
  -1     8    23         27.07         26.58          0.46   o 
  -8     2    25          0.00          0.18          0.18   o 
  -2     6    26        100.22         97.65          1.59   o 
   0     6    26          0.58          0.61          0.12   o 
   2     3    28          6.13          5.91          0.24   o 
  -2     4    28         50.36         48.88          0.81   o 
   0     4    28         29.98         29.20          0.62   o 
   7    11     1        130.05        126.68          1.66   o 
  12     6     4         64.76         62.94          0.97   o 
  13     3     6         54.45         53.64          0.96   o 
   6    11     7         14.41         14.56          0.38   o 
  -6    11     9         43.96         42.37          0.74   o 
 -11     7    10          0.31          0.46          0.13   o 
  -1    12    10         43.41         42.85          0.77   o 
   8     9    11          3.71          3.80          0.14   o 
  -7    10    12         85.70         84.93          1.04   o 
  -4    11    13          0.02          0.25          0.12   o 
  11     3    15         32.01         31.27          0.51   o 
  -1    11    15        209.06        205.36          2.45   o 
   0    11    15         13.30         13.11          0.62   o 
  -7     9    16         13.19         12.80          0.27   o 
   9     3    20         58.77         57.46          0.68   o 
   9     1    21         18.79         18.63          0.32   o 
  -1     9    21          0.50          0.59          0.12   o 
   5     6    23         10.02          9.96          0.48   o 
   0     8    23         32.67         31.92          0.50   o 
   7     2    24         29.47         28.79          0.43   o 
   6     4    24          2.72          2.79          0.14   o 
   4     6    24         19.51         19.08          0.32   o 
   2     7    24         12.51         12.22          0.26   o 
  -7     4    25          0.96          1.06          0.13   o 
  -6     5    25         22.94         22.02          0.40   o 
  -6     4    26          3.00          3.17          0.17   o 
  -5     2    28         36.90         35.68          0.75   o 
   3     2    28          0.34          0.56          0.21   o 
  -7    11     4          8.65          8.46          0.25   o 
   4    12     5         51.40         49.75          0.97   o 
   8    10     6        117.59        115.55          1.44   o 
 -12     6     8         62.59         60.24          0.98   o 
   2    12     9         99.70         98.67          1.41   o 
  12     4    10         28.10         27.25          1.50   o 
  11     6    10          6.99          6.94          0.20   o 
   5    11    10          0.05          0.25          0.12   o 
 -13     2    12        131.64        128.63          1.56   o 
 -13     0    13          0.10          1.41          0.22   o 
  12     1    13         25.60         25.36          0.45   o 
 -12     4    14          9.22          9.24          0.52   o 
 -12     1    17         70.36         69.03          0.91   o 
 -10     6    17         50.03         49.31          0.70   o 
  -8     8    17          1.10          1.25          0.12   o 
  -4    10    17          0.14          0.25          0.11   o 
   9     5    18          3.64          3.62          0.13   o 
  -5     9    19          7.01          6.96          0.21   o 
   8     5    20         12.47         12.31          0.22   o 
  -7     7    21          2.16          2.30          0.14   o 
   0     9    21        111.85        109.13          1.59   o 
  -9     3    23         11.30         11.50          0.26   o 
  -2     8    23          0.91          1.06          0.13   o 
  -9     1    24         44.31         43.59          0.73   o 
  -7     5    24         24.21         24.10          0.46   o 
   3     5    26          9.76          9.55          0.24   o 
  -3     5    27         19.04         18.72          0.37   o 
   1     5    27         33.76         32.90          0.58   o 
  -3     2    29          0.68          0.67          0.14   o 
   1     2    29          1.28          1.59          0.18   o 
 -14     0     2         20.23         19.45          0.73   o 
   7    11     2         92.79         88.71          1.30   o 
 -13     4     8         10.01          9.74          0.30   o 
  12     5     8         29.06         28.33          0.48   o 
   7    10    10        108.21        106.31          1.34   o 
   1    12    10        164.63        162.42          1.87   o 
 -10     8    11          1.00          1.17          0.15   o 
 -12     5    12         83.86         81.40          1.19   o 
   4    11    12          1.61          1.58          0.12   o 
  11     4    14          4.28          4.28          0.17   o 
 -11     5    16          1.51          1.55          0.15   o 
  -5    10    16          1.15          1.50          0.12   o 
  10     1    19         17.97         17.51          0.35   o 
 -11     1    20         11.39         11.14          0.30   o 
  -4     9    20          3.82          3.86          0.21   o 
  -9     5    21         16.82         17.04          0.34   o 
  -2     9    21         87.65         86.35          1.06   o 
   8     3    22         14.56         14.29          0.27   o 
  -4     7    24          8.04          8.35          0.26   o 
   5     3    26         50.88         50.64          0.63   o 
  -5     5    26         35.11         35.40          0.62   o 
 -10     9     1          5.72          5.61          0.27   o 
 -10     9     2         69.01         65.17          1.60   o 
 -14     0     4          1.87          1.97          0.21   o 
  13     4     4          6.58          6.87          0.23   o 
  -7    11     5         10.60         10.20          0.29   o 
  11     7     7          0.36          0.45          0.11   o 
  -4    12     7          1.17          1.34          0.12   o 
  13     2     8         12.46         12.02          0.28   o 
  13     0     9          8.96          8.83          0.37   o 
  -8    10     9         64.15         62.15          1.01   o 
  -2    12    10         56.60         55.67          0.75   o 
 -13     1    13         35.52         35.99          0.54   o 
  -8     9    14          4.06          3.99          0.18   o 
   7     9    14          0.94          1.06          0.10   o 
  -2    11    15         92.81         91.94          1.04   o 
   1    11    15         23.06         23.36          0.40   o 
  11     2    16         37.89         37.27          0.54   o 
  10     4    17          0.01          0.20          0.11   o 
   3    10    17         21.28         20.46          0.35   o 
  10     3    18          0.22          0.30          0.09   o 
  -3    10    18         56.80         56.87          0.94   o 
  -7     8    19          6.70          6.45          0.22   o 
   6     6    22          0.84          0.89          0.10   o 
   1     6    26         80.55         78.72          1.12   o 
   3     4    27         23.01         22.82          0.39   o 
  -3     4    28         19.63         19.01          0.44   o 
  -4     1    29         20.20         19.49          0.41   o 
  14     0     0         26.48         25.86          0.72   o 
  10     9     0          2.51          2.80          0.20   o 
   5    12     0          1.88          1.94          0.15   o 
 -14     1     1         36.11         34.39          0.66   o 
 -11     8     1          0.01          0.26          0.16   o 
  -5    12     1          5.18          5.38          0.21   o 
 -14     1     2          0.62          0.69          0.12   o 
 -11     8     2          1.14          1.30          0.18   o 
  -5    12     2         20.10         19.59          0.38   o 
 -14     1     3         29.50         28.42          0.51   o 
 -10     9     3         20.02         19.30          0.52   o 
   7    11     3         77.79         76.46          1.05   o 
  10     8     8         24.03         22.76          1.36   o 
   3    12     8         80.54         78.87          4.46   o 
  -3    12     9         23.00         22.60          0.54   o 
 -13     3    11          0.78          0.77          0.13   o 
  -5    11    12         21.45         21.54          0.39   o 
 -11     6    14          0.57          0.54          0.13   o 
  10     6    14          1.31          1.36          0.11   o 
   6     9    16         14.64         14.56          0.27   o 
   4    10    16        169.05        166.74          1.84   o 
   8     7    17          0.01          0.27          0.10   o 
  -6     9    18         20.73         20.47          0.38   o 
 -10     5    19         10.07         10.11          0.27   o 
   4     8    21          1.06          1.14          0.11   o 
 -10     2    22          0.36          0.48          0.14   o 
   8     1    23          6.57          6.36          0.19   o 
   1     8    23         23.56         23.46          0.54   o 
  -6     6    24          5.79          5.65          0.21   o 
   6     3    25         84.68         82.75          0.98   o 
   3     6    25          1.73          1.82          0.14   o 
  -1     7    25          7.37          7.67          0.25   o 
  -7     3    26         45.05         44.96          0.64   o 
  -3     6    26        175.92        172.78          2.12   o 
   4     3    27          4.47          4.37          0.17   o 
  -5     4    27          1.17          1.13          0.14   o 
   1     4    28         17.60         17.18          0.41   o 
   2     1    29        109.97        109.10          1.82   o 
  -1     3    29         14.48         14.29          0.37   o 
  11     8     0          0.10          0.23          0.13   o 
  10     9     1          5.84          6.14          0.24   o 
   5    12     1          0.23          0.33          0.12   o 
 -11     8     3         64.02         61.83          1.23   o 
  -5    12     3          4.81          4.96          0.20   o 
 -14     1     4          4.17          4.13          0.21   o 
 -10     9     4          6.42          6.67          0.31   o 
  12     6     5        195.07        187.97          2.44   o 
   4    12     6        125.41        121.25          6.88   o 
   9     9     8         20.81         20.23          0.48   o 
  13     1     9          0.85          0.94          0.13   o 
 -12     6     9          4.91          4.22          0.26   o 
  -9     9    11          0.40          0.35          0.14   o 
  12     3    12          2.81          2.85          0.15   o 
   9     8    12          0.67          0.76          0.12   o 
  -9     8    15          0.66          0.86          0.13   o 
 -11     3    19         46.76         46.11          0.72   o 
   7     7    19          2.68          2.66          0.12   o 
   5     8    20        109.04        108.70          1.16   o 
   1     9    21          1.55          1.56          0.14   o 
   7     4    23          0.34          0.38          0.08   o 
  -8     4    24         65.06         64.78          0.87   o 
   0     7    25         64.91         63.59          1.00   o 
  -7     0    27        463.42        458.03          8.87   o 
   5     0    27          5.81          5.68          0.31   o 
  -6     3    27         37.36         36.45          0.56   o 
  -2     3    29         31.21         30.15          0.57   o 
  14     1     0          2.26          2.22          0.16   o 
 -13     5     2         26.77         25.99          0.56   o 
   5    12     2         79.72         76.71          1.26   o 
 -11     8     4          0.01          0.22          0.23   o 
 -14     1     5          2.75          2.70          0.16   o 
  -7    11     6         81.46         79.66          1.12   o 
  13     3     7          0.00          0.15          0.13   o 
   8    10     7         20.82         20.71          0.38   o 
   6    11     8          0.72          0.79          0.10   o 
 -13     4     9         54.46         52.81          0.89   o 
  -6    11    10         14.26         14.53          0.30   o 
 -11     7    11          2.21          2.22          0.16   o 
  12     2    13         19.41         19.61          0.36   o 
 -10     7    15         39.23         38.97          0.57   o 
 -12     3    16          0.37          0.42          0.12   o 
 -11     4    18          8.50          8.30          0.26   o 
   2    10    18         90.44         91.11          1.06   o 
   9     2    21        251.73        253.84          2.87   o 
   7     5    22         17.35         17.22          0.28   o 
   3     8    22         55.99         55.41          0.73   o 
  -8     5    23          0.01          0.20          0.14   o 
  -7     6    23         10.41         10.76          0.26   o 
  -3     8    23          6.99          7.26          0.25   o 
  -9     2    24          0.38          0.47          0.13   o 
  -5     6    25          8.58          8.37          0.24   o 
  -2     7    25         75.50         74.59          1.29   o 
   6     0    26          3.55          3.59          0.24   o 
   5     1    27          0.87          1.04          0.11   o 
  -6     0    28          0.30          0.54          0.19   o 
   0     3    29          3.04          3.07          0.21   o 
  14     1     1          8.30          8.31          0.25   o 
 -13     5     1         10.10          9.90          0.34   o 
  11     8     1         17.00         16.91          0.39   o 
 -13     5     3         14.07         14.09          0.37   o 
 -13     5     4          0.72          0.93          0.16   o 
   7    11     4         84.17         82.19          1.05   o 
  -5    12     4         11.03         11.36          0.26   o 
  13     4     5         12.28         12.10          0.30   o 
 -10     9     5         10.53         10.73          0.32   o 
 -14     0     6        129.33        124.25          2.27   o 
  -1    12    11          8.63          8.53          0.24   o 
   0    12    11         66.02         65.16          0.79   o 
   6    10    13         40.89         41.03          0.50   o 
  -6    10    15          3.89          4.02          0.16   o 
  10     5    16         13.81         14.18          0.25   o 
 -12     2    17         34.15         34.04          0.64   o 
   7     8    17         11.52         11.83          0.21   o 
   8     6    19         48.08         46.96          0.55   o 
   4     9    19         44.78         44.77          0.56   o 
 -11     2    20          6.70          7.04          0.27   o 
   3     9    20          0.78          0.89          0.11   o 
   4     7    23         32.22         32.13          0.53   o 
  -7     1    27        128.81        128.32          1.64   o 
   4     0    28         64.10         62.90          1.29   o 
  13     5     0          2.54          2.62          0.19   o 
  14     0     2          8.66          8.72          0.37   o 
  10     9     2         50.76         50.11          0.84   o 
 -11     8     5          3.55          3.41          0.21   o 
 -14     1     6         53.77         52.01          0.77   o 
  -4    12     8          1.28          1.39          0.12   o 
   2    12    10         72.68         71.47          1.26   o 
  10     7    12          9.48          9.81          0.21   o 
 -13     2    13         39.64         38.57          0.64   o 
  11     5    13          9.18          9.22          0.22   o 
  -7    10    13        113.13        112.39          1.42   o 
   9     7    15         56.24         55.33          2.40   o 
   8     8    15         10.97         10.85          0.22   o 
  11     0    17         42.41         43.63          0.88   o 
   9     6    17          0.60          0.63          0.09   o 
  10     2    19         39.51         38.97          1.85   o 
  -1    10    19          1.34          1.45          0.12   o 
   0    10    19         40.21         40.38          0.84   o 
  -3     9    21          0.81          0.41          0.12   o 
   5     7    22          0.07          0.20          0.09   o 
  -8     3    25          6.02          6.05          0.22   o 
  -8     0    26         10.89         10.49          0.41   o 
   6     1    26        114.06        114.38          1.42   o 
  -6     1    28         35.74         35.29          0.59   o 
  -4     2    29         16.12         16.27          0.35   o 
  -9    10     1         21.04         20.30          0.38   o 
 -14     2     2          1.32          1.34          0.13   o 
  11     8     2          7.39          7.22          0.27   o 
  -9    10     2          0.02          0.18          0.15   o 
 -14     2     3         14.09         14.30          0.37   o 
   5    12     3          2.72          2.83          0.15   o 
  12     5     9        120.58        118.25          1.26   o 
  -8    10    10          2.56          2.55          0.15   o 
  12     4    11          3.08          3.14          0.14   o 
  11     6    11         12.89         13.39          0.24   o 
   5    11    11          8.34          8.83          0.25   o 
   1    12    11         12.28         11.93          0.24   o 
 -10     8    12          5.48          5.80          0.22   o 
   8     9    12          5.00          5.13          0.24   o 
  -4    11    14          2.86          2.99          0.16   o 
   3    11    14          0.08          0.25          0.11   o 
   5    10    15         29.10         29.07          0.47   o 
  -3    11    15         81.05         80.24          1.00   o 
  -9     7    18          1.50          1.65          0.16   o 
   5     9    18          4.46          4.43          0.16   o 
  -9     6    20         49.45         48.52          0.85   o 
  -8     7    20         38.01         37.58          0.57   o 
   8     2    23          2.07          2.32          0.13   o 
   1     7    25        103.74        102.86          1.23   o 
  -4     5    27         19.29         18.98          0.37   o 
   2     5    27          0.86          0.92          0.11   o 
   4     1    28         68.92         67.26          1.08   o 
  -5     3    28         30.51         30.60          0.51   o 
   2     2    29         73.72         72.31          1.58   o 
  -2     0    30        120.11        112.47          3.86   o 
   0     0    30         30.92         30.35          0.92   o 
  -1     1    30          0.01          0.26          0.14   o 
   9    10     0         32.13         31.22          0.49   o 
 -14     2     1          1.99          2.13          0.15   o 
  13     5     1          9.16          9.10          0.26   o 
  14     1     2          1.52          1.54          0.13   o 
  -9    10     3          6.00          5.86          0.23   o 
 -14     2     4         38.24         37.27          0.61   o 
  -5    12     5         20.80         20.16          0.35   o 
  12     6     6         14.43         13.89          0.31   o 
 -11     8     6          3.05          2.79          0.16   o 
 -10     9     6          0.09          0.23          0.14   o 
  -7    11     7          1.50          1.68          0.14   o 
   4    12     7         33.53         33.23          0.66   o 
  11     7     8          0.33          0.44          0.11   o 
  13     2     9          6.29          6.18          0.20   o 
   3    12     9          8.42          8.19          0.23   o 
 -12     6    10         60.65         59.27          0.92   o 
  -3    12    10         26.18         25.74          0.53   o 
   7    10    11          0.16          0.26          0.09   o 
  -2    12    11          0.22          0.38          0.12   o 
 -13     3    12          0.11          0.28          0.14   o 
 -12     5    13         36.57         35.98          0.54   o 
  12     0    14         67.59         65.71          1.68   o 
 -12     4    15        100.33         99.02          1.24   o 
   2    11    15         14.97         14.72          0.25   o 
  -1    11    16         28.51         28.40          0.41   o 
  11     1    17         12.53         11.85          0.25   o 
 -12     0    18        767.27        741.42         11.69   o 
  -2    10    19         39.56         39.38          0.53   o 
   7     6    21         28.22         27.14          1.18   o 
   7     3    24          5.27          5.57          0.17   o 
   3     7    24          1.45          1.68          0.13   o 
  -8     1    26          0.13          0.23          0.13   o 
   3     3    28         19.64         19.66          0.34   o 
  -3     3    29        100.93         97.16          1.29   o 
  14     2     0          0.34          0.40          0.11   o 
   9    10     1          0.80          0.90          0.11   o 
   0    13     1          5.44          5.56          0.21   o 
  10     9     3         94.27         93.53          1.23   o 
  -9    10     4          9.12          9.09          0.27   o 
   7    11     5         52.42         52.30          0.76   o 
 -13     5     6          8.94          8.99          0.28   o 
 -14     1     7         32.01         31.27          0.49   o 
  10     8     9          0.43          0.68          0.10   o 
 -13     4    10         14.66         14.45          0.36   o 
 -13     1    14          0.17          0.26          0.14   o 
  12     1    14        166.81        160.83          7.27   o 
   0    11    16         14.85         14.58          0.28   o 
  -7     9    17          2.00          2.30          0.14   o 
   6     8    19          0.05          0.23          0.10   o 
  -6     8    21         84.27         82.54          3.30   o 
  -5     8    22          1.89          1.87          0.13   o 
   2     8    23         18.88         18.96          0.32   o 
   7     0    25          6.88          7.47          0.29   o 
  -3     7    25         55.07         55.90          0.78   o 
   2     6    26         20.47         20.68          0.35   o 
  -4     4    28         17.30         17.37          0.34   o 
   1     3    29         17.53         17.40          0.46   o 
  -2     1    30          0.35          0.36          0.12   o 
   0     1    30          0.64          0.96          0.14   o 
 -12     7     1         10.51         10.42          0.29   o 
  13     5     2          2.30          2.55          0.16   o 
 -12     7     2         39.50         39.29          0.67   o 
   0    13     2          7.24          7.13          0.24   o 
 -12     7     3         10.90         11.27          0.37   o 
  11     8     3          1.11          1.13          0.13   o 
   5    12     4        112.89        112.46          1.36   o 
 -14     2     5          1.38          1.48          0.14   o 
  13     3     8          0.05          0.24          0.10   o 
   8    10     8        127.93        125.92          2.00   o 
   9     9     9          3.21          3.31          0.15   o 
   6    11     9         38.99         38.96          0.52   o 
 -11     7    12         11.43         11.82          0.28   o 
  -9     9    12         31.13         30.17          0.50   o 
  -5    11    13         13.35         13.48          0.27   o 
   4    11    13         18.21         18.96          0.30   o 
 -11     6    15          2.21          2.48          0.15   o 
  -8     9    15         22.47         21.42          0.36   o 
  11     3    16          0.43          0.44          0.09   o 
 -11     5    17          0.76          0.82          0.12   o 
 -12     1    18          3.29          3.23          0.19   o 
 -10     6    18          1.39          1.32          0.12   o 
  -8     8    18         33.34         33.62          0.63   o 
  -4    10    18         48.79         47.63          2.02   o 
   1    10    19         23.03         22.72          0.36   o 
 -10     4    21          0.18          0.39          0.11   o 
   6     7    21         14.90         14.47          0.24   o 
   2     9    21         82.23         81.71          0.91   o 
  -8     6    22          3.16          3.03          0.18   o 
  -6     7    23         31.60         31.88          0.44   o 
   7     1    25          2.47          2.52          0.14   o 
  -4     6    26          0.55          0.71          0.12   o 
   5     2    27        161.93        160.00          1.88   o 
   2     4    28         22.00         21.45          0.39   o 
  -5     0    29         50.38         50.10          1.11   o 
  12     7     0         20.49         20.81          0.41   o 
   1    13     0          9.97          9.97          0.25   o 
  14     2     1          2.17          2.20          0.16   o 
  -1    13     1          1.75          1.81          0.13   o 
   1    13     1        136.75        135.19          1.82   o 
   9    10     2         23.37         23.48          0.39   o 
  14     1     3          0.63          0.82          0.12   o 
 -12     7     4          0.09          0.20          0.16   o 
  -9    10     5          5.14          5.41          0.22   o 
  13     4     6          0.71          0.83          0.10   o 
  -5    12     6          4.10          4.44          0.18   o 
 -11     8     7         12.32         12.33          0.37   o 
 -10     9     7          9.57          9.86          0.29   o 
 -14     0     8          2.28          2.49          0.22   o 
  13     1    10         11.25         11.03          0.25   o 
  -6    11    11        110.28        112.61          1.92   o 
  11     4    15         20.45         20.11          0.31   o 
  -2    11    16         18.19         18.20          0.35   o 
  -5    10    17          1.07          1.11          0.11   o 
   9     4    20         39.37         40.11          0.54   o 
 -11     0    21          8.80          9.10          0.45   o 
 -10     3    22         28.19         28.74          0.53   o 
 -10     1    23         17.49         18.00          0.36   o 
  -9     4    23          2.83          3.37          0.19   o 
  -5     7    24         23.74         24.42          0.39   o 
   6     2    26         30.03         30.61          0.49   o 
  -7     2    27         22.72         22.56          0.43   o 
   3     0    29         24.53         23.93          0.82   o 
  -5     1    29          6.25          6.60          0.24   o 
  -1    13     2          0.32          0.44          0.10   o 
   1    13     2          5.78          6.29          0.25   o 
   0    13     3         15.44         16.41          0.37   o 
  10     9     4         70.90         69.73          0.98   o 
 -14     2     6         38.29         37.49          0.73   o 
 -13     5     7         73.62         72.66          1.28   o 
  -7    11     8          0.01          0.19          0.16   o 
  -4    12     9          8.74          9.13          0.22   o 
   7     9    15         32.28         32.63          0.40   o 
   1    11    16          4.59          4.87          0.18   o 
  -5     9    20          8.12          8.14          0.22   o 
  -4     8    23          0.23          0.37          0.11   o 
   5     5    25         50.99         51.37          0.67   o 
  -6     2    28          6.26          6.44          0.24   o 
   4     2    28         39.76         39.52          0.55   o 
  -1     5    28         52.24         52.63          0.93   o 
  12     7     1         30.52         29.64          0.63   o 
  13     5     3         17.52         17.15          0.46   o 
  -1    13     3         30.89         31.36          0.65   o 
 -12     7     5          2.17          2.15          0.19   o 
   5    12     5          0.52          0.67          0.11   o 
 -14     1     8         13.24         13.37          0.35   o 
  -8    10    11         19.02         18.89          0.37   o 
   2    12    11          0.14          0.25          0.11   o 
  -1    12    12        110.77        111.60          1.42   o 
   0    12    12         66.90         66.04          3.26   o 
   9     8    13          2.94          3.22          0.13   o 
 -10     7    16          0.37          0.50          0.11   o 
  -9     8    16         12.98         13.33          0.28   o 
  11     2    17        305.74        309.79          4.47   o 
   9     5    19         34.23         33.20          0.48   o 
  10     0    20         51.35         50.37          1.22   o 
  -7     8    20          0.19          0.36          0.15   o 
 -11     1    21          7.05          7.38          0.28   o 
   9     3    21          1.91          0.98          0.14   o 
   8     4    22         56.12         55.87          0.83   o 
  -7     7    22          6.33          6.39          0.24   o 
  -1     9    22          6.68          6.94          0.23   o 
  -1     8    24          4.20          4.28          0.21   o 
  -9     0    25         25.28         25.41          0.73   o 
   5     4    26         20.97         20.71          0.36   o 
   4     5    26          3.15          3.33          0.15   o 
  -1     6    27         23.38         23.22          0.46   o 
   3     1    29         47.41         46.64          0.67   o 
  -3     1    30         24.34         24.23          0.44   o 
  -1     2    30         18.81         18.82          0.45   o 
  14     2     2         46.12         45.66          0.85   o 
   9    10     3          2.28          2.41          0.18   o 
   1    13     3        241.49        242.70          4.16   o 
  14     0     4        102.28         99.79          2.46   o 
  11     8     4          0.42          0.46          0.11   o 
  -9    10     6          3.45          3.80          0.21   o 
   7    11     6          0.34          0.41          0.10   o 
  12     6     7         26.44         26.37          0.47   o 
   4    12     8        100.44         98.33          1.74   o 
 -12     6    11         52.67         51.97          0.79   o 
  12     3    13         10.27         10.66          0.25   o 
 -10     8    13          0.77          0.84          0.14   o 
 -13     2    14          3.00          3.25          0.17   o 
  -7    10    14         32.06         31.58          0.72   o 
  10     6    15          6.20          6.04          0.20   o 
 -12     3    17          1.71          1.82          0.15   o 
   6     9    17          1.47          1.66          0.12   o 
   4    10    17         43.73         43.89          0.58   o 
  10     4    18          1.93          1.86          0.13   o 
   3    10    18         25.69         26.14          0.44   o 
  -6     9    19         72.47         72.68          1.20   o 
  -3    10    19          1.63          1.80          0.14   o 
 -10     5    20         10.71         10.80          0.29   o 
   8     5    21         43.22         43.30          0.61   o 
  -4     9    21          0.04          0.31          0.17   o 
   9     1    22          2.94          3.05          0.21   o 
  -9     5    22         28.50         28.70          0.51   o 
   0     9    22         22.05         22.02          0.43   o 
  -9     3    24         56.32         56.76          0.84   o 
   6     5    24          0.10          0.23          0.14   o 
   0     8    24          2.83          3.06          0.19   o 
  -8     2    26          0.47          0.58          0.16   o 
  -2     5    28         45.14         44.96          0.95   o 
   0     5    28         47.01         47.02          0.81   o 
   1     1    30         27.29         27.20          0.54   o 
  -2     2    30          0.37          0.46          0.13   o 
   2    13     0         27.04         26.87          0.73   o 
  -2    13     1          6.99          6.91          0.28   o 
  14     1     4          5.13          5.46          0.25   o 
   0    13     4          2.72          2.86          0.20   o 
 -14     2     7          7.29          7.21          0.28   o 
  -5    12     7          6.80          6.99          0.22   o 
 -11     8     8          1.06          1.15          0.19   o 
 -10     9     8          5.44          5.11          0.28   o 
  11     7     9          9.85          9.69          0.26   o 
  12     5    10         61.05         60.35          0.87   o 
   3    12    10        101.23         99.86          1.69   o 
 -13     4    11         79.64         78.63          2.00   o 
  -3    12    11          2.01          2.09          0.18   o 
  12     2    14          4.52          4.52          0.18   o 
   6    10    14         64.09         64.36          0.77   o 
 -13     0    15          0.80          0.82          0.21   o 
  -6    10    16         62.92         62.85          1.16   o 
   8     7    18          1.77          2.11          0.13   o 
  10     3    19          2.53          2.94          0.17   o 
  10     1    20          3.09          3.53          0.25   o 
 -11     3    20         26.81         26.92          0.58   o 
  -2     9    22         69.28         68.33          1.10   o 
   5     6    24          2.39          2.52          0.16   o 
  -2     8    24          8.00          8.07          0.29   o 
  -9     1    25          3.74          4.17          0.28   o 
   6     4    25          6.20          6.32          0.24   o 
  -7     5    25          3.21          3.35          0.21   o 
   4     6    25          0.08          0.22          0.14   o 
   2     7    25         18.16         18.02          0.49   o 
  -7     4    26         20.66         21.08          0.45   o 
  -6     5    26         10.91         11.20          0.34   o 
   4     4    27          5.08          4.91          0.20   o 
  -2     6    27         32.77         32.28          0.67   o 
  -1     4    29          8.50          8.73          0.38   o 
   0     2    30          7.25          7.47          0.28   o 
   2    13     1          3.68          4.10          0.25   o 
  12     7     2         10.38         10.42          0.31   o 
  -2    13     2          8.24          8.65          0.46   o 
  -1    13     4         24.97         24.86          0.48   o 
  10     9     5         55.08         54.45          0.89   o 
 -12     7     6          7.76          7.29          0.35   o 
 -13     5     8        137.17        138.21          2.32   o 
  13     2    10         81.60         80.79          1.31   o 
  11     6    12         37.52         38.02          0.62   o 
   5    11    12         24.24         24.49          0.37   o 
  -2    12    12         10.10         10.26          0.29   o 
   1    12    12         56.63         57.81          1.07   o 
 -13     3    13          9.05          9.00          0.28   o 
  10     7    13          7.21          7.10          0.24   o 
   8     9    13         50.64         50.62          0.67   o 
 -12     5    14         25.89         25.66          0.61   o 
  11     5    14          1.58          1.50          0.13   o 
  -4    11    15         30.35         31.13          0.60   o 
 -12     2    18         14.10         14.15          0.43   o 
 -11     4    19          4.68          4.65          0.21   o 
 -10     2    23         45.43         45.40          0.98   o 
   7     2    25          9.04          9.59          0.31   o 
  -6     4    27         12.03         12.03          0.45   o 
  -4     3    29         50.79         50.98          1.09   o 
  -2     4    29        210.27        206.22          2.54   o 
 -14     3     1          8.12          8.03          0.45   o 
 -14     3     2          8.65          8.33          0.36   o 
   2    13     2         22.93         22.44          0.48   o 
  14     2     3         37.06         36.92          0.69   o 
 -14     3     3         70.64         69.88          1.36   o 
  13     5     4         84.58         84.49          1.74   o 
   9    10     4        105.31        103.16          1.46   o 
   1    13     4          7.79          8.18          0.30   o 
  13     4     7          0.68          0.80          0.15   o 
  -9    10     7         23.32         24.00          0.62   o 
 -14     1     9          2.87          2.95          0.24   o 
   8    10     9         72.56         71.39          1.02   o 
  10     8    10         25.62         25.09          0.45   o 
   9     9    10         25.56         25.58          0.58   o 
  12     4    12         11.39         11.04          0.53   o 
   7    10    12          0.17          0.28          0.11   o 
 -13     1    15          1.67          1.94          0.19   o 
   3    11    15         79.53         80.38          1.21   o 
 -12     4    16          0.05          0.22          0.14   o 
  -3    11    16         20.22         20.71          0.46   o 
   2    10    19         55.75         55.36          0.83   o 
   4     8    22         25.44         25.32          0.49   o 
   8     3    23          0.07          0.31          0.17   o 
   8     0    24         20.88         22.13          0.82   o 
  -4     7    25         89.86         89.07          1.32   o 
  -5     2    29         21.40         21.05          0.53   o 
   2     3    29         12.87         12.75          0.35   o 
   0     4    29          9.80          9.54          0.43   o 
  14     3     0          3.65          3.88          0.23   o 
  -2    13     3          0.95          1.05          0.16   o 
 -14     3     4         39.21         39.57          0.77   o 
  11     8     5          2.47          2.61          0.19   o 
   0    13     5         17.31         16.75          0.58   o 
   5    12     6         38.30         38.89          0.96   o 
  13     3     9          1.23          1.28          0.12   o 
  -7    11     9          0.03          0.23          0.16   o 
   6    11    10          0.18          0.26          0.12   o 
  -4    12    10         91.96         92.14          1.44   o 
  13     0    11         22.52         22.75          0.64   o 
  -6    11    12         60.77         60.60          0.87   o 
 -11     7    13         10.99         11.38          0.48   o 
  -9     9    13         27.56         27.85          0.58   o 
   9     7    16          7.79          8.12          0.27   o 
   8     8    16          3.90          4.02          0.20   o 
   5    10    16          1.49          1.62          0.14   o 
  10     5    17         21.25         20.86          0.45   o 
   7     8    18        161.31        161.91          1.89   o 
   7     7    20          1.14          1.21          0.13   o 
   5     8    21          6.28          6.24          0.28   o 
   1     9    22         19.06         19.09          0.41   o 
   6     6    23          7.48          7.45          0.29   o 
   1     8    24         10.35         10.73          0.37   o 
  -6     6    25          9.88          9.94          0.28   o 
  -5     5    27          6.64          6.68          0.26   o 
   3     5    27          3.52          3.79          0.23   o 
  -3     5    28        113.35        113.86          1.57   o 
   1     5    28          2.74          2.80          0.21   o 
   6    12     0         69.63         70.12          1.60   o 
  -6    12     1         16.19         16.67          0.77   o 
  -6    12     2          0.04          0.27          0.19   o 
  12     7     3         92.62         92.34          1.52   o 
   2    13     3          1.56          1.56          0.23   o 
 -14     3     5          0.20          0.31          0.20   o 
  -1    13     5        238.08        231.70          5.61   o 
 -12     7     7         31.30         30.79          0.84   o 
   7    11     7         57.85         57.75          0.81   o 
 -14     2     8          0.20          0.29          0.17   o 
  -5    12     8         34.44         33.85          0.71   o 
  -5    11    14          1.09          1.02          0.14   o 
   4    11    14          4.53          4.60          0.21   o 
   2    11    16         16.88         16.72          0.38   o 
  -9     7    19          0.30          0.34          0.13   o 
   8     6    20          3.26          3.48          0.20   o 
   4     9    20         17.88         17.97          0.37   o 
  -1    10    20        137.48        139.22          2.23   o 
 -11     2    21         14.05         14.43          0.48   o 
   8     1    24          3.37          3.44          0.23   o 
  -7     6    24          0.26          0.35          0.18   o 
  -8     4    25          0.11          0.28          0.18   o 
  -1     7    26          5.46          5.48          0.26   o 
   5     3    27          0.56          0.54          0.16   o 
   3     2    29        224.12        221.13          3.05   o 
  -4     0    30         58.07         55.60          1.50   o 
  -3     2    30         11.04         11.19          0.38   o 
   8    11     0         22.59         23.57          0.56   o 
  14     3     1          9.36          9.47          0.38   o 
  -8    11     1         74.20         73.00          1.32   o 
   6    12     1         46.33         46.23          1.25   o 
  -8    11     2          3.66          3.73          0.28   o 
  -8    11     3          0.85          0.90          0.17   o 
  -6    12     3          7.57          5.90          0.31   o 
  -2    13     4          3.95          4.13          0.28   o 
  14     1     5          1.11          1.07          0.18   o 
   1    13     5         29.73         29.19          0.95   o 
  12     6     8          0.27          0.33          0.11   o 
 -11     8     9          0.91          0.89          0.20   o 
 -10     9     9          1.29          1.48          0.22   o 
   4    12     9          1.45          1.39          0.17   o 
 -14     0    10         13.83         13.88          0.60   o 
  13     1    11          3.19          2.98          0.16   o 
  -8    10    12          4.18          4.15          0.24   o 
 -11     6    16          3.29          3.44          0.20   o 
  -8     9    16          1.76          1.83          0.17   o 
  -1    11    17          0.67          0.89          0.15   o 
   0    11    17         11.63         11.90          0.31   o 
   9     6    18          2.38          2.50          0.17   o 
  -7     9    18         20.79         20.49          0.42   o 
   0    10    20        238.75        241.00          3.76   o 
  -9     6    21        134.79        137.05          2.21   o 
  -8     7    21         54.25         55.30          1.05   o 
   3     9    21          0.01          0.24          0.14   o 
   9     2    22          1.26          1.09          0.14   o 
  -3     9    22          0.45          0.56          0.15   o 
   7     5    23        103.57        101.13          1.82   o 
   3     8    23         23.70         24.22          0.49   o 
  -8     5    24         24.35         24.94          0.59   o 
  -3     8    24         10.79         10.71          0.37   o 
   3     6    26         14.56         14.52          0.37   o 
  -7     3    27          0.10          0.21          0.18   o 
  -3     6    27         11.02         10.06          0.43   o 
   1     6    27          4.10          4.22          0.23   o 
  -5     4    28         65.32         65.98          1.11   o 
   1     2    30         11.10         12.19          0.48   o 
   8    11     1         27.69         27.95          0.78   o 
  14     2     4          0.21          0.34          0.15   o 
 -14     3     6          8.82          8.66          0.36   o 
  10     9     6          1.29          1.50          0.15   o 
 -13     5     9        106.85        104.56          2.30   o 
 -13     4    12         16.85         17.07          0.43   o 
 -12     6    12         71.21         70.56          1.08   o 
  -1    12    13          0.28          0.38          0.15   o 
   0    12    13         11.53         11.99          0.36   o 
  12     1    15        103.85        103.86          2.06   o 
  11     1    18         79.76         78.53          1.10   o 
 -11     5    18         26.69         26.49          0.51   o 
   5     9    19          9.00          8.91          0.27   o 
  10     2    20         66.17         65.29          0.93   o 
   7     4    24          3.89          3.83          0.19   o 
  -9     2    25          0.61          0.65          0.19   o 
   6     3    26          0.31          0.38          0.12   o 
  -5     6    26         86.32         83.56          4.57   o 
  -2     7    26         36.46         36.43          0.74   o 
   0     7    26          4.65          4.80          0.23   o 
  -6     3    28         18.98         18.99          0.45   o 
   3     4    28         17.95         17.99          0.44   o 
  -3     4    29          3.65          3.79          0.26   o 
   2     0    30        105.26        104.79          2.40   o 
   6    12     2          9.70          9.93          0.31   o 
  -8    11     4          0.58          0.71          0.17   o 
  -6    12     4         37.48         37.91          0.72   o 
   2    13     4          0.27          0.40          0.16   o 
  13     5     5          2.15          2.08          0.16   o 
   9    10     5         14.15         14.27          0.32   o 
   0    13     6         38.01         37.00          0.95   o 
  -9    10     8         24.22         24.17          0.70   o 
 -14     1    10         15.43         14.96          0.39   o 
   2    12    12         73.54         73.28          1.30   o 
  -5    10    18         13.96         14.22          0.31   o 
 -12     1    19         37.91         37.72          0.68   o 
 -10     6    19         16.86         16.92          0.40   o 
  -8     8    19          0.86          0.88          0.14   o 
  -2    10    20         52.51         52.75          0.99   o 
   5     7    23          4.68          4.93          0.19   o 
   4     7    24         20.02         20.27          0.40   o 
   4     3    28          0.25          0.39          0.14   o 
   1     4    29         22.28         22.32          0.52   o 
  -1     3    30          5.21          5.23          0.30   o 
   3    13     0          4.60          5.18          0.30   o 
  -3    13     1        216.06        212.68          4.96   o 
  14     3     2         20.07         20.12          0.53   o 
   8    11     2         74.41         73.04          1.03   o 
  12     7     4         23.22         23.58          0.72   o 
  -2    13     5          0.30          0.34          0.13   o 
  11     8     6         27.00         27.40          0.47   o 
  -1    13     6          0.03          0.25          0.16   o 
   5    12     7         17.63         17.28          0.35   o 
  13     4     8         30.96         30.80          0.60   o 
 -12     7     8          4.71          5.21          0.28   o 
 -14     2     9          0.89          0.91          0.21   o 
  11     7    10         30.63         30.19          0.51   o 
  -7    11    10          0.86          0.77          0.15   o 
   3    12    11          0.99          1.08          0.13   o 
  -3    12    12         12.22         11.82          0.40   o 
 -10     8    14         12.25         12.39          0.35   o 
   9     8    14         97.48         97.58          1.16   o 
 -13     2    15          0.05          0.32          0.16   o 
  11     4    16         32.07         32.00          0.53   o 
  11     3    17         18.50         18.52          0.38   o 
  -2    11    17          8.81          8.83          0.26   o 
  -4    10    19          5.81          5.84          0.23   o 
   6     8    20         61.85         61.04          1.15   o 
  -6     8    22         23.77         23.86          0.48   o 
  -8     3    26         18.00         18.45          0.43   o 
  -7     1    28         11.53         11.74          0.34   o 
   2     1    30        265.46        264.39          4.99   o 
   3    13     1        123.73        125.85          3.67   o 
  -3    13     2         27.74         27.55          0.57   o 
   6    12     3          9.39          9.35          0.29   o 
  -8    11     5          4.55          4.73          0.29   o 
  -6    12     5         17.06         17.24          0.38   o 
  14     0     6          4.44          4.36          0.39   o 
   1    13     6          0.07          0.26          0.17   o 
 -14     3     7         22.89         22.56          0.58   o 
  12     5    11          2.11          2.34          0.14   o 
 -13     3    14          0.21          0.33          0.13   o 
  12     3    14         33.95         33.97          0.54   o 
 -12     5    15          2.11          2.32          0.18   o 
  -7    10    15        117.07        115.57          1.39   o 
   7     9    16          1.89          2.05          0.13   o 
 -10     7    17         33.98         33.04          1.67   o 
  -9     8    17          9.66          9.51          0.27   o 
   1    11    17         31.89         32.29          0.49   o 
   1    10    20         19.43         20.11          0.54   o 
 -10     4    22         15.80         16.08          0.40   o 
   7     6    22          0.03          0.16          0.11   o 
  -5     8    23          7.93          7.87          0.29   o 
 -10     0    24          7.45          7.73          0.39   o 
   5     1    28          0.63          0.64          0.11   o 
  -2     3    30          6.14          6.33          0.32   o 
   0     3    30          0.73          0.66          0.19   o 
 -13     6     1         52.88         52.26          1.06   o 
 -13     6     2         32.20         32.65          0.66   o 
   3    13     2          0.26          0.49          0.15   o 
 -13     6     3         79.58         78.08          1.45   o 
  -3    13     3         31.24         31.00          0.62   o 
   2    13     5         20.15         20.04          0.48   o 
   7    11     8          9.77         10.17          0.28   o 
  -5    12     9         12.12         11.88          0.28   o 
 -10     9    10         18.72         19.48          0.55   o 
   8    10    10         98.62         99.39          1.30   o 
  13     2    11         14.48         14.36          0.30   o 
  10     8    11          2.72          3.00          0.16   o 
  -4    12    11          0.31          0.44          0.12   o 
   5    11    13          0.42          0.49          0.10   o 
  -2    12    13          4.52          4.59          0.19   o 
   1    12    13          2.65          2.68          0.15   o 
 -12     3    18          5.48          5.50          0.25   o 
   2     9    22          0.11          0.23          0.11   o 
  -8     6    23         23.49         23.41          0.43   o 
   8     2    24         71.97         71.77          0.92   o 
   6     1    27         13.06         13.37          0.28   o 
   8    11     3          7.02          7.53          0.26   o 
 -13     6     4          3.60          3.78          0.27   o 
  14     2     5         47.44         47.22          1.03   o 
  14     1     6         76.33         78.58          1.72   o 
   9    10     6         33.15         33.34          0.53   o 
   0    13     7          0.66          0.80          0.13   o 
  13     3    10         10.12         10.12          0.26   o 
 -13     5    10         23.01         23.59          0.64   o 
 -11     8    10          2.67          2.70          0.21   o 
   9     9    11         26.27         26.77          0.44   o 
   6    11    11          0.03          0.22          0.13   o 
  11     6    13          9.48          9.47          0.23   o 
  -6    11    13         62.55         61.53          0.85   o 
 -11     7    14         39.51         39.98          0.79   o 
  -9     9    14          1.34          1.54          0.15   o 
   6    10    15          0.01          0.26          0.11   o 
  10     6    16         11.99         12.31          0.25   o 
  -6    10    17          2.91          3.15          0.16   o 
   9     4    21          0.56          0.62          0.08   o 
  -5     9    21          7.26          7.60          0.24   o 
   6     7    22          0.24          0.44          0.09   o 
 -10     3    23          0.00          0.24          0.17   o 
 -10     1    24         13.19         13.28          0.37   o 
  -6     7    24          0.52          0.46          0.11   o 
   2     8    24         13.23         13.72          0.28   o 
   7     3    25          2.34          2.52          0.14   o 
   3     7    25          9.84         10.61          0.26   o 
  -3     7    26          4.87          5.18          0.23   o 
   1     7    26          2.44          2.67          0.16   o 
  -8     1    27         67.81         69.62          1.00   o 
  -4     5    28         60.16         59.74          0.94   o 
  -6     1    29          3.92          4.29          0.23   o 
  -4     2    30         16.88         17.08          0.38   o 
  13     6     0         11.25         11.66          0.37   o 
  14     3     3         45.96         45.49          0.90   o 
   6    12     4        108.89        108.00          1.39   o 
  12     7     5         19.02         18.54          0.38   o 
  -8    11     6         25.93         25.88          0.51   o 
  -2    13     6          0.83          0.91          0.13   o 
  10     9     7         11.51         11.71          0.27   o 
  -1    13     7         95.59         94.25          1.46   o 
 -12     7     9          0.63          0.61          0.15   o 
  -9    10     9         76.14         75.80          1.68   o 
   4    12    10          0.82          0.94          0.13   o 
  12     4    13          4.33          4.51          0.17   o 
   7    10    13         19.55         19.84          0.32   o 
  10     7    14         23.68         24.80          0.39   o 
   8     9    14          0.90          1.06          0.10   o 
  12     2    15         12.41         12.25          0.27   o 
 -13     1    16          4.24          4.25          0.22   o 
  -4    11    16         19.44         19.85          0.40   o 
 -12     4    17         44.78         44.61          0.75   o 
  11     2    18          0.61          0.72          0.10   o 
   6     9    18          0.25          0.33          0.09   o 
   4    10    18          4.91          5.02          0.18   o 
 -12     2    19          0.00          0.23          0.20   o 
   3    10    19         36.86         36.56          0.48   o 
  -6     9    20         28.13         28.40          0.46   o 
  -3    10    20          0.38          0.38          0.11   o 
 -10     5    21         72.65         70.76          3.39   o 
  -7     8    21          0.03          0.23          0.13   o 
 -11     1    22          0.25          0.30          0.13   o 
  -9     4    24         21.82         22.02          0.39   o 
   2     5    28         20.12         19.96          0.45   o 
  -5     3    29         50.74         50.32          0.93   o 
  -1     0    31          8.65          8.72          0.53   o 
  13     6     1         45.09         44.44          0.72   o 
   3    13     3          0.67          0.86          0.14   o 
  -3    13     4          1.21          1.24          0.15   o
[truncated: 840,194 more chars]
